# Supplementary material for: Manganese(II) chloride complexes with pyridine N-oxide (PNO) derivatives and their solid-state structures
Source: Acta Crystallogr E Crystallogr Commun. 2017 Sep 12;73(Pt 10):1434–8. doi: 10.1107/S2056989017012038 (PMC5730290; doi:10.1107/S2056989017012038)
Supplement: Supplementary file 1 [file e-73-01434-sup1.cif]

##############################################################################
#                                                                            #
# This CIF contains the data in a paper accepted for publication in          #
# Acta Crystallographica Section E. It conforms to the requirements of       #
# Notes for Authors for Acta Crystallographica Section E, and has been       #
# peer reviewed under the auspices of the IUCr Commission on Journals.       #
#                                                                            #
# Full details of the Crystallographic Information File format               #
# are given in the paper "The Crystallographic Information File (CIF):       #
# a New Standard Archive File for Crystallography" by S. R. Hall, F. H.      #
# Allen and I. D. Brown [Acta Cryst. (1991), A47, 655-685].                  #
#                                                                            #
# The current version of the core CIF dictionary is obtainable from          #
# ftp://ftp.iucr.org/pub/cif_core.dic.                                       #
#                                                                            #
# Software is freely available for graphical display of the structure(s)     #
# in this CIF. For information consult the CIF software page                 #
# http://www.iucr.org/resources/cif/software.                                #
#                                                                            #
# This file may be used for bona fide research purposes within the           #
# scientific community so long as proper attribution is given to the journal # 
# article from which it was obtained.                                        #
#                                                                            #
##############################################################################
data_I
_audit_creation_method
;
Olex2 1.2
(compiled 2017.03.28 svn.r3405 for OlexSys, GUI svn.r5337)
;
_journal_date_recd_electronic     2017-07-01
_journal_date_accepted     2017-08-21
_journal_name_full     'Acta Crystallographica, Section E'
_journal_year     2017
_journal_volume     73
_journal_issue     10
_journal_page_first     1434
_journal_page_last     1438
_journal_paper_category     GM
_journal_paper_doi     10.1107/S2056989017012038
_journal_coeditor_code     ZL2709
_publ_contact_author_name     'Will Lynch'
_publ_contact_author_address
;
Department of Chemistry and Physics, Armstrong State University, Savannah,
Georgia 31419
USA
;
_publ_contact_author_email     will.lynch@armstrong.edu
_publ_contact_author_fax     ?
_publ_contact_author_phone     '9123443144'
_publ_section_title
;
Manganese(II) chloride complexes with pyridine <i>N</i>-oxide (PNO) derivatives
and their solid-state structures
;
_publ_section_title_footnote     .
loop_
    _publ_author_name
    _publ_author_footnote
    _publ_author_address
    'Kang, Linda' .
;
Department of Chemistry and Physics
Armstrong State University
Savannah
Georgia 31419
USA
;
    'Lynch, Genevieve' .
;
St Vincent's Academy
Savannah,
Georgia 31401
USA
;
    'Lynch, Will' .
;
Department of Chemistry and Physics
Armstrong State University
Savannah
Georgia 31419
USA
;
    'Padgett, Clifford' .
;
Department of Chemistry and Physics
Armstrong State University
Savannah
Georgia 31419
USA
;
_publ_section_synopsis
;
The synthesis and structures of three manganese(II) pyridine <i>N</i>-oxide
complexes are presented.
;
_database_code_depnum_ccdc_archive     'CCDC 1569999'
_chemical_name_systematic
;\
<i>catena</i>-poly[[aquachloridomanganese(II)]-di-\m-chlorido-\
[aquachloridomanganese(II)]-bis(\m-pyridine <i>N</i>-oxide)]
;
_chemical_name_common     ?
_chemical_formula_moiety     'C5 H7 Cl2 Mn N O2'
_chemical_formula_sum     'C5 H7 Cl2 Mn N O2'
_chemical_formula_iupac     '[Mn Cl2 (C5 H5 N O) (H2 O)]'
_chemical_formula_weight     238.96
_chemical_melting_point     ?
_shelx_space_group_comment
;
The symmetry employed for this shelxl refinement is uniquely defined
by the following loop, which should always be used as a source of
symmetry information in preference to the above space-group names.
They are only intended as comments.
;
_space_group_crystal_system     triclinic
_space_group_name_H-M_alt     'P -1'
_space_group_name_Hall     '-P 1'
loop_
    _space_group_symop_operation_xyz
    'x, y, z'
    '-x, -y, -z'
_cell_length_a     6.897(2)
_cell_length_b     7.0500(10)
_cell_length_c     9.853(3)
_cell_angle_alpha     101.042(7)
_cell_angle_beta     109.559(10)
_cell_angle_gamma     94.196(6)
_cell_volume     438.2(2)
_cell_formula_units_Z     2
_cell_measurement_reflns_used     1189
_cell_measurement_theta_min     2.3
_cell_measurement_theta_max     27.5
_cell_measurement_temperature     173(2)
_exptl_crystal_description     'Prism'
_exptl_crystal_colour     'clear brown'
_exptl_crystal_size_max     0.286
_exptl_crystal_size_mid     0.175
_exptl_crystal_size_min     0.13
_exptl_crystal_density_diffrn     1.811
_exptl_crystal_density_meas     ?
_exptl_crystal_density_method     'not measured'
_exptl_crystal_F_000     238
_exptl_absorpt_coefficient_mu     2.064
_exptl_absorpt_correction_type     multi-scan
_exptl_absorpt_process_details
;
(REQAB; Rigaku, 1998)
;
_shelx_estimated_absorpt_T_min     0.590
_shelx_estimated_absorpt_T_max     0.775
_exptl_absorpt_correction_T_min     0.613
_exptl_absorpt_correction_T_max     0.765
_diffrn_ambient_temperature     173(2)
_diffrn_radiation_type     MoK\a
_diffrn_radiation_wavelength     0.71073
_diffrn_measurement_device_type     'Rigaku XtalLab mini CCD'
_diffrn_measurement_method     '\w scans'
_diffrn_detector_area_resol_mean     ?
_diffrn_reflns_number     4655
_diffrn_reflns_av_R_equivalents     0.0395
_diffrn_reflns_theta_min     2.254
_diffrn_reflns_theta_max     27.574
_diffrn_reflns_theta_full     25.242
_diffrn_measured_fraction_theta_max     0.992
_diffrn_measured_fraction_theta_full     0.994
_diffrn_reflns_limit_h_min     -8
_diffrn_reflns_limit_h_max     8
_diffrn_reflns_limit_k_min     -9
_diffrn_reflns_limit_k_max     9
_diffrn_reflns_limit_l_min     -12
_diffrn_reflns_limit_l_max     12
_diffrn_standards_number     0
_refine_special_details     ?
_reflns_number_total     2004
_reflns_number_gt     1770
_reflns_threshold_expression     'I > 2\s(I)'
_refine_ls_structure_factor_coef     Fsqd
_refine_ls_matrix_type     full
_refine_ls_R_factor_all     0.0370
_refine_ls_R_factor_gt     0.0311
_refine_ls_wR_factor_gt     0.0729
_refine_ls_wR_factor_ref     0.0797
_refine_ls_goodness_of_fit_ref     1.136
_refine_ls_restrained_S_all     1.136
_refine_ls_number_reflns     2004
_refine_ls_number_parameters     108
_refine_ls_number_restraints     2
_refine_ls_hydrogen_treatment     mixed
_refine_ls_weighting_scheme     calc
_refine_ls_weighting_details
                           'w=1/[\s^2^(Fo^2^)+0.4440P] where P=(Fo^2^+2Fc^2^)/3'
_atom_sites_solution_hydrogens     mixed
_atom_sites_solution_primary     dual
_atom_sites_solution_secondary     ?
_refine_ls_shift/su_max     0.001
_refine_ls_shift/su_mean     0.000
_refine_diff_density_max     0.403
_refine_diff_density_min     -0.436
_refine_ls_extinction_method     none
_refine_ls_extinction_coef     .
loop_
    _atom_type_symbol
    _atom_type_description
    _atom_type_scat_dispersion_real
    _atom_type_scat_dispersion_imag
    _atom_type_scat_source
    'C' 'C' 0.0033 0.0016
                         'International Tables Vol C Tables 4.2.6.8 and 6.1.1.4'
    'H' 'H' 0.0000 0.0000
                         'International Tables Vol C Tables 4.2.6.8 and 6.1.1.4'
    'N' 'N' 0.0061 0.0033
                         'International Tables Vol C Tables 4.2.6.8 and 6.1.1.4'
    'O' 'O' 0.0106 0.0060
                         'International Tables Vol C Tables 4.2.6.8 and 6.1.1.4'
    'Cl' 'Cl' 0.1484 0.1585
                         'International Tables Vol C Tables 4.2.6.8 and 6.1.1.4'
    'Mn' 'Mn' 0.3368 0.7283
                         'International Tables Vol C Tables 4.2.6.8 and 6.1.1.4'
_computing_data_collection
;
CrystalClearSM Expert (Rigaku, 2011)
;
_computing_cell_refinement
;
CrystalClearSM Expert (Rigaku, 2011)
;
_computing_data_reduction
;
CrystalClearSM Expert (Rigaku, 2011)
;
_computing_structure_solution
;
SHELXT (Sheldrick, 2015<i>a</i>)
;
_computing_structure_refinement
;
SHELXL2017 (Sheldrick, 2015<i>b</i>)
;
_computing_molecular_graphics
;
<i>OLEX2</i> (Dolomanov <i>et al.</i>,  2009)
;
_computing_publication_material
;
<i>OLEX2</i> (Dolomanov <i>et al.</i>,  2009)
;
loop_
    _atom_site_type_symbol
    _atom_site_label
    _atom_site_fract_x
    _atom_site_fract_y
    _atom_site_fract_z
    _atom_site_U_iso_or_equiv
    _atom_site_adp_type
    _atom_site_calc_flag
    _atom_site_occupancy
    _atom_site_disorder_assembly
    _atom_site_disorder_group
    Mn Mn1 0.24478(6) 0.51944(6) 0.49588(4) 0.02748(12) Uani d 1 . .
    Cl Cl1 0.21608(12) 0.81797(10) 0.39668(9) 0.04150(19) Uani d 1 . .
    O O1 0.5727(3) 0.6094(3) 0.63106(19) 0.0327(4) Uani d 1 . .
    N N1 0.6425(3) 0.6894(3) 0.7767(2) 0.0283(5) Uani d 1 . .
    C C1 0.6940(6) 0.5762(5) 0.8731(3) 0.0493(8) Uani d 1 . .
    H H1 0.681940 0.441595 0.840110 0.059 Uiso calc 1 . .
    Cl Cl2 0.10246(10) 0.65268(10) 0.69397(7) 0.03317(16) Uani d 1 . .
    O O2 0.2634(4) 0.2541(3) 0.5927(3) 0.0447(5) Uani d 1 . .
    H H2A 0.146(4) 0.218(6) 0.594(5) 0.081(16) Uiso d 1 . .
    H H2B 0.305(7) 0.162(5) 0.551(5) 0.087(16) Uiso d 1 . .
    C C2 0.7655(7) 0.6608(6) 1.0222(4) 0.0655(11) Uani d 1 . .
    H H2 0.802254 0.582800 1.090313 0.079 Uiso calc 1 . .
    C C3 0.7826(6) 0.8564(6) 1.0704(3) 0.0543(9) Uani d 1 . .
    H H3 0.829678 0.913307 1.171227 0.065 Uiso calc 1 . .
    C C4 0.7299(6) 0.9692(5) 0.9693(4) 0.0532(9) Uani d 1 . .
    H H4 0.742760 1.104037 1.001068 0.064 Uiso calc 1 . .
    C C5 0.6577(5) 0.8836(5) 0.8203(3) 0.0421(7) Uani d 1 . .
    H H5 0.619974 0.959566 0.750808 0.051 Uiso calc 1 . .
loop_
    _atom_site_aniso_label
    _atom_site_aniso_U_11
    _atom_site_aniso_U_22
    _atom_site_aniso_U_33
    _atom_site_aniso_U_12
    _atom_site_aniso_U_13
    _atom_site_aniso_U_23
    Mn1 0.0228(2) 0.0328(2) 0.0259(2) 0.00479(16) 0.00858(16) 0.00467(16)
    Cl1 0.0478(4) 0.0329(4) 0.0481(4) 0.0073(3) 0.0188(4) 0.0156(3)
    O1 0.0230(9) 0.0460(12) 0.0238(9) 0.0052(8) 0.0062(8) -0.0006(8)
    N1 0.0232(11) 0.0371(12) 0.0233(10) 0.0033(9) 0.0078(9) 0.0052(9)
    C1 0.076(2) 0.0386(17) 0.0325(15) 0.0152(16) 0.0152(16) 0.0124(13)
    Cl2 0.0307(3) 0.0377(4) 0.0267(3) 0.0016(3) 0.0102(3) -0.0016(3)
    O2 0.0553(16) 0.0394(13) 0.0420(13) 0.0117(11) 0.0186(12) 0.0115(10)
    C2 0.094(3) 0.073(3) 0.0290(16) 0.031(2) 0.0135(19) 0.0204(17)
    C3 0.057(2) 0.071(3) 0.0249(15) 0.0074(18) 0.0091(15) -0.0009(15)
    C4 0.067(2) 0.0425(19) 0.0391(17) -0.0022(17) 0.0151(17) -0.0064(15)
    C5 0.054(2) 0.0388(17) 0.0325(15) 0.0027(14) 0.0149(14) 0.0075(13)
_geom_special_details
;
 All esds (except the esd in the dihedral angle between two l.s. planes)
 are estimated using the full covariance matrix.  The cell esds are taken
 into account individually in the estimation of esds in distances, angles
 and torsion angles; correlations between esds in cell parameters are only
 used when they are defined by crystal symmetry.  An approximate (isotropic)
 treatment of cell esds is used for estimating esds involving l.s. planes.
;
loop_
    _geom_bond_atom_site_label_1
    _geom_bond_atom_site_label_2
    _geom_bond_site_symmetry_2
    _geom_bond_distance
    _geom_bond_publ_flag
    Mn1 Cl1 . 2.479(2) ?
    Mn1 O1 . 2.177(3) ?
    Mn1 O1 2_666 2.182(2) ?
    Mn1 Cl2 2_566 2.5324(19) ?
    Mn1 Cl2 . 2.5240(19) ?
    Mn1 O2 . 2.250(3) ?
    O1 N1 . 1.341(3) ?
    N1 C1 . 1.331(4) ?
    N1 C5 . 1.339(4) ?
    C1 H1 . 0.9300 ?
    C1 C2 . 1.376(5) ?
    O2 H2A . 0.833(19) ?
    O2 H2B . 0.819(19) ?
    C2 H2 . 0.9300 ?
    C2 C3 . 1.353(5) ?
    C3 H3 . 0.9300 ?
    C3 C4 . 1.364(5) ?
    C4 H4 . 0.9300 ?
    C4 C5 . 1.377(4) ?
    C5 H5 . 0.9300 ?
loop_
    _geom_angle_atom_site_label_1
    _geom_angle_atom_site_label_2
    _geom_angle_atom_site_label_3
    _geom_angle_site_symmetry_1
    _geom_angle_site_symmetry_3
    _geom_angle
    _geom_angle_publ_flag
    Cl1 Mn1 Cl2 . . 93.43(6) ?
    Cl1 Mn1 Cl2 . 2_566 92.57(6) ?
    O1 Mn1 Cl1 2_666 . 95.12(8) ?
    O1 Mn1 Cl1 . . 93.65(7) ?
    O1 Mn1 O1 . 2_666 72.02(10) ?
    O1 Mn1 Cl2 . 2_566 165.77(6) ?
    O1 Mn1 Cl2 2_666 2_566 94.69(9) ?
    O1 Mn1 Cl2 2_666 . 166.32(5) ?
    O1 Mn1 Cl2 . . 96.81(8) ?
    O1 Mn1 O2 . . 86.96(9) ?
    O1 Mn1 O2 2_666 . 87.46(10) ?
    Cl2 Mn1 Cl2 . 2_566 95.58(7) ?
    O2 Mn1 Cl1 . . 177.42(7) ?
    O2 Mn1 Cl2 . 2_566 87.40(8) ?
    O2 Mn1 Cl2 . . 84.01(9) ?
    Mn1 O1 Mn1 . 2_666 107.98(10) ?
    N1 O1 Mn1 . . 123.78(14) ?
    N1 O1 Mn1 . 2_666 126.50(16) ?
    C1 N1 O1 . . 119.9(2) ?
    C1 N1 C5 . . 122.0(3) ?
    C5 N1 O1 . . 118.0(2) ?
    N1 C1 H1 . . 120.4 ?
    N1 C1 C2 . . 119.1(3) ?
    C2 C1 H1 . . 120.4 ?
    Mn1 Cl2 Mn1 . 2_566 84.42(7) ?
    Mn1 O2 H2A . . 108(3) ?
    Mn1 O2 H2B . . 116(3) ?
    H2A O2 H2B . . 110(4) ?
    C1 C2 H2 . . 119.7 ?
    C3 C2 C1 . . 120.5(3) ?
    C3 C2 H2 . . 119.7 ?
    C2 C3 H3 . . 120.4 ?
    C2 C3 C4 . . 119.1(3) ?
    C4 C3 H3 . . 120.4 ?
    C3 C4 H4 . . 120.0 ?
    C3 C4 C5 . . 120.1(3) ?
    C5 C4 H4 . . 120.0 ?
    N1 C5 C4 . . 119.1(3) ?
    N1 C5 H5 . . 120.5 ?
    C4 C5 H5 . . 120.5 ?
loop_
    _geom_hbond_atom_site_label_D
    _geom_hbond_atom_site_label_H
    _geom_hbond_atom_site_label_A
    _geom_hbond_site_symmetry_A
    _geom_hbond_distance_DH
    _geom_hbond_distance_HA
    _geom_hbond_distance_DA
    _geom_hbond_angle_DHA
    _geom_hbond_publ_flag
    O2 H2A Cl1 2_566 0.833(19) 2.53(2) 3.348(4) 168(4) yes
    O2 H2B Cl1 1_545 0.819(19) 2.52(3) 3.232(4) 147(4) yes
_shelx_hkl_file
;
   0   0  -1 3849.10   86.70
   0   0   1 3508.05   79.43
   0   0  -1 3348.04   76.29
   0   0   1 3689.36   84.35
   0   0  -2 1829.19   41.73
   0   0  -2 1642.85   37.72
   0   0   2 1817.92   41.62
   0   0  -3    2.30    0.69
   0   0  -3    0.73    0.94
   0   0   3    2.64    0.94
   0   0  -4  152.13    6.05
   0   0  -4  130.81    5.53
   0   0   4  143.92    5.93
   0   0  -5   96.02    5.76
   0   0  -5   92.12    6.01
   0   0   5   92.33    5.95
   0   0  -6  479.02   20.26
   0   0  -6  456.40   19.94
   0   0   6  486.50   21.13
   0   0  -7  226.70   10.77
   0   0  -7  233.30   11.75
   0   0   7  254.88   12.76
   0   0  -8  181.08    9.13
   0   0  -8  169.27   14.58
   0   0   8  178.40    9.84
   0   0   9  416.29   22.58
   0   0  -9  406.61   23.02
   0   0   9  431.73   23.48
   0   0 -10  522.15   48.51
   0   0  10  582.94  110.28
   0   0 -11  259.21   17.64
   0   0  11  293.36   20.00
   0   1 -11  176.01   13.24
   0  -1  11  179.76   13.57
   0   1 -10   98.93   10.18
   0  -1  10  106.24   10.70
   0   1  -9   47.21    7.92
   0  -1   9   44.57    5.30
   0  -1   8  834.46   45.20
   0   1  -8  772.53   41.87
   0  -1   8  872.19   47.55
   0  -1   7 1274.76   55.09
   0   1  -7 1174.32   53.64
   0  -1   7 1237.58   53.77
   0  -1   6 2543.84  103.43
   0   1  -6 2316.89   94.72
   0  -1   6 2511.71  102.07
   0  -1   5 1201.66   46.17
   0   1  -5 1043.01   40.64
   0  -1   5 1132.11   43.72
   0  -1   4  113.63    7.54
   0   1  -4   91.72    4.27
   0  -1   4   97.04    4.36
   0  -1   3  783.67   18.66
   0   1  -3  783.67   19.12
   0  -1   3  783.67   19.75
   0  -1   2    2.20    0.67
   0   1  -2    2.68    1.24
   0  -1   1 5715.41  128.53
   0   1  -1 6114.14  140.95
   0   1  -1 6026.04  135.27
   0  -1   1 6042.05  136.03
   0  -1   0 3151.21   72.73
   0  -1   0 3383.71   76.29
   0   1   0 3371.69   77.29
   0  -1   0 3383.42   77.29
   0   1   0 3558.82   80.46
   0  -1  -1 1209.70   32.13
   0  -1  -1 1138.48   60.18
   0   1   1 1257.75   29.24
   0  -1  -2 1320.80   31.69
   0  -1  -2 1264.68   30.10
   0   1   2 1341.20   33.39
   0  -1  -3 5681.22  129.49
   0  -1  -3 5344.66  129.03
   0   1   3 5903.82  138.16
   0  -1  -4 2300.36   87.22
   0  -1  -4 2106.23   80.50
   0   1   4 2220.81   88.33
   0  -1  -5 2945.60  111.67
   0  -1  -5 2756.16  104.71
   0   1   5 2821.89  109.51
   0  -1  -6  280.18   12.51
   0  -1  -6  256.78   11.90
   0   1   6  282.74   13.26
   0  -1  -7    3.56    1.57
   0  -1  -7    4.15    1.51
   0   1   7    5.09    1.82
   0  -1  -8   59.95    4.08
   0  -1  -8   67.66    5.17
   0   1   8   61.94    4.92
   0  -1  -9  106.66    9.97
   0  -1  -9  100.52    9.80
   0   1   9  105.26   10.56
   0  -1 -10  221.01   16.53
   0   1  10  249.97   18.66
   0  -1 -11   52.89   11.23
   0   1  11   69.04    7.18
   0   2 -12  271.13   18.06
   0  -2  12  284.20   17.95
   0   2 -11   78.63    7.60
   0  -2  11   77.31    7.27
   0   2 -10    5.51    2.30
   0  -2  10    4.96    2.35
   0  -2   9   -0.06    0.98
   0   2  -9   -0.40    1.82
   0  -2   9   -0.73    1.45
   0  -2   8  260.09   15.94
   0   2  -8  272.32   16.19
   0  -2   8  279.38   17.93
   0  -2   7  150.81   16.28
   0   2  -7  138.00    9.24
   0  -2   7  142.00    9.13
   0  -2   6 1514.26   62.46
   0   2  -6 1361.69   56.43
   0  -2   6 1513.28   63.47
   0  -2   5 1158.02   45.31
   0   2  -5 1123.76   44.68
   0  -2   5 1216.57   46.86
   0  -2   4  711.47   17.99
   0   2  -4  707.78   18.77
   0  -2   4  741.80   18.08
   0  -2   3 3933.83   90.68
   0   2  -3 3969.33   95.98
   0  -2   3 4042.44   91.54
   0  -2   2 6893.39  155.59
   0   2  -2 7455.16  170.19
   0  -2   2 7427.51  167.40
   0  -2   1 3010.84   68.64
   0   2  -1 3274.37   75.64
   0   2  -1 3300.78   74.97
   0  -2   0   29.41    2.07
   0   2   0   32.53    1.72
   0   2   0   34.98    4.75
   0  -2  -1 1646.77   40.85
   0   2   1 1759.06   40.22
   0   2   1 1736.96   43.13
   0  -2  -2   11.39    1.51
   0  -2  -2   16.92    2.87
   0   2   2   14.58    1.97
   0  -2  -3  924.49   36.57
   0  -2  -3  885.78   34.44
   0   2   3  953.36   37.85
   0  -2  -4 2381.38   94.43
   0  -2  -4 2183.81   83.74
   0   2   4 2254.68   88.44
   0  -2  -5 1668.41   68.35
   0  -2  -5 1546.85   63.72
   0   2   5 1631.88   67.66
   0  -2  -6  746.43   38.33
   0  -2  -6  669.97   34.75
   0   2   6  711.11   37.47
   0  -2  -7  587.34   31.78
   0  -2  -7  589.16   32.11
   0   2   7  599.28   33.79
   0  -2  -8  366.94   19.63
   0  -2  -8  308.25   17.09
   0   2   8  334.51   18.91
   0  -2  -9  290.82   27.42
   0   2   9  332.63   31.57
   0  -2 -10   11.83    3.10
   0   2  10   16.82    3.96
   0   3 -11   68.10    7.04
   0  -3  11   80.71    7.65
   0  -3  10   51.05    9.74
   0   3 -10   79.95    8.99
   0  -3  10   75.53    7.92
   0  -3   9  393.37   20.95
   0   3  -9  379.09   21.28
   0  -3   9  427.77   22.89
   0  -3   8  150.56   13.09
   0   3  -8  123.25   11.16
   0  -3   8  156.66   13.32
   0  -3   7  240.07   14.37
   0   3  -7  259.40   14.87
   0  -3   7  258.23   14.10
   0  -3   6    0.06    0.42
   0   3  -6    0.00    1.47
   0  -3   6    2.03    1.26
   0  -3   5   18.20    2.20
   0   3  -5   16.11    2.16
   0  -3   5   20.42    2.12
   0  -3   4   24.61    2.60
   0   3  -4   23.12    2.64
   0  -3   4   31.42    2.43
   0  -3   3 4712.34  107.71
   0   3  -3 4877.72  112.92
   0  -3   3 5124.66  116.19
   0  -3   2 4949.35  115.31
   0   3  -2 5602.42  127.92
   0   3  -2 5193.69  153.10
   0  -3   1 4593.96  110.79
   0   3  -1 4895.19  114.49
   0   3  -1 4946.13  112.99
   0  -3   0  415.18   22.73
   0   3   0  452.67   11.35
   0   3   0  444.21   18.45
   0  -3  -1  298.34   11.25
   0   3   1  314.87   10.85
   0   3   1  308.00   12.21
   0  -3  -2  873.07   34.31
   0   3   2  837.52   32.95
   0  -3  -3  803.86   31.69
   0  -3  -3  768.71   31.94
   0   3   3  788.80   32.15
   0  -3  -4    8.02    1.84
   0  -3  -4    7.90    1.59
   0   3   4    6.12    2.18
   0  -3  -5  151.84    8.29
   0  -3  -5  158.29   15.67
   0   3   5  155.57    8.90
   0  -3  -6   48.45    5.03
   0  -3  -6   36.59    3.77
   0   3   6   34.50    4.46
   0  -3  -7  433.32   23.10
   0  -3  -7  405.75   21.57
   0   3   7  437.74   24.49
   0  -3  -8  635.56  123.27
   0  -3  -8  528.71   46.33
   0   3   8  597.75  116.19
   0  -3  -9  249.49   18.08
   0   3   9  277.31   20.76
   0   3  10   31.78    6.33
   0   4 -11   20.02    6.24
   0  -4  10   17.80    4.21
   0   4 -10   14.45    4.34
   0  -4  10   18.37    4.50
   0  -4   9  285.75   25.20
   0   4  -9  336.90   30.12
   0  -4   9  349.11   30.52
   0  -4   8  444.17   19.17
   0   4  -8  466.46   20.90
   0  -4   8  481.31   20.02
   0  -4   7  304.90   17.30
   0   4  -7  321.21   18.64
   0  -4   7  324.19   17.97
   0  -4   6  165.12    8.82
   0   4  -6  142.58    9.26
   0  -4   6  173.23    8.69
   0  -4   5   20.38    2.56
   0   4  -5   15.54    2.76
   0  -4   5   24.05    2.43
   0  -4   4  458.89   19.98
   0   4  -4  499.85   21.91
   0  -4   4  502.25   21.18
   0  -4   3  824.12   32.57
   0   4  -3  880.27   34.58
   0   4  -3  915.32   36.53
   0  -4   2  230.26   13.20
   0   4  -2  257.29   14.35
   0   4  -2  259.17   14.62
   0  -4   1    8.48    1.97
   0   4  -1    8.67    1.45
   0   4  -1   12.34    1.51
   0  -4   0    5.43    1.89
   0   4   0    4.71    0.84
   0   4   0    5.70    1.45
   0  -4  -1 2083.38   80.64
   0   4   1 2119.70   80.73
   0   4   1 2142.74   82.55
   0  -4  -2 2384.06   97.76
   0   4   2 2385.49   96.50
   0   4   2 2376.94   97.25
   0  -4  -3  956.37   42.96
   0  -4  -3  842.28   37.18
   0   4   3  926.57   40.93
   0  -4  -4  390.55   20.99
   0  -4  -4  345.49   18.77
   0   4   4  366.54   20.15
   0  -4  -5  117.15   10.43
   0  -4  -5  101.02    9.59
   0   4   5  112.38   10.60
   0  -4  -6   27.59    3.67
   0  -4  -6   14.22    2.74
   0   4   6   31.94    4.99
   0  -4  -7  150.17   14.14
   0  -4  -7  133.68   12.46
   0   4   7  164.12   15.98
   0  -4  -8  136.34   10.81
   0   4   8  148.53   12.48
   0   4   9   -2.33    2.16
   0   5 -11    9.87    4.06
   0  -5  10    7.69    2.33
   0   5 -10   13.74    4.34
   0  -5   9   79.51    8.21
   0   5  -9   83.07    8.99
   0  -5   9   76.64    7.60
   0  -5   8    1.68    1.49
   0   5  -8    8.57    3.23
   0  -5   8   -0.54    0.98
   0  -5   7   37.89    4.25
   0   5  -7   17.55    3.23
   0  -5   7   25.41    2.66
   0  -5   6   62.63    6.16
   0   5  -6   69.42    7.04
   0  -5   6   77.04    6.85
   0  -5   5  604.75   32.11
   0  -5   5  642.32   32.93
   0  -5   4 1322.79   60.28
   0   5  -4 1411.81   61.23
   0   5  -4 1380.77   61.18
   0  -5   3 1523.88   67.01
   0   5  -3 1554.62   67.11
   0   5  -3 1496.54   67.74
   0  -5   2    0.34    1.53
   0   5  -2    6.47    1.70
   0   5  -2    0.23    0.92
   0  -5   1   24.13    3.37
   0   5  -1   19.69    2.20
   0   5  -1   20.55    2.95
   0  -5   0   62.27    5.22
   0   5   0   67.45    4.61
   0   5   0   60.30    4.90
   0  -5  -1  286.76   14.10
   0   5   1  294.38   13.51
   0   5   1  308.00   14.91
   0  -5  -2  317.02   17.89
   0   5   2  296.92   15.69
   0   5   2  333.45   18.31
   0  -5  -3  102.83    9.49
   0  -5  -3   90.05    9.28
   0   5   3   98.09    9.07
   0  -5  -4  374.33   17.09
   0  -5  -4  303.60   14.60
   0   5   4  340.09   15.79
   0  -5  -5  136.76   12.97
   0   5   5  153.50   14.62
   0  -5  -6  459.36   43.17
   0   5   6  486.90   45.47
   0  -5  -7  261.75   18.33
   0   5   7  260.24   19.08
   0   5   8    7.73    3.58
   0  -6  10   76.27    6.87
   0   6 -10  100.86    8.97
   0  -6   9   58.17   17.49
   0  -6   8    2.81    1.78
   0   6  -8   -1.17    2.09
   0  -6   7    1.24    1.82
   0   6  -7    3.23    2.85
   0  -6   7    0.10    0.90
   0  -6   6    2.53    1.86
   0   6  -6    2.56    1.78
   0   6  -6    0.98    0.42
   0  -6   5   68.79    5.61
   0   6  -5   51.44    4.50
   0   6  -5   46.96    7.75
   0  -6   4  561.95   31.48
   0   6  -4  652.98   36.45
   0   6  -4  572.42   32.45
   0  -6   3    5.43    2.81
   0   6  -3    1.03    1.78
   0   6  -3    3.00    0.73
   0  -6   2   49.79    5.55
   0   6  -2   46.04    4.57
   0   6  -2   43.74    7.04
   0  -6   1  312.14   18.29
   0   6  -1  328.36   18.47
   0   6  -1  276.05   17.57
   0  -6   0  649.21   35.61
   0   6   0  653.34   35.59
   0   6   0  641.74   35.82
   0  -6  -1  285.44   13.74
   0   6   1  279.59   12.11
   0   6   1  284.52   13.34
   0  -6  -2   86.24    6.33
   0   6   2   70.23    4.40
   0   6   2   82.47    6.03
   0  -6  -3    4.92    1.95
   0   6   3    1.26    1.80
   0  -6  -4    7.35    2.70
   0   6   4    9.74    3.25
   0  -6  -5  112.71   11.75
   0   6   5  113.19   12.19
   0  -6  -6  137.01   10.95
   0   6   6  122.14   10.41
   0  -6  -7   75.57    6.93
   0   6   7   62.36    6.60
   0  -7   9   17.13    5.22
   0   7  -9    9.76    3.67
   0  -7   8   20.00    4.02
   0   7  -8   22.43    5.05
   0  -7   7   52.24   11.00
   0   7  -7   60.95    7.48
   0  -7   6  203.33   18.94
   0   7  -6  218.20   20.28
   0  -7   5  199.95   18.64
   0   7  -5  202.89   18.52
   0   7  -5  165.20   18.01
   0  -7   4   10.91    3.85
   0   7  -4    4.86    2.37
   0   7  -4    4.46    1.68
   0  -7   3  101.90   10.62
   0   7  -3  112.94   10.93
   0   7  -3   81.15   15.06
   0  -7   2   -0.31    1.74
   0   7  -2    5.87    1.86
   0   7  -2    3.27    1.30
   0  -7   1  104.52   10.68
   0   7  -1  120.25   21.11
   0   7  -1   95.12    9.66
   0  -7   0  136.32   13.15
   0   7   0  136.17   12.40
   0   7   0  128.80   12.15
   0  -7  -1  193.86   18.24
   0   7   1  180.12   17.11
   0  -7  -2   47.02   10.16
   0   7   2   47.07    9.93
   0  -7  -3   30.52    7.08
   0   7   3   40.70    8.71
   0  -7  -4  155.28   12.23
   0   7   4  170.06   13.62
   0  -7  -5   49.16    6.24
   0   7   5   41.43    5.53
   0  -8   8   12.92    3.06
   0   8  -8    7.83    2.83
   0  -8   7   14.68    4.96
   0   8  -7   16.17    5.59
   0  -8   6  117.51   10.10
   0   8  -6  123.56   10.18
   0  -8   5   60.37    6.74
   0   8  -5   67.49    6.79
   0  -8   4   31.80    7.46
   0   8  -4   21.85    5.36
   0  -8   3    4.73    2.53
   0   8  -3    7.14    2.81
   0   8  -3    5.72    1.61
   0  -8   2   76.16    8.80
   0   8  -2   57.92   11.81
   0  -8   1   48.09   10.31
   0   8  -1   48.07    9.91
   0  -8   0    6.87    3.83
   0   8   0    4.69    1.97
   0  -8  -1    9.45    4.34
   0   8   1    0.02    1.61
   0  -8  -2    0.15    1.99
   0   8   2    3.20    2.12
   0  -8  -3   59.05    6.51
   0   8   3   35.00    4.67
   0  -9   3   15.92    4.52
   0  -9   2  133.49   10.49
   0  -9   1   85.00    7.98
   1  -9   0    0.73    2.41
  -1   9   0    5.07    2.91
   1  -9   1   65.44    6.70
  -1   9  -1   54.42    5.30
   1  -9   2  119.77    9.80
   1  -9   3  154.92   11.25
   1  -9   4   58.99    6.43
   1  -8  -3   71.30    6.87
  -1   8   3   69.04    6.62
   1  -8  -2   38.56    6.74
  -1   8   2   22.08    4.48
   1  -8  -1   26.14    6.33
  -1   8   1   31.61    6.98
   1  -8   0  108.94    9.74
  -1   8   0   86.38   15.54
   1  -8   1   21.41    5.53
  -1   8  -1    8.23    2.30
   1  -8   2    1.42    2.01
  -1   8  -2    1.59    0.90
   1  -8   3    2.05    2.18
  -1   8  -3    2.16    1.36
  -1   8  -3    1.15    0.80
   1  -8   4   15.77    4.57
  -1   8  -4   12.07    3.67
  -1   8  -4    6.74    2.62
   1  -8   5  154.21   12.09
  -1   8  -5  176.60   13.07
   1  -8   6  164.93   12.15
  -1   8  -6  185.33   13.38
   1  -8   7  167.72   11.79
  -1   8  -7  193.44   13.01
   1  -7  -5   54.17    5.97
  -1   7   5   63.95    6.79
   1  -7  -4    0.92    1.91
  -1   7   4   -0.04    1.91
   1  -7  -3    1.26    2.12
  -1   7   3    1.91    2.07
  -1   7   2    5.78    2.70
   1  -7  -1  499.49   44.41
  -1   7   1  471.99   41.85
   1  -7   0  734.61   39.67
  -1   7   0  672.74   60.35
   1  -7   1  349.53   19.67
  -1   7  -1  375.80   32.40
   1  -7   2   60.20    7.04
  -1   7  -2   68.89    6.95
  -1   7  -2   63.89   10.79
   1  -7   3   41.60    5.84
  -1   7  -3   41.29    4.80
  -1   7  -3   36.01    6.18
   1  -7   4   10.87    3.60
  -1   7  -4    2.26    1.91
  -1   7  -4    3.56    1.82
   1  -7   5   14.73    3.29
  -1   7  -5   16.90    3.54
  -1   7  -5   10.01    2.66
   1  -7   6    9.51    3.10
  -1   7  -6   13.11    3.71
  -1   7  -6    7.33    2.12
   1  -7   7    7.33    2.79
  -1   7  -7   10.22    3.77
   1  -7   8   49.79    5.32
  -1   7  -8   52.07    6.01
  -1   7  -9  122.73    9.80
   1  -6  -7  125.41   10.03
  -1   6   7  130.96   10.93
   1  -6  -6  403.66   29.58
  -1   6   6  385.27   28.15
   1  -6  -5   92.35    9.93
  -1   6   5   82.84    9.47
   1  -6  -4    9.53    3.35
  -1   6   4    9.07    3.27
   1  -6  -3  119.44   21.34
  -1   6   3  115.10   11.44
   1  -6  -2   -0.29    1.68
  -1   6   2    1.72    1.95
   1  -6  -1  167.15   14.56
  -1   6   1  155.99   13.87
   1  -6   0  132.28   11.86
  -1   6   0  130.85   10.83
  -1   6   0  117.64   16.40
   1  -6   1  102.64    9.74
  -1   6  -1   74.17    6.60
  -1   6  -1   76.56   11.35
   1  -6   2  643.73   35.44
  -1   6  -2  663.60   35.78
  -1   6  -2  638.47   37.24
   1  -6   3  362.42   20.61
  -1   6  -3  429.59   23.84
  -1   6  -3  378.75   23.56
   1  -6   4  651.25   35.88
  -1   6  -4  695.99   37.81
  -1   6  -4  658.98   42.50
   1  -6   5  310.91   14.60
  -1   6  -5  355.15   16.09
   1  -6   6    4.27    1.57
  -1   6  -6    6.07    2.14
   1  -6   6    5.51    1.57
   1  -6   7   33.18    4.82
  -1   6  -7   39.11    5.91
   1  -6   7   41.81    5.72
   1  -6   8    7.75    2.62
  -1   6  -8    7.71    3.23
   1  -6   8   11.50    3.31
   1  -6   9   48.18    7.25
  -1   6  -9   38.67    6.49
  -1   6 -10   63.22    6.93
   1  -5  -8    1.68    1.99
  -1   5   8   -3.58    2.28
   1  -5  -7  171.17   16.97
  -1   5   7  162.67   13.32
   1  -5  -6  184.01   17.20
  -1   5   6  171.57   16.36
   1  -5  -5   44.74    5.72
  -1   5   5   33.28    4.88
   1  -5  -3  469.81   25.18
  -1   5   3  467.38   25.14
   1  -5  -2  787.15   41.03
  -1   5   2  780.59   41.35
   1  -5  -1  173.42    9.43
  -1   5   1  160.18    7.48
  -1   5   1  173.56   17.09
   1  -5   0    6.70    1.70
  -1   5   0   12.48    1.40
  -1   5   0   12.09    2.37
   1  -5   1  112.42    7.60
  -1   5  -1  116.00    7.14
  -1   5  -1  108.15    7.25
   1  -5   2    3.58    1.57
  -1   5  -2    2.76    1.38
  -1   5  -2    1.01    0.59
   1  -5   3   33.79    3.46
  -1   5  -3   48.45    4.08
  -1   5  -3   39.48    5.40
   1  -5   4  742.47   39.15
  -1   5  -4  837.46   43.63
   1  -5   4  875.92   44.78
   1  -5   5  350.54   19.33
  -1   5  -5  449.89   24.24
   1  -5   5  423.08   22.37
   1  -5   6  194.24   11.81
  -1   5  -6  213.74   13.20
   1  -5   6  224.25   13.18
   1  -5   7  346.48   18.91
  -1   5  -7  378.17   21.11
   1  -5   7  364.55   19.73
   1  -5   8  305.67   27.17
  -1   5  -8  345.68   31.17
   1  -5   8  363.21   32.24
   1  -5   9   56.53    6.33
  -1   5  -9   56.12   11.96
   1  -5   9   70.19    8.04
  -1   5 -10    4.40    2.79
   1  -5  10    0.86    1.82
   1  -4  -9   16.04    4.86
  -1   4   9   20.65    6.43
   1  -4  -8  131.31   13.22
  -1   4   8  121.87   12.82
   1  -4  -7   37.24    7.33
  -1   4   7   40.91    8.34
   1  -4  -6    0.69    1.53
  -1   4   6    3.35    1.97
   1  -4  -5  974.35   52.83
  -1   4   5  930.84   50.15
   1  -4  -4   80.62    5.87
  -1   4   4   78.67    6.14
   1  -4  -3  636.67   28.78
   1  -4  -3  474.75   19.54
  -1   4   3  635.72   27.73
   1  -4  -2 1460.91   60.26
  -1   4   2 1439.34   61.25
   1  -4  -1  784.07   31.59
  -1   4   1  757.53   29.05
  -1   4   1  747.58   32.26
   1  -4   0  561.49   22.94
  -1   4   0  626.53   24.24
  -1   4   0  633.00   26.18
   1  -4   1  131.15    8.11
  -1   4  -1  165.06    9.34
  -1   4  -1  153.10   12.34
   1  -4   2   82.51    5.51
  -1   4  -2   75.87    4.86
  -1   4  -2   81.61    5.32
   1  -4   3   16.15    2.35
  -1   4  -3   18.77    2.39
   1  -4   3   16.59    2.20
   1  -4   4   21.05    2.53
  -1   4  -4   17.70    2.43
   1  -4   4   19.35    2.41
   1  -4   5   65.73    4.69
  -1   4  -5   82.95    6.18
   1  -4   5   95.08    6.43
   1  -4   6    8.34    1.99
  -1   4  -6   15.23    3.46
   1  -4   6   11.98    2.62
   1  -4   7  534.45   28.95
  -1   4  -7  595.11   33.16
   1  -4   7  581.39   31.63
   1  -4   8  519.47   27.02
  -1   4  -8  582.75   31.25
   1  -4   8  598.82   31.42
  -1   4  -9  248.42   23.12
   1  -4   9  239.90   21.89
  -1   4 -10   23.69    6.10
   1  -4  10   20.23    5.22
  -1   4 -11   11.73    3.85
   1  -4  11    6.18    2.39
   1  -3 -10    2.49    2.64
  -1   3  10    0.86    2.01
   1  -3  -9   95.87    9.95
   1  -3  -8  346.31   30.77
   1  -3  -8  277.02   24.28
  -1   3   8  343.94   30.71
   1  -3  -7   64.35    4.82
   1  -3  -7   55.45    3.96
  -1   3   7   51.76    4.73
   1  -3  -6  245.37   14.06
   1  -3  -6  209.23   11.37
  -1   3   6  210.78   12.53
   1  -3  -5   23.84    2.85
   1  -3  -5   15.69    1.63
  -1   3   5   20.11    2.91
   1  -3  -4  115.27    8.48
   1  -3  -4   94.57    6.45
  -1   3   4  103.08    7.92
   1  -3  -3  219.85   12.65
   1  -3  -3  175.64   10.14
  -1   3   3  207.12   12.48
   1  -3  -2   55.40    4.11
   1  -3  -2   48.87    3.67
  -1   3   2   56.37    8.71
   1  -3  -1  136.65    5.93
  -1   3   1  136.63    4.75
  -1   3   1  139.06    5.97
   1  -3   1 1468.87   36.95
  -1   3  -1 1671.40   38.96
   1  -3   2 1901.50   44.43
  -1   3  -2 2060.15   48.55
   1  -3   2 2142.38   49.89
   1  -3   3  398.59   21.53
  -1   3  -3  454.64   29.72
   1  -3   3  487.55   31.50
   1  -3   4  218.47   12.17
  -1   3  -4  237.99   13.80
   1  -3   4  259.21   14.54
   1  -3   5   32.05    2.87
  -1   3  -5   25.58    3.10
   1  -3   5   45.68    4.11
   1  -3   6   23.65    2.39
  -1   3  -6   21.45    3.25
   1  -3   6   25.09    2.81
   1  -3   7  233.66   13.15
  -1   3  -7  258.52   15.27
   1  -3   7  296.71   16.42
   1  -3   8    1.76    1.38
  -1   3  -8   -1.65    1.99
   1  -3   8    3.10    1.59
  -1   3  -9   12.76    4.31
   1  -3   9   12.21    3.23
  -1   3 -10    6.18    3.79
   1  -3  10    1.70    1.89
  -1   3 -11  160.22   12.57
   1  -3  11  164.72   12.17
  -1   2  11   22.75    5.01
   1  -2 -10    8.09    2.76
   1  -2 -10    9.13    2.85
  -1   2  10    9.28    3.35
   1  -2  -9   85.50    8.61
   1  -2  -9   65.63   11.29
  -1   2   9   83.70    9.24
   1  -2  -8   10.52    1.97
   1  -2  -8    9.07    2.16
  -1   2   8   10.20    2.72
   1  -2  -7  212.38   12.23
   1  -2  -7  176.20   10.01
  -1   2   7  197.86   11.75
   1  -2  -6   74.38    5.47
   1  -2  -6   52.30    3.81
   1  -2  -5  343.65   15.44
   1  -2  -5  308.44   13.36
  -1   2   5  314.62   14.45
   1  -2  -4 1867.36   71.49
   1  -2  -4 1672.91   63.59
  -1   2   4 1814.84   71.76
   1  -2  -3  344.19   12.44
   1  -2  -3  313.51   10.49
  -1   2   3  353.51   13.05
   1  -2  -2   15.44    1.86
  -1   2   2   18.68    2.79
   1  -2  -1  513.13   13.01
   1  -2  -1  495.78   11.29
  -1   2   1  570.90   14.89
   1  -2   0  134.25    5.22
  -1   2   0  140.05    4.90
  -1   2   0  154.86    5.95
   1  -2   1  138.46    5.34
  -1   2  -1  138.08    5.17
   1  -2   1  156.28    6.14
   1  -2   2   24.42    1.65
  -1   2  -2   25.22    2.20
   1  -2   2   23.77    1.84
   1  -2   3  398.95   21.26
  -1   2  -3  429.30   11.67
   1  -2   3  453.93   24.38
   1  -2   4  112.02    6.93
   1  -2   5  933.96   38.25
  -1   2  -5  937.02   39.53
   1  -2   5 1031.76   42.77
   1  -2   6  986.20   43.32
  -1   2  -6  972.38   42.92
   1  -2   6 1132.55   49.33
   1  -2   7  623.12   31.78
  -1   2  -7  735.35   38.60
   1  -2   7  800.24   41.43
  -1   2  -8  241.89   12.38
   1  -2   8  239.92   11.96
  -1   2  -9   14.56    3.62
   1  -2   9   14.68    4.04
  -1   2 -10   -0.80    2.22
   1  -2  10   -2.74    1.72
  -1   2 -11   14.47    5.15
   1  -2  11   28.40    8.09
   1  -1 -11   25.49    4.55
  -1   1  11   31.78    5.76
   1  -1 -10   95.41    9.91
   1  -1 -10   92.94    9.72
  -1   1  10   97.23   10.33
   1  -1  -9   42.61    4.94
   1  -1  -9   30.83    4.25
  -1   1   9   32.34    4.63
   1  -1  -8  305.71   17.45
   1  -1  -8  291.85   17.49
  -1   1   8  310.91   17.97
   1  -1  -7  327.46   15.35
   1  -1  -7  293.71   13.91
  -1   1   7  328.75   15.75
   1  -1  -6  157.04   10.87
   1  -1  -6  147.53   10.33
  -1   1   6  155.49   11.00
   1  -1  -5  598.46   23.84
   1  -1  -5  568.88   22.56
  -1   1   5  625.52   25.26
   1  -1  -4  303.49   11.35
   1  -1  -4  304.58   10.77
  -1   1   4  289.35   10.72
   1  -1  -3   21.03    1.40
  -1   1   3   22.83    2.07
   1  -1  -2   36.17    2.09
   1  -1  -2   40.05    1.74
  -1   1   2   44.66    8.06
   1  -1  -1 2217.04   50.71
  -1   1   1 2262.55   50.77
   1  -1  -1 2200.01   49.37
  -1   1   1 2509.93   60.51
   1  -1   0   66.21    2.79
  -1   1   0   63.17    3.79
   1  -1   1  594.54   13.93
  -1   1  -1  613.00   15.94
   1  -1   1  649.13   15.58
   1  -1   2  339.50   11.12
  -1   1  -2  350.06   12.25
   1  -1   2  364.11   12.48
   1  -1   3  460.05   11.83
  -1   1  -3  459.33   12.19
   1  -1   3  504.18   13.49
   1  -1   4    3.35    0.75
  -1   1  -4    2.30    1.78
   1  -1   4    7.06    1.65
   1  -1   5  421.67   23.08
  -1   1  -5  405.27   22.45
   1  -1   5  466.10   19.19
   1  -1   6  831.22   35.84
  -1   1  -6  806.29   35.78
   1  -1   6  902.88   40.70
   1  -1   7   16.15    3.20
  -1   1  -8   26.37    3.85
   1  -1   8   11.83    2.87
  -1   1  -9   36.68    7.42
   1  -1   9   37.95    7.54
  -1   1 -10  144.97   11.71
   1  -1  10  142.04   16.57
  -1   1 -11   31.75    9.07
   1  -1  11   28.82    8.13
   1   0 -12   -0.29    1.80
  -1   0  12   -1.42    2.16
   1   0 -11    2.01    1.93
  -1   0  11    3.02    2.22
   1   0 -10   12.99    3.50
  -1   0  10   14.43    3.41
   1   0  -9  100.65    6.12
   1   0  -9   94.47    6.39
  -1   0   9  104.94    6.77
   1   0  -8  205.04   11.83
   1   0  -8  213.32   12.63
  -1   0   8  215.60   12.42
   1   0  -7    0.67    0.92
   1   0  -7    3.52    1.70
  -1   0   7   -0.59    1.28
   1   0  -6  327.04   14.45
   1   0  -6  289.92   13.09
  -1   0   6  320.61   14.29
   1   0  -5  824.05   32.07
   1   0  -5  842.38   33.45
  -1   0   5  834.80   32.55
   1   0  -4  723.55   17.93
   1   0  -4  660.71   16.34
  -1   0   4  722.69   17.70
   1   0  -3 1006.56   23.86
   1   0  -3  992.97   23.38
  -1   0   3  989.80   23.23
   1   0  -2    9.26    1.34
  -1   0   2    7.35    1.15
   1   0  -1   88.96    3.31
   1   0  -1   88.67    3.18
  -1   0   1   94.57    3.37
   1   0  -1   95.26    3.37
  -1   0   0   20.70    1.01
   1   0   0   20.42    1.01
   1   0   0   21.74    1.26
   1   0   0   22.18    1.38
  -1   0  -1  723.68   17.39
   1   0   1  751.68   18.89
   1   0   2    4.88    0.63
  -1   0  -2    5.43    0.75
  -1   0  -2    7.23    1.15
   1   0   2    7.06    1.45
  -1   0  -3   27.31    1.32
   1   0   3   31.86    2.41
  -1   0  -4 1178.15   44.74
  -1   0  -4 1196.06   49.62
   1   0   4 1285.46   50.21
  -1   0  -5  186.03   12.17
  -1   0  -5  185.29   12.97
   1   0   5  205.78   10.05
  -1   0  -6   61.37    3.90
  -1   0  -6   62.32    5.11
   1   0   6   63.17    4.96
   1   0   7  303.68   16.90
  -1   0  -7  320.33   17.76
   1   0   7  362.25   19.98
  -1   0  -8   46.77    4.59
   1   0   8   55.19    4.80
  -1   0  -9  126.77   12.63
   1   0   9  125.97   12.59
  -1   0 -10  106.07    9.22
   1   0  10  110.68    9.78
  -1   0 -11   64.91    6.54
   1   0  11   62.44    6.24
   1   1 -12    0.84    1.93
  -1  -1  12   -0.57    2.07
  -1  -1  11    1.11    0.69
   1   1 -11   12.19    3.88
  -1  -1  11    1.70    1.91
  -1  -1  10  139.25   13.53
   1   1 -10  135.61   13.09
  -1  -1  10  136.47   12.88
  -1  -1   9  501.10   25.37
   1   1  -9  491.61   22.14
  -1  -1   9  494.08   20.97
  -1  -1   8  734.68   38.52
   1   1  -8  661.07   34.79
  -1  -1   8  714.13   37.75
  -1  -1   7  149.08   20.21
   1   1  -7  152.13    8.63
  -1  -1   7  142.48    7.54
  -1  -1   6  169.96   11.06
   1   1  -6  163.97    9.84
  -1  -1   6  162.90    9.47
  -1  -1   5   -0.80    0.98
   1   1  -5    3.18    1.30
  -1  -1   5    2.14    0.88
  -1  -1   4   84.83    4.42
  -1  -1   4   75.99    3.18
  -1  -1   3   37.56    5.40
  -1  -1   3   30.31    1.49
  -1  -1   2  470.88   12.09
   1   1  -2  504.03   12.76
   1   1  -2  456.03   10.35
  -1  -1   2  432.27   22.50
  -1  -1   1 1292.42   30.35
   1   1  -1 1298.24   30.10
  -1  -1   1 1166.13   26.39
   1   1  -1 1192.00   26.96
  -1  -1   0   99.24    4.00
   1   1   0  101.55    4.11
   1   1   0   89.94    3.50
  -1  -1  -1 1614.18   37.01
   1   1   1 1694.02   39.11
   1   1   1 1613.48   37.35
  -1  -1  -2  402.13   21.24
  -1  -1  -2  401.88   15.23
   1   1   2  395.72   21.32
  -1  -1  -3  363.99   12.25
  -1  -1  -3  360.89   15.96
   1   1   3  383.70   13.89
  -1  -1  -4 1212.02   46.21
  -1  -1  -4 1166.28   47.13
   1   1   4 1245.39   48.97
  -1  -1  -5    1.47    0.80
  -1  -1  -5    3.31    1.53
   1   1   5    2.14    1.53
  -1  -1  -6   63.84    8.55
  -1  -1  -6   60.22    8.57
   1   1   6   66.36    9.40
  -1  -1  -7  145.85   12.07
  -1  -1  -7  136.86   11.94
   1   1   7  161.79   14.14
  -1  -1  -8   42.08    5.43
   1   1   8   44.80    5.78
  -1  -1  -9   59.97    7.14
   1   1   9   57.88    7.31
  -1  -1 -10   14.98    3.69
   1   1  10   19.10    4.25
   1   2 -12   -2.18    2.39
  -1  -2  12    1.24    1.93
  -1  -2  11    0.63    0.80
   1   2 -11    1.26    1.89
  -1  -2  11   -0.06    0.84
  -1  -2  10    1.97    1.26
  -1  -2   9  467.67   24.24
   1   2  -9  469.58   21.34
  -1  -2   9  452.44   19.15
  -1  -2   8   81.84   15.81
   1   2  -8  108.04   15.14
  -1  -2   8   85.13   11.56
  -1  -2   7    0.57    0.34
  -1  -2   7    4.94    1.32
  -1  -2   6  316.08   15.19
   1   2  -6  289.82   13.82
  -1  -2   6  284.05   12.46
  -1  -2   5 1761.51   68.12
   1   2  -5 1666.29   65.96
  -1  -2   5 1713.46   65.25
  -1  -2   4  369.16   14.70
   1   2  -4  394.95   14.79
  -1  -2   4  380.41   12.61
  -1  -2   3  395.07   13.78
   1   2  -3  393.06   13.97
  -1  -2   3  393.40   12.74
  -1  -2   2  304.77   11.81
   1   2  -2  315.75   11.21
   1   2  -2  277.69    9.36
  -1  -2   1   73.44    3.71
   1   2  -1   67.43    3.35
   1   2  -1   57.16    2.37
  -1  -2   0  117.99    4.86
  -1  -2  -1   48.05    2.58
   1   2   1   51.36    2.76
   1   2   1   48.32    2.72
  -1  -2  -2    1.74    1.49
  -1  -2  -3  313.13   17.03
  -1  -2  -3  314.57   17.80
   1   2   3  305.65   17.16
  -1  -2  -4   78.34    5.74
  -1  -2  -4   73.71    9.45
   1   2   4   77.73    6.33
  -1  -2  -5  459.71   20.51
  -1  -2  -5  453.05   26.43
   1   2   5  448.04   20.84
  -1  -2  -6  259.69   14.54
  -1  -2  -6  262.31   15.67
   1   2   6  277.06   16.34
  -1  -2  -7    4.13    1.53
  -1  -2  -7    4.15    1.51
   1   2   7    7.16    2.83
  -1  -2  -8  253.81   23.12
   1   2   8  247.36   22.79
  -1  -2  -9   57.67   17.47
   1   2   9   57.08   17.39
  -1  -2 -10    9.55    2.70
   1   2  10    7.96    3.02
   1   3 -12   39.67    5.74
  -1  -3  11  252.51   18.79
   1   3 -11  278.86   20.82
  -1  -3  11  279.01   19.98
  -1  -3  10  203.56   22.41
   1   3 -10  197.65   18.62
  -1  -3  10  231.75   20.93
  -1  -3   9    1.26    0.65
   1   3  -9    4.52    1.97
  -1  -3   9    2.74    1.15
  -1  -3   8  343.69   23.63
   1   3  -8  319.89   18.83
  -1  -3   8  359.25   19.75
  -1  -3   7   34.18    5.61
   1   3  -7   37.60    3.77
  -1  -3   7   28.28    2.53
  -1  -3   6  198.32   14.01
   1   3  -6  209.32   12.71
  -1  -3   6  214.14    9.47
  -1  -3   5  177.00   10.95
   1   3  -5  180.35   10.75
  -1  -3   5  186.23   10.20
  -1  -3   4  857.09   36.97
   1   3  -4  930.17   36.51
  -1  -3   4  885.30   33.70
  -1  -3   3  487.01   20.55
   1   3  -3  564.49   22.75
   1   3  -3  475.40   30.46
  -1  -3   2  663.06   17.03
   1   3  -2  708.93   17.97
   1   3  -2  624.71   17.13
  -1  -3   1 1851.27   43.76
   1   3  -1 1894.44   46.94
   1   3  -1 1742.12   40.45
  -1  -3   0   27.92    2.49
   1   3   0   35.06    2.43
   1   3   0   31.78    2.20
  -1  -3  -1    4.44    1.45
   1   3   1    7.37    1.59
   1   3   1    3.54    1.01
  -1  -3  -2  611.87   24.76
   1   3   2  590.44   23.46
   1   3   2  569.01   23.50
  -1  -3  -3  187.28   12.74
  -1  -3  -3  183.62   13.34
   1   3   3  199.64   10.16
  -1  -3  -4  116.59    7.56
  -1  -3  -4  109.70    7.31
   1   3   4   98.34    6.93
  -1  -3  -5  761.82   39.09
  -1  -3  -5  741.34   39.32
   1   3   5  751.64   40.72
  -1  -3  -6   53.96    3.85
  -1  -3  -6   46.94    8.86
   1   3   6   56.49    5.34
  -1  -3  -7   37.72    7.16
  -1  -3  -7   27.04    5.61
   1   3   7   46.44    9.53
  -1  -3  -8    2.89    2.14
   1   3   8    2.85    2.37
  -1  -3  -9    1.32    1.72
   1   3   9    1.84    2.37
   1   4 -12   82.86    7.48
  -1  -4  11  247.02   19.48
   1   4 -11  275.40   19.86
  -1  -4  10  173.77   18.54
   1   4 -10  181.61   18.20
  -1  -4   9   80.90   15.10
  -1  -4   9   69.44    6.85
  -1  -4   8   43.95   11.79
   1   4  -8   72.08    5.84
  -1  -4   8   59.13    4.00
  -1  -4   7  254.46   15.54
   1   4  -7  253.49   14.68
  -1  -4   7  273.41   14.43
  -1  -4   6  148.28    8.36
   1   4  -6  147.71    9.53
  -1  -4   6  154.46    7.33
  -1  -4   5    8.73    2.18
   1   4  -5    3.69    1.61
  -1  -4   4   98.07    7.56
   1   4  -4   96.25    7.27
   1   4  -4   84.58    9.91
  -1  -4   3    1.42    1.45
   1   4  -3    3.94    1.82
   1   4  -3    0.31    0.52
  -1  -4   2  431.69   23.80
   1   4  -2  447.44   24.42
   1   4  -2  383.05   20.70
  -1  -4   1  696.74   28.17
   1   4  -1  665.85   28.03
   1   4  -1  631.79   27.04
  -1  -4   0  875.14   37.12
   1   4   0  887.79   37.01
   1   4   0  769.30   32.28
  -1  -4  -1  152.24   11.10
  -1  -4  -3   11.25    2.39
  -1  -4  -3   12.15    2.33
   1   4   3    5.91    2.24
  -1  -4  -4  824.12   45.14
  -1  -4  -4  799.63   43.34
   1   4   4  833.40   45.33
  -1  -4  -5   10.85    1.99
  -1  -4  -5    6.85    1.80
   1   4   5    9.82    3.00
  -1  -4  -6   58.65   11.56
  -1  -4  -6   48.13   10.66
   1   4   6   64.85    8.86
  -1  -4  -7   44.51    9.30
  -1  -4  -7   38.14   10.05
   1   4   7   58.88    7.50
   1   4   8   16.15    5.45
  -1  -5  11    0.63    1.57
   1   5 -11   -0.90    2.39
  -1  -5  10   -0.04    1.53
   1   5 -10   -0.25    2.24
  -1  -5   9    7.62    3.00
   1   5  -9    3.29    2.28
  -1  -5   8  248.34   14.83
   1   5  -8  247.13   14.89
  -1  -5   7 1038.44   41.85
   1   5  -7 1103.84   46.06
  -1  -5   6  791.55   42.84
   1   5  -6  811.93   44.66
  -1  -5   5  161.52   10.22
   1   5  -5  157.89   13.78
   1   5  -5  112.11   16.72
  -1  -5   4  175.49    9.49
   1   5  -4  159.21   11.52
  -1  -5   3    9.47    2.58
   1   5  -3   11.90    2.16
   1   5  -3   10.45    1.78
  -1  -5   2   13.64    3.23
   1   5  -2   16.51    2.47
   1   5  -2   12.00    1.68
  -1  -5   1    1.65    1.63
   1   5  -1    1.26    1.03
   1   5  -1    1.97    1.26
  -1  -5   0   18.50    2.74
   1   5   0   18.18    2.39
   1   5   0   14.26    2.03
  -1  -5  -1   11.00    2.81
  -1  -5  -2  192.25   11.67
   1   5   2  198.34   11.56
   1   5   2  180.62   11.37
  -1  -5  -3 1182.05   47.28
  -1  -5  -3 1155.26   46.71
   1   5   3 1111.17   46.40
  -1  -5  -4  391.01   21.51
  -1  -5  -4  319.60   21.89
   1   5   4  359.76   20.23
  -1  -5  -5    4.34    1.49
  -1  -5  -5    4.52    1.40
   1   5   5    7.75    2.49
  -1  -5  -6   30.92    6.62
   1   5   6   43.17    9.66
   1   5   7    0.48    2.20
  -1  -6  11    3.75    2.12
  -1  -6  10    9.13    3.71
   1   6 -10    5.80    2.97
  -1  -6   9    1.40    1.78
   1   6  -9    3.12    2.26
  -1  -6   8   55.47    6.64
   1   6  -8   72.62    8.36
  -1  -6   7   32.07    6.77
   1   6  -7   42.86    8.46
  -1  -6   6   22.89    4.02
   1   6  -6   24.99    3.92
  -1  -6   5  194.15   11.44
   1   6  -5  216.77   11.98
  -1  -6   4  893.53   48.53
   1   6  -4  935.87   50.94
   1   6  -4  684.72   38.50
  -1  -6   3  513.13   31.36
   1   6  -3  522.24   28.78
   1   6  -3  425.63   25.91
  -1  -6   2  657.13   36.82
   1   6  -2  682.06   37.43
   1   6  -2  600.20   33.07
  -1  -6   1   35.29    4.82
   1   6  -1   32.59    3.85
   1   6  -1   28.32    3.44
  -1  -6   0   78.47    6.12
   1   6   0   76.14    4.94
   1   6   0   75.95    5.11
  -1  -6  -1   10.14    2.64
   1   6   1    6.24    1.61
   1   6   1    7.08    2.12
  -1  -6  -2  106.47   10.64
   1   6   2  117.51   20.67
   1   6   2  104.06   10.35
  -1  -6  -3  107.39   10.70
  -1  -6  -3   86.38    8.84
   1   6   3   89.48    9.15
  -1  -6  -4   16.11    4.17
   1   6   4   26.85    6.54
  -1  -6  -5    1.97    2.09
  -1  -6  -6   39.27    4.57
   1   6   6   36.78    5.78
  -1  -7   9  202.74   14.52
   1   7  -9  198.22   14.47
  -1  -7   8  117.11   10.01
   1   7  -8  119.10   10.37
  -1  -7   7    3.20    2.26
   1   7  -7   -0.98    1.80
  -1  -7   6   20.28    4.34
   1   7  -6   17.11    3.46
  -1  -7   5   10.49    3.94
   1   7  -5    3.27    2.64
  -1  -7   4    3.92    2.26
   1   7  -4   10.39    3.06
  -1  -7   3  193.88   18.14
   1   7  -3  186.59   17.01
   1   7  -3  170.86   15.33
  -1  -7   2  201.97   18.94
   1   7  -2  185.06   16.84
   1   7  -2  167.15   15.10
  -1  -7   1  116.38   11.69
   1   7  -1  128.11   12.48
   1   7  -1   95.64    9.24
  -1  -7   0  143.61   13.93
   1   7   0  161.10   15.00
   1   7   0  136.45   13.09
  -1  -7  -1  446.18   39.80
   1   7   1  422.45   37.16
   1   7   1  391.82   34.92
  -1  -7  -2  146.39   14.81
   1   7   2  118.01   12.25
  -1  -7  -3   13.13    3.75
   1   7   3   13.53    3.35
  -1  -7  -4   45.54    5.26
   1   7   4   44.41    5.22
  -1  -8   8  109.47    9.36
   1   8  -8   99.89    8.76
  -1  -8   7  150.54   11.69
   1   8  -7  133.11   10.68
  -1  -8   6   71.74    7.21
   1   8  -6  102.74    9.22
  -1  -8   5  103.83    9.38
   1   8  -5   87.20    7.83
  -1  -8   4   42.04    9.22
   1   8  -4   34.31    7.44
  -1  -8   3    3.14    2.60
   1   8  -3    1.32    1.76
  -1  -8   2    5.26    3.31
   1   8  -2    8.02    2.83
  -1  -8   1    9.55    4.06
   1   8  -1    1.59    1.51
  -1  -8   0  120.40    9.93
   1   8   0   92.02    7.81
  -1  -8  -1  249.89   17.89
   1   8   1  184.77   13.24
  -1  -8  -2  166.38   12.32
   1   8   2  125.32    9.36
  -1  -9   4   92.08    8.25
  -1  -9   3   63.05    6.54
   2  -9   1    3.52    2.43
  -2   9  -1    4.94    1.74
  -2   9  -2   16.53    4.57
   2  -9   3   18.79    5.13
  -2   9  -3   16.72    5.45
   2  -8  -4    7.37    3.69
  -2   8   4   14.68    4.92
   2  -8  -3   26.02    7.52
  -2   8   3   26.90    7.85
   2  -8  -2   11.06    4.25
  -2   8   2   10.60    4.40
   2  -8  -1    1.01    2.16
  -2   8   1    0.90    1.34
   2  -8   0   16.78    4.80
  -2   8   0    9.61    2.76
   2  -8   1    4.92    2.47
  -2   8  -1    4.15    1.86
   2  -8   2  170.02   13.62
  -2   8  -2  171.76   15.14
   2  -8   3  159.61   12.76
  -2   8  -3  155.15   14.20
   2  -8   4   75.16    6.95
  -2   8  -4   49.45   11.73
   2  -8   5   -0.98    1.68
  -2   8  -5   -1.68    1.70
  -2   8  -5    0.86    0.69
   2  -8   6   -1.19    1.74
  -2   8  -6   -0.29    2.01
   2  -7  -6    1.21    2.16
  -2   7   6    5.66    2.56
   2  -7  -5    3.52    2.28
  -2   7   5    0.88    2.26
   2  -7  -4  171.09   13.64
  -2   7   4  161.08   12.94
   2  -7  -3  215.12   21.18
   2  -7  -2   82.17    8.90
  -2   7   2   65.02    9.70
   2  -7  -1   26.94    6.03
  -2   7   1   24.51    5.36
   2  -7   0    5.26    3.08
  -2   7   0    0.04    1.47
   2  -7   1   41.73    8.17
  -2   7  -1   23.17    5.36
   2  -7   2  115.65   11.33
  -2   7  -2  118.98   10.98
  -2   7  -2  125.49   17.49
   2  -7   3   -0.59    1.82
  -2   7  -3    4.90    1.99
  -2   7  -3    4.57    1.86
   2  -7   4    6.03    2.64
  -2   7  -4    9.36    2.35
  -2   7  -4    8.50    2.28
   2  -7   5    4.11    2.53
  -2   7  -5   10.31    3.14
  -2   7  -5    3.16    1.11
   2  -7   6  126.73   10.12
  -2   7  -6  130.12   10.62
   2  -7   7   96.02    7.81
  -2   7  -7  119.90   10.20
   2  -7   7  123.12    9.99
  -2   7  -8   39.07    5.22
   2  -6  -7   20.09    6.20
  -2   6   7   14.29    4.52
   2  -6  -6    0.38    1.76
  -2   6   6    8.42    3.98
   2  -6  -5   54.13   11.48
  -2   6   5   56.97   12.00
   2  -6  -4  100.23   10.16
  -2   6   4  104.44   10.58
   2  -6  -3   33.79    4.99
  -2   6   3   22.08    3.85
   2  -6  -2   53.41    4.94
  -2   6   2   47.02    7.83
   2  -6  -1   60.89    6.54
  -2   6   1   57.37    9.78
   2  -6   0  401.96   22.87
  -2   6   0  421.67   25.60
   2  -6   1  735.74   40.11
  -2   6  -1  825.40   43.74
  -2   6  -1  754.76   43.25
   2  -6   2  520.39   29.85
  -2   6  -2  526.09   28.47
  -2   6  -2  541.17   30.31
   2  -6   3   65.69    5.03
  -2   6  -3   66.88    4.57
  -2   6  -3   64.98    7.39
   2  -6   4    0.23    1.36
  -2   6  -4    0.54    1.26
   2  -6   5    2.51    1.51
  -2   6  -5    6.54    2.51
   2  -6   5    0.23    1.42
   2  -6   6   28.84    4.29
  -2   6  -6   33.70    5.43
   2  -6   6   46.75    6.51
   2  -6   7   62.63    6.95
  -2   6  -7   70.23    7.98
   2  -6   7   71.80    8.11
  -2   6  -8   30.60    5.47
   2  -6   8   24.88    4.90
  -2   6  -9   21.34    4.86
   2  -6   9   22.85    4.96
   2  -5  -9   96.86    8.02
  -2   5   9  108.75    9.20
   2  -5  -8   10.05    4.34
  -2   5   8   23.63    4.99
   2  -5  -7   46.10    9.93
  -2   5   7   47.21   10.31
   2  -5  -6  506.11   44.30
  -2   5   6  448.32   39.97
   2  -5  -5  314.39   17.78
  -2   5   5  305.19   17.47
   2  -5  -4  422.09   23.90
  -2   5   4  426.49   24.47
   2  -5  -3   42.56    6.49
  -2   5   3   47.44    8.42
  -2   5   2    2.35    1.17
   2  -5  -1   58.27    5.01
  -2   5   1   66.78    7.81
   2  -5   0  508.77   23.67
  -2   5   0  483.99   21.07
  -2   5   0  536.65   26.60
   2  -5   1  805.81   35.76
  -2   5  -1  853.76   36.99
  -2   5  -1  933.77   48.18
   2  -5   2    9.49    2.16
  -2   5  -2    6.85    1.68
  -2   5  -2    6.68    1.28
   2  -5   3   90.97   12.36
  -2   5  -3  100.88   13.57
   2  -5   3  105.72   14.24
   2  -5   4  279.57   15.40
  -2   5  -4  272.97   15.25
   2  -5   4  310.89   17.13
   2  -5   5  432.27   23.90
  -2   5  -5  463.59   25.97
   2  -5   5  512.48   28.21
   2  -5   6  135.27    8.23
  -2   5  -6  160.62   10.35
   2  -5   6  168.12   10.35
   2  -5   7   50.23    9.22
  -2   5  -7   62.02   11.77
   2  -5   7   61.88   11.48
  -2   5  -8   12.82    4.13
   2  -5   8   16.28    4.36
  -2   5  -9    8.57    4.29
   2  -5   9    4.88    2.70
  -2   5 -10   16.19    4.69
   2  -5  10   17.01    4.00
   2  -4 -10  228.13   14.83
  -2   4  10  241.45   16.25
   2  -4  -9    2.45    2.16
  -2   4   9    1.59    2.28
   2  -4  -8    0.73    1.63
  -2   4   8    0.15    1.99
   2  -4  -7   94.62    9.55
  -2   4   7   95.29   10.05
   2  -4  -6  179.43   10.12
  -2   4   6  154.06    9.15
   2  -4  -5  362.16   19.92
  -2   4   5  373.87   21.20
   2  -4  -4  659.62   30.39
  -2   4   4  615.66   28.24
   2  -4  -3  396.39   18.60
  -2   4   3  415.49   31.02
   2  -4  -2  651.73   28.11
  -2   4   2  685.18   38.58
   2  -4  -1 2746.58  114.98
  -2   4   1 2551.47  102.74
  -2   4   1 2933.38  123.00
   2  -4   0 1014.54   42.29
  -2   4   0 1067.01   43.44
  -2   4   0 1144.26   49.43
   2  -4   1   23.36    2.39
  -2   4  -1   32.07    2.72
   2  -4   2  146.35   10.18
  -2   4  -2  150.50   10.33
   2  -4   2  174.34   12.09
   2  -4   3    0.34    1.03
  -2   4  -3    0.54    1.15
   2  -4   3    3.56    1.34
   2  -4   4  524.50   23.36
  -2   4  -4  590.27   26.60
   2  -4   4  605.14   27.23
   2  -4   5  522.80   27.13
  -2   4  -5  585.58   30.81
   2  -4   5  650.70   33.98
   2  -4   6  386.99   21.13
  -2   4  -6  415.35   23.75
   2  -4   6  458.83   25.55
   2  -4   7  123.29    7.27
  -2   4  -7  146.75    9.97
   2  -4   7  161.96    9.99
  -2   4  -8   43.69    6.83
   2  -4   8   39.51    5.82
  -2   4  -9   96.77    8.94
   2  -4   9  111.33    9.34
  -2   4 -10   13.51    4.36
   2  -4  10   18.85    5.32
   2  -3 -10  135.04   10.58
  -2   3  10  134.79   11.08
   2  -3  -9  106.05   10.95
  -2   3   9   92.06   10.08
   2  -3  -8  207.66   12.57
  -2   3   8  225.97   13.70
   2  -3  -7  590.38   24.82
  -2   3   7  545.32   23.86
   2  -3  -6   92.90   12.76
  -2   3   6   84.83   11.75
   2  -3  -5  202.70   10.37
  -2   3   5  188.22    9.93
   2  -3  -4   40.47    3.98
  -2   3   4   41.49    6.41
   2  -3  -3  109.47    7.00
  -2   3   3  105.49    8.02
   2  -3  -2 2120.87   81.13
  -2   3   2 2230.90   89.29
   2  -3  -1 4447.62  168.39
  -2   3   1 4332.31  162.84
  -2   3   1 4728.10  189.65
   2  -3   0 1398.74   53.85
  -2   3   0 1387.10   52.62
   2  -3   1  685.28   27.17
  -2   3  -1  739.81   28.74
   2  -3   1  794.50   31.19
   2  -3   2   86.86    5.38
  -2   3  -2   85.59    5.49
   2  -3   2   99.52    6.41
   2  -3   3 1221.28   46.90
  -2   3  -3 1372.54   53.08
   2  -3   3 1458.48   56.33
   2  -3   4  561.80   23.50
  -2   3  -4  629.52   27.06
   2  -3   4  682.27   29.01
   2  -3   5  119.94    7.14
  -2   3  -5  140.43    9.09
   2  -3   6    1.47    0.63
  -2   3  -6    3.60    1.99
   2  -3   6    1.82    1.53
  -2   3  -7   93.80    6.60
   2  -3   7  107.10    7.18
  -2   3  -8   68.43    9.09
   2  -3   8   64.41   12.11
  -2   3  -9  244.24   23.73
   2  -3   9  297.84   28.38
  -2   3 -10  147.63   11.48
   2  -3  10  142.23   11.02
   2  -2 -11   42.19    5.11
  -2   2  11   36.61    5.09
   2  -2 -10    0.17    1.53
   2  -2 -10   -0.54    1.17
  -2   2  10    7.10    3.14
   2  -2  -9  138.79   13.22
   2  -2  -9  113.95   10.56
  -2   2   9  135.08   13.09
   2  -2  -8  547.56   23.38
   2  -2  -8  487.95   20.13
  -2   2   8  495.66   21.39
   2  -2  -7 1385.36   70.53
   2  -2  -7 1177.84   59.53
  -2   2   7 1284.73   65.77
   2  -2  -6 1160.43   52.66
   2  -2  -6 1021.89   44.41
  -2   2   6 1103.52   48.76
   2  -2  -5  585.31   25.51
   2  -2  -5  530.34   21.99
  -2   2   5  553.95   23.88
   2  -2  -4  649.30   26.56
   2  -2  -4  580.93   22.37
  -2   2   4  605.35   24.28
   2  -2  -3  701.64   27.75
   2  -2  -3  642.93   24.34
  -2   2   3  711.22   28.34
   2  -2  -2 2002.44   49.16
  -2   2   2 1875.48   42.12
  -2   2   2 2087.96   49.73
   2  -2  -1   47.82    2.74
  -2   2   1   44.89    3.06
  -2   2   1   59.24    7.35
   2  -2   0   85.67    3.92
  -2   2   0   79.20    3.98
   2  -2   0   89.92    4.15
   2  -2   1   13.99    1.40
  -2   2  -1   13.01    2.85
   2  -2   1   20.07    2.01
   2  -2   2 1826.70   42.17
  -2   2  -2 1952.36   46.61
   2  -2   2 2060.44   49.41
   2  -2   3 4618.55  174.00
  -2   2  -3 5495.68  207.71
   2  -2   3 5607.01  211.81
   2  -2   4 1840.00   74.28
  -2   2  -4 2276.86   93.00
   2  -2   4 2423.92   98.78
   2  -2   5  275.78   12.13
  -2   2  -5  337.70   16.19
   2  -2   5  343.17   16.30
  -2   2  -6  315.79   17.74
   2  -2   6  338.43   18.64
  -2   2  -7   -0.10    1.95
   2  -2   7    3.75    2.28
  -2   2  -8  100.82   10.60
   2  -2   8  113.89   11.48
  -2   2  -9   76.75    9.20
   2  -2   9   81.06    8.88
  -2   2 -10   20.93    4.23
   2  -2  10   20.84    4.59
  -2   1  12  134.64    9.93
   2  -1 -11    9.43    3.50
   2  -1 -11    8.15    3.02
  -2   1  11   16.09    3.83
   2  -1 -10   26.52    4.21
   2  -1 -10   34.52    4.92
  -2   1  10   34.46    5.49
   2  -1  -9   30.71    3.98
   2  -1  -9   30.10    3.69
  -2   1   9   32.89    4.34
   2  -1  -8  232.82   13.87
   2  -1  -8  201.11   11.79
  -2   1   8  213.34   12.84
   2  -1  -7  187.22    9.66
   2  -1  -7  196.60    9.84
  -2   1   7  200.75   10.33
   2  -1  -6   78.80    6.14
   2  -1  -6   70.78    5.24
  -2   1   6   80.64    6.39
   2  -1  -5 2175.77   84.08
   2  -1  -5 2008.58   77.88
  -2   1   5 2081.18   80.08
   2  -1  -4 3108.24   71.78
   2  -1  -4 2910.70   66.36
  -2   1   4 2991.17   69.61
   2  -1  -3 9232.95  209.11
   2  -1  -3 8971.60  202.32
  -2   1   3 9343.54  237.43
   2  -1  -2 5964.00  137.56
   2  -1  -2 6016.83  135.42
  -2   1   2 6268.42  141.74
   2  -1  -1  284.81   10.24
   2  -1  -1  285.37    9.61
   2  -1  -1  322.51   11.23
   2  -1   0 1146.04   30.29
  -2   1   0 1227.15   28.97
   2  -1   0 1226.94   28.91
   2  -1   1   58.48    2.35
  -2   1  -1   58.69    3.06
   2  -1   1   62.63    3.29
   2  -1   2 1314.05   29.83
  -2   1  -2 1474.38   35.04
   2  -1   2 1577.16   37.24
  -2   1  -3  787.34   31.11
   2  -1   3  817.94   32.11
  -2   1  -4  684.40   32.43
   2  -1   4  781.11   31.13
  -2   1  -5  455.06   20.34
   2  -1   5  501.90   22.22
  -2   1  -6  871.85   45.89
   2  -1   6  962.55   49.79
  -2   1  -7  425.44   18.94
   2  -1   7  440.92   19.48
  -2   1  -8  598.44   52.16
   2  -1   8  551.92   48.05
  -2   1  -9   69.44    8.50
   2  -1   9   77.06    8.80
  -2   1 -10    7.06    3.25
   2  -1  10    5.30    3.44
  -2   0  12   32.82   11.23
   2   0 -12   28.80    7.54
  -2   0  12   49.75    5.45
   2   0 -11   72.33    6.66
  -2   0  11   87.35    7.90
   2   0 -10  415.39   36.32
   2   0 -10  367.02   32.19
  -2   0  10  381.87   33.54
   2   0  -9  805.06   34.46
   2   0  -9  729.86   30.52
  -2   0   9  761.72   31.04
   2   0  -8  412.04   22.48
   2   0  -8  377.58   20.30
  -2   0   8  410.09   21.87
   2   0  -7    7.06    1.45
   2   0  -7    7.50    1.78
  -2   0   7   10.68    1.97
   2   0  -6   35.13    3.41
   2   0  -6   28.24    2.76
  -2   0   6   31.69    2.91
   2   0  -5   72.06    4.86
   2   0  -5   67.91    4.55
  -2   0   5   68.41    4.48
   2   0  -4 1772.09   42.29
   2   0  -4 1739.08   44.80
  -2   0   4 1757.26   42.04
   2   0  -3 3025.84   69.92
   2   0  -3 2914.68   66.48
  -2   0   3 2906.74   66.69
   2   0  -2 6027.53  136.47
   2   0  -2 6258.40  141.35
   2   0  -1  301.02   10.64
   2   0  -1  331.29   11.33
   2   0  -1  321.32   10.91
   2   0   0 9757.55  507.26
   2   0   0 9642.97  220.13
   2   0   0 9999.00  225.66
  -2   0  -1 6071.75  136.30
  -2   0  -1 6046.89  140.72
   2   0   1 6015.91  144.97
  -2   0  -2 3446.78   84.81
   2   0   2 3396.45   78.15
  -2   0  -3  246.00   17.07
   2   0   3  261.77   14.89
  -2   0  -4   19.92    3.37
   2   0   4   29.03    3.48
  -2   0  -5    1.45    1.70
   2   0   5   -0.90    1.42
  -2   0  -6  187.22   11.27
   2   0   6  185.04   11.19
  -2   0  -7  517.04   22.27
   2   0   7  579.48   25.07
  -2   0  -8  277.90   25.11
   2   0   8  295.64   26.54
  -2   0  -9   81.67    8.13
   2   0   9   90.72    8.36
  -2   0 -10   60.20    6.51
   2   0  10   62.06   11.58
  -2  -1  12   12.32    4.17
   2   1 -12   11.02    3.94
  -2  -1  12    8.40    3.00
  -2  -1  11   39.99   10.14
   2   1 -11   41.20    8.97
  -2  -1  11   33.74    7.33
  -2  -1  10  435.23   38.86
   2   1 -10  418.76   37.01
  -2  -1  10  446.14   38.75
  -2  -1   9  372.51   16.38
   2   1  -9  346.29   16.13
  -2  -1   9  342.24   14.83
  -2  -1   8  850.76   52.24
   2   1  -8  754.47   39.21
  -2  -1   8  822.67   42.04
  -2  -1   7  804.55   34.25
   2   1  -7  737.36   31.31
  -2  -1   7  755.69   31.48
   2   1  -6 1386.86   54.19
  -2  -1   6 1379.62   52.76
   2   1  -5 1564.51   60.85
  -2  -1   5 1547.71   58.75
  -2  -1   4 1833.72   52.11
   2   1  -4 1748.23   44.72
  -2  -1   4 1619.92   37.05
   2   1  -3    3.67    1.28
  -2  -1   3    5.47    1.07
  -2  -1   2 2543.28   61.35
   2   1  -2 2599.08   82.30
   2   1  -2 2454.38   55.45
  -2  -1   1   10.03    1.68
   2   1  -1   10.16    1.53
  -2  -1   0 4116.69   93.34
   2   1   0 4109.59   93.99
   2   1   0 4072.54   92.48
  -2  -1  -1 7214.63  163.17
   2   1   1 7258.32  165.41
   2   1   1 6738.18  152.83
  -2  -1  -2 2613.38   98.62
  -2  -1  -2 2764.81  105.28
   2   1   2 2733.78  104.04
  -2  -1  -3 2459.53   92.77
  -2  -1  -3 2699.83  104.00
   2   1   3 2474.82   95.79
  -2  -1  -4  319.18   13.30
  -2  -1  -4  307.81   14.87
   2   1   4  320.12   14.85
  -2  -1  -5  496.20   26.22
   2   1   5  492.43   22.96
  -2  -1  -6  312.25   18.77
   2   1   6  361.95   20.76
  -2  -1  -7   26.08    3.94
   2   1   7   31.46    4.63
  -2  -1  -8   18.60    4.00
   2   1   8   12.53    3.54
  -2  -1  -9    4.55    2.62
   2   1   9    1.51    2.22
  -2  -1 -10  129.57    9.95
   2   1  10  134.87   10.54
  -2  -2  12   40.47    8.34
   2   2 -12   48.45    5.51
  -2  -2  11  130.35   13.74
   2   2 -11  115.92   12.15
  -2  -2  11  127.38   12.59
  -2  -2  10   85.40    8.53
   2   2 -10   87.41    8.84
  -2  -2  10   85.08    8.29
  -2  -2   9    8.97    2.05
   2   2  -9    4.25    1.82
  -2  -2   9    3.58    1.09
  -2  -2   8  154.58   13.47
   2   2  -8  144.49   12.63
  -2  -2   8  152.26   12.57
  -2  -2   7  160.95    9.05
   2   2  -7  150.94    8.29
  -2  -2   7  154.25    7.46
  -2  -2   6 2105.43   87.24
   2   2  -6 1966.60   81.38
  -2  -2   6 1944.88   78.57
  -2  -2   5 5259.21  206.03
   2   2  -5 5092.67  196.71
  -2  -2   5 4966.26  186.63
  -2  -2   4 2663.49  104.69
   2   2  -4 2596.42  100.67
  -2  -2   3  304.69   11.67
   2   2  -3  309.50   11.73
  -2  -2   2   87.14    6.93
   2   2  -2   75.49    3.85
   2   2  -2   74.55    3.39
  -2  -2   1  509.71   14.08
   2   2  -1  479.74   13.05
   2   2  -1  458.16   11.31
  -2  -2   0 1633.80   38.23
   2   2   0 1650.10   40.95
   2   2   0 1555.94   36.43
  -2  -2  -1  184.62   10.31
   2   2   1  196.83   11.25
   2   2   1  163.53    9.40
  -2  -2  -2  127.21    7.35
  -2  -2  -2  154.31   15.50
   2   2   2  130.48    8.04
  -2  -2  -3  197.80    8.84
  -2  -2  -3  205.86   10.26
   2   2   3  180.43   12.55
  -2  -2  -4  828.66   35.69
  -2  -2  -4  842.57   38.71
   2   2   4  828.43   36.93
  -2  -2  -5 1371.76   68.89
  -2  -2  -5 1259.09   65.52
   2   2   5 1353.27   69.31
  -2  -2  -6  572.63   25.24
   2   2   6  649.40   27.59
  -2  -2  -7  203.24   19.48
   2   2   7  219.90   20.28
  -2  -2  -8    8.25    3.16
   2   2   8   21.07    6.05
  -2  -2  -9   72.89    7.08
   2   2   9   66.76    6.79
  -2  -3  12  164.85   14.54
   2   3 -12  166.65   12.76
  -2  -3  11  278.13   30.85
   2   3 -11  310.47   29.76
  -2  -3  10   90.95   15.19
   2   3 -10   96.90    9.99
  -2  -3   9  173.90   24.03
   2   3  -9  165.56    9.74
  -2  -3   8   12.11    3.06
   2   3  -8   10.35    2.72
  -2  -3   8    8.38    1.34
  -2  -3   7  151.61   19.02
   2   3  -7  137.53    9.09
  -2  -3   6  411.68   18.66
   2   3  -6  376.87   17.34
  -2  -3   5  613.84   28.21
   2   3  -5  585.68   25.55
  -2  -3   4    2.35    1.05
   2   3  -4    6.68    2.20
  -2  -3   3  616.56   26.37
   2   3  -3  623.81   27.73
   2   3  -3  530.43   20.09
  -2  -3   2 1953.38   76.41
   2   3  -2 1999.86   77.94
   2   3  -2 1684.12   63.70
  -2  -3   1 5487.89  207.41
   2   3  -1 5474.50  219.04
   2   3  -1 4659.31  175.72
  -2  -3   0 2752.30  105.38
   2   3   0 2912.48  112.29
   2   3   0 2588.65   98.32
  -2  -3  -1  258.19   11.69
   2   3   1  269.54   12.42
   2   3   1  223.37   10.35
  -2  -3  -2    3.29    1.42
   2   3   2    4.06    1.38
  -2  -3  -3  137.45    8.46
  -2  -3  -3  158.04   16.36
   2   3   3  126.68    8.42
  -2  -3  -4   49.83    6.91
  -2  -3  -4   55.45   11.56
   2   3   4   56.22    8.23
  -2  -3  -5  300.39   12.90
  -2  -3  -5  259.95   16.32
   2   3   5  316.84   15.10
  -2  -3  -6  110.97   11.25
   2   3   6  110.09   11.02
  -2  -3  -7   64.41   12.80
   2   3   7   71.93    8.40
  -2  -3  -8  140.76   10.64
   2   3   8  153.41   12.04
  -2  -4  12    9.15    3.54
   2   4 -12   15.88    4.34
  -2  -4  11   60.72   10.70
   2   4 -11   58.23   17.76
  -2  -4  10    2.12    0.73
  -2  -4   9  146.92    9.68
   2   4  -9  146.71    9.78
  -2  -4   8  580.28   24.51
   2   4  -8  556.92   26.83
  -2  -4   7  781.11   42.90
   2   4  -7  805.54   41.98
  -2  -4   6  722.78   35.84
   2   4  -6  787.71   35.92
  -2  -4   5   -1.38    1.42
   2   4  -5    8.84    1.82
  -2  -4   4  112.23    8.55
   2   4  -4  120.76    8.97
  -2  -4   3    9.87    1.91
   2   4  -3    4.73    1.36
   2   4  -3    4.25    0.78
  -2  -4   2  729.06   31.15
   2   4  -2  744.52   32.61
   2   4  -2  608.85   25.22
  -2  -4   1 1741.53   71.97
   2   4  -1 1740.78   71.55
   2   4  -1 1500.23   61.23
  -2  -4   0  361.35   16.40
   2   4   0  379.97   17.09
   2   4   0  339.50   15.02
  -2  -4  -1  403.60   19.15
   2   4   1  397.48   18.45
   2   4   1  370.54   17.24
  -2  -4  -2  826.34   42.40
   2   4   2  817.00   42.21
   2   4   2  720.83   37.39
  -2  -4  -3  575.25   31.92
  -2  -4  -3  586.61   36.32
   2   4   3  566.71   31.34
  -2  -4  -4  252.78   11.50
  -2  -4  -4  264.30   16.63
   2   4   4  252.17   12.27
  -2  -4  -5  104.19    9.82
  -2  -4  -5  107.48   11.98
   2   4   5  109.11   10.93
  -2  -4  -6    5.43    1.70
   2   4   6    0.50    2.16
  -2  -4  -7    1.93    1.17
   2   4   7    1.21    2.24
  -2  -5  11    1.11    1.95
   2   5 -11   -1.61    2.14
  -2  -5  10   18.33    4.42
   2   5 -10   10.35    4.15
  -2  -5   9   58.48    9.40
   2   5  -9   37.43    5.95
  -2  -5   8  124.53    9.03
   2   5  -8  121.55   12.25
  -2  -5   7  344.88   15.92
   2   5  -7  317.07   15.90
  -2  -5   6  245.74   15.90
   2   5  -6  241.18   14.52
  -2  -5   5  160.49   14.01
   2   5  -5  136.21   18.33
  -2  -5   4  103.98   14.39
   2   5  -4   97.11   13.30
  -2  -5   3 1116.01   57.31
   2   5  -3  879.50   44.36
  -2  -5   2  626.13   33.43
   2   5  -2  596.79   31.29
   2   5  -2  492.22   25.39
  -2  -5   1   20.59    3.92
   2   5  -1   23.77    3.94
   2   5  -1   18.39    3.02
  -2  -5   0    7.10    2.30
   2   5   0    7.83    2.20
   2   5   0   12.09    2.72
  -2  -5  -1   16.40    2.93
   2   5   1   13.78    2.64
   2   5   1   14.08    2.62
  -2  -5  -2  292.22   13.57
   2   5   2  273.87   12.55
   2   5   2  271.53   12.69
  -2  -5  -3  237.60   13.82
  -2  -5  -3  204.84   12.55
   2   5   3  231.94   13.70
  -2  -5  -4  412.08   36.49
  -2  -5  -4  395.18   38.27
   2   5   4  422.45   37.75
  -2  -5  -5   60.72    5.74
  -2  -5  -5   37.79    9.59
   2   5   5   54.86   16.72
  -2  -5  -6   23.12    7.79
   2   5   6   37.33    5.43
  -2  -6  11   14.49    3.37
   2   6 -11   24.34    4.75
  -2  -6  10   57.54    8.67
   2   6 -10   64.18    9.89
  -2  -6   9  111.46    9.87
   2   6  -9   91.16    8.57
  -2  -6   8   45.14    7.00
   2   6  -8   36.55    5.66
  -2  -6   7    0.92    2.07
   2   6  -7    3.64    2.12
  -2  -6   6    5.74    2.33
   2   6  -6    8.86    2.89
  -2  -6   5   81.94    6.89
   2   6  -5   56.60    5.07
  -2  -6   4  474.33   20.90
   2   6  -4  487.30   23.15
  -2  -6   3  655.39   28.17
   2   6  -3  668.84   28.68
  -2  -6   2  360.11   16.59
   2   6  -2  352.88   15.69
   2   6  -2  259.42   11.48
  -2  -6   1   85.61    6.22
   2   6  -1   73.12    5.30
   2   6  -1   67.89    4.48
  -2  -6   0   97.09    9.87
   2   6   0   83.20    8.34
   2   6   0   78.67    7.88
  -2  -6  -1   60.12   11.14
   2   6   1   66.63    8.46
   2   6   1   59.47    7.94
  -2  -6  -2   93.13    9.53
   2   6   2   82.19    8.61
  -2  -6  -3    3.79    1.26
  -2  -6  -4   -0.13    1.63
  -2  -6  -4   -0.17    1.40
   2   6   4    4.73    2.60
   2   6   5    4.29    3.37
  -2  -7  10   20.80    5.11
  -2  -7   9   89.67    8.63
   2   7  -9  106.49    9.28
  -2  -7   8  144.26   11.65
   2   7  -8  139.48   11.33
  -2  -7   7   17.78    5.22
   2   7  -7   24.59    5.89
  -2  -7   6    1.42    2.18
   2   7  -6    2.60    2.05
  -2  -7   5   29.91    5.40
   2   7  -5   28.24    4.67
  -2  -7   4  108.75   11.19
   2   7  -4  121.62   11.92
  -2  -7   3   16.17    4.17
  -2  -7   2    7.75    3.10
   2   7  -2    4.44    1.57
   2   7  -2    7.77    1.89
  -2  -7   1    5.74    2.43
   2   7  -1    9.91    2.47
  -2  -7   0   74.49    8.61
   2   7   0   62.23    7.08
   2   7   0   47.76    9.97
  -2  -7  -1  234.41   17.57
   2   7   1  229.53   16.90
   2   7   1  183.95   13.89
  -2  -7  -2  168.30   13.22
   2   7   2  155.55   11.79
  -2  -7  -3   10.45    4.02
   2   7   3    9.78    3.73
  -2  -8   8    5.07    3.92
   2   8  -8    4.13    2.45
  -2  -8   7    5.17    2.85
   2   8  -7    2.01    2.35
  -2  -8   6   73.63    7.85
   2   8  -6   79.41    7.54
  -2  -8   5  178.92   13.70
   2   8  -5  189.80   14.18
  -2  -8   4  160.70   12.65
   2   8  -4  161.33   12.69
  -2  -8   3    9.61    3.88
   2   8  -3   11.50    4.15
  -2  -8   2    2.70    2.33
   2   8  -2    3.64    2.89
  -2  -8   1    3.48    2.28
   2   8  -1   -0.61    1.70
  -2  -8   0    9.74    3.58
  -2  -8  -1   24.86    5.78
   3  -8  -3  365.26   22.73
  -3   8   3  336.11   21.30
   3  -8  -2  175.20   13.07
  -3   8   2  133.81   22.27
   3  -8  -1    3.25    3.41
  -3   8   1   -0.80    1.30
   3  -8   0    6.35    3.58
  -3   8   0    3.25    2.12
   3  -8   1   -2.62    1.97
  -3   8  -1    4.42    2.14
   3  -8   2   23.25    4.88
  -3   8  -2   17.80    4.04
   3  -8   3   40.82    6.64
  -3   8  -3   36.36    8.97
   3  -8   4   23.82    6.79
  -3   8  -4   18.62    5.84
   3  -8   5   87.22    7.23
  -3   8  -5   69.44   13.74
   3  -7  -6   37.18    4.99
  -3   7   6   29.74    6.07
   3  -7  -5    8.27    4.04
  -3   7   5   13.62    4.48
   3  -7  -4   87.54    8.40
  -3   7   4   73.15   13.26
   3  -7  -3  253.64   24.55
  -3   7   3  223.88   35.53
   3  -7  -2   61.42    7.37
  -3   7   2   52.81   12.74
   3  -7  -1  106.07   10.98
  -3   7   1  110.28   21.47
   3  -7   0  278.76   25.53
  -3   7   0  315.96   30.14
   3  -7   1  281.81   25.72
  -3   7  -1  352.47   31.73
   3  -7   2   78.57    8.25
  -3   7  -2   80.18   16.02
   3  -7   3   22.12    4.02
  -3   7  -3   26.81    4.17
  -3   7  -3   25.01    6.30
   3  -7   4    1.47    1.53
  -3   7  -4    4.59    2.39
  -3   7  -4   11.02    2.93
   3  -7   5   -0.31    1.40
   3  -7   6   50.19    7.27
  -3   7  -6   59.76    9.01
   3  -7   6   73.02   10.58
  -3   7  -7   95.85    8.34
   3  -7   7  112.61    9.01
   3  -6  -7    0.52    2.16
  -3   6   7    6.95    4.00
  -3   6   6   97.57    9.40
   3  -6  -5  219.64   21.55
  -3   6   5  250.23   24.38
   3  -6  -4  145.28   14.12
  -3   6   4  143.13   23.44
   3  -6  -3    3.94    2.07
  -3   6   3    6.20    1.36
   3  -6  -2  114.77   11.52
  -3   6   2  127.40   14.96
   3  -6  -1    5.84    2.74
  -3   6   1    6.70    2.43
   3  -6   0  307.66   14.52
  -3   6   0  332.84   16.48
   3  -6   1  262.10   12.42
  -3   6  -1  298.82   12.65
  -3   6  -1  287.36   15.02
   3  -6   2  690.12   28.61
  -3   6  -2  741.02   29.74
  -3   6  -2  722.51   36.40
   3  -6   3  241.11   13.89
  -3   6  -3  249.62   14.01
   3  -6   4  119.65   11.39
  -3   6  -4  134.10   12.57
   3  -6   4  156.07   14.66
   3  -6   5  114.70   10.98
  -3   6  -5  132.11   12.76
   3  -6   5  149.20   14.33
   3  -6   6   71.36    7.62
  -3   6  -6   99.85   10.66
   3  -6   6  121.28   12.61
  -3   6  -7    4.08    2.68
   3  -6   7    2.72    3.23
  -3   6  -8   13.01    4.06
   3  -6   8   15.46    4.44
   3  -5  -9    1.89    2.39
  -3   5   9    4.00    2.79
   3  -5  -8   56.97    8.73
  -3   5   8   53.69    8.61
   3  -5  -7    1.32    1.89
  -3   5   7   -0.15    1.93
   3  -5  -6  372.55   33.16
  -3   5   6  333.07   29.87
   3  -5  -5 1032.39   53.41
  -3   5   5 1013.77   55.34
   3  -5  -4  280.66   13.70
  -3   5   4  278.36   14.47
   3  -5  -3   20.44    3.46
  -3   5   3   20.80    3.23
   3  -5  -2   29.16    4.99
  -3   5   2   34.75    6.74
   3  -5  -1   41.60    6.35
  -3   5   1   45.45    9.72
   3  -5   0   25.28    4.25
  -3   5   0   25.09    3.64
  -3   5   0   27.67    5.43
   3  -5   1    4.13    1.47
  -3   5  -1    5.22    1.49
  -3   5  -1   -0.21    1.51
   3  -5   2   42.98    6.33
  -3   5  -2   46.92    6.66
   3  -5   2   47.21    6.98
   3  -5   3   10.81    1.99
  -3   5  -3   15.48    2.56
   3  -5   3   18.45    3.14
   3  -5   4  433.61   18.33
  -3   5  -4  461.09   19.86
   3  -5   4  519.12   22.25
   3  -5   5  706.59   36.30
  -3   5  -5  795.94   41.70
   3  -5   5  952.54   49.33
  -3   5  -6  242.75   22.31
   3  -5   6  255.97   23.08
  -3   5  -7   14.01    3.79
   3  -5   7   22.12    5.30
  -3   5  -8   14.89    3.54
   3  -5   8   11.63    4.19
  -3   5  -9   11.60    3.75
   3  -5   9    9.99    2.95
   3  -4 -10   14.73    4.06
  -3   4  10   13.32    3.46
   3  -4  -9   15.10    3.98
  -3   4   9   19.69    4.44
   3  -4  -8   30.16    6.85
  -3   4   8   14.06    3.77
   3  -4  -7    3.85    1.99
  -3   4   7    0.17    2.09
   3  -4  -6  540.96   24.61
  -3   4   6  542.72   24.13
   3  -4  -5    8.86    2.53
  -3   4   5    6.35    1.61
   3  -4  -4    0.36    1.53
  -3   4   4    0.75    1.05
   3  -4  -3   60.72    5.09
  -3   4   3   67.87   11.04
   3  -4  -2  816.14   36.78
  -3   4   2  906.90   40.47
   3  -4  -1  989.22   41.75
  -3   4   1  927.30   37.64
  -3   4   1 1127.95   49.45
   3  -4   0  668.74   28.59
  -3   4   0  678.64   28.05
  -3   4   0  733.23   35.27
   3  -4   1   88.69    6.70
  -3   4  -1   90.30    6.58
   3  -4   1  106.22    8.11
   3  -4   2    9.01    1.63
  -3   4  -2    4.36    1.53
   3  -4   2    6.33    2.05
   3  -4   3   -0.69    0.80
  -3   4  -3    2.66    1.93
   3  -4   3    1.93    1.51
   3  -4   4   56.79    7.75
  -3   4  -4   53.16    7.62
   3  -4   4   77.98   10.93
   3  -4   5   59.01    5.36
  -3   4  -5   70.76    7.25
   3  -4   5   83.64    8.06
  -3   4  -6    2.30    2.93
   3  -4   6    0.38    1.68
  -3   4  -7   60.58    7.31
   3  -4   7   62.02    7.25
  -3   4  -8  193.21   15.19
   3  -4   8  214.49   16.42
  -3   4  -9  336.44   23.31
   3  -4   9  340.30   22.77
   3  -3 -11    1.11    2.01
  -3   3  11    0.23    2.41
   3  -3 -10    2.09    2.28
  -3   3  10   -1.55    2.14
   3  -3  -9    7.29    2.89
  -3   3   9    9.32    3.37
   3  -3  -8  128.05    8.80
  -3   3   8  122.03   21.85
   3  -3  -7  932.72   38.08
  -3   3   7  858.26   35.40
   3  -3  -6  154.67   13.41
  -3   3   6  137.60   18.41
   3  -3  -5  123.79    8.29
  -3   3   5  120.74    8.15
   3  -3  -4  390.36   17.64
  -3   3   4  439.60   19.48
   3  -3  -3    0.75    1.28
  -3   3   3    2.45    1.13
  -3   3   2    0.17    0.17
   3  -3  -1  781.74   30.83
  -3   3   1  751.14   28.78
  -3   3   1  871.20   35.21
   3  -3   0  323.02   17.83
  -3   3   0  315.94   17.09
   3  -3   0  354.85   19.77
   3  -3   1  486.04   19.63
  -3   3  -1  426.01   27.61
   3  -3   1  529.53   21.64
   3  -3   2  959.08   41.54
  -3   3  -2  973.53   40.47
   3  -3   2 1171.10   48.74
   3  -3   3  457.30   19.27
  -3   3  -3  494.06   21.60
   3  -3   3  538.20   23.50
   3  -3   4  280.05   12.57
  -3   3  -4  338.91   16.32
   3  -3   4  386.69   18.39
  -3   3  -5    8.40    3.02
  -3   3  -6  202.57   11.39
   3  -3   6  215.16   11.79
  -3   3  -7   -1.89    2.12
   3  -3   7    2.53    1.97
  -3   3  -8  129.72   13.76
   3  -3   8  147.63   15.06
  -3   3  -9  165.90   13.07
   3  -3   9  168.66   13.15
   3  -2 -11   47.80    5.36
  -3   2  11   34.56    6.24
   3  -2 -10  160.74   16.00
  -3   2  10  169.08   16.72
   3  -2  -9   -1.61    1.51
  -3   2   9   -1.13    1.74
   3  -2  -8  216.33   11.71
   3  -2  -8  191.62    9.64
  -3   2   8  231.75   11.46
   3  -2  -7  330.16   18.60
   3  -2  -7  309.50   16.25
  -3   2   7  318.49   17.62
   3  -2  -6   23.42    3.04
   3  -2  -6   22.77    1.93
   3  -2  -5   40.38    4.15
   3  -2  -5   28.42    2.24
  -3   2   5   33.60    6.89
   3  -2  -4  119.35    7.65
   3  -2  -4  112.40    6.22
  -3   2   4  113.19    7.44
   3  -2  -3  229.89   13.11
   3  -2  -3  219.16   11.73
  -3   2   3  246.69   14.14
   3  -2  -2  113.66    7.02
  -3   2   2  117.01    6.87
  -3   2   2  151.30   14.14
   3  -2  -1   36.51    2.85
  -3   2   1   32.80    2.47
   3  -2  -1   35.84    3.10
   3  -2   0  262.94   15.14
  -3   2   0  258.60   15.04
   3  -2   0  268.11   15.00
   3  -2   1   72.31    5.89
  -3   2  -1   77.46    5.45
   3  -2   1   84.60    5.78
   3  -2   2  150.29    8.36
  -3   2  -2  137.26    8.90
   3  -2   2  153.73    9.34
   3  -2   3  859.12   34.94
  -3   2  -3  993.87   42.52
   3  -2   3 1102.22   45.91
  -3   2  -4  195.58   10.10
   3  -2   4  240.95   12.25
  -3   2  -5   35.02    5.72
   3  -2   5   41.16    6.49
  -3   2  -6    2.72    2.24
   3  -2   6    2.53    1.82
  -3   2  -7  484.72   26.60
   3  -2   7  570.81   30.60
  -3   2  -8   66.61    8.27
   3  -2   8   71.32    8.42
  -3   2  -9   -1.59    2.45
   3  -2   9    5.51    3.44
   3  -1 -12   13.55    3.16
  -3   1  12   14.73    3.73
   3  -1 -11   30.46    7.16
   3  -1 -11   18.60    4.38
  -3   1  11   29.12    6.58
   3  -1 -10    1.89    1.72
   3  -1 -10    1.45    1.26
  -3   1  10    4.61    1.89
   3  -1  -9  194.09   11.75
   3  -1  -9  175.80   10.52
  -3   1   9  169.85   10.41
   3  -1  -8   41.24    4.92
   3  -1  -8   45.47    4.38
  -3   1   8   51.42    5.36
   3  -1  -7   17.01    3.35
   3  -1  -7   14.24    2.41
  -3   1   7   13.36    2.72
   3  -1  -6  810.63   34.42
   3  -1  -6  761.40   33.85
  -3   1   6  761.13   32.74
   3  -1  -5  166.25    9.97
   3  -1  -5  155.76    8.80
  -3   1   5  155.36    9.89
   3  -1  -4  370.90   20.42
   3  -1  -4  384.72   20.59
  -3   1   4  368.53   20.11
   3  -1  -3  941.10   36.68
   3  -1  -3  973.38   37.26
  -3   1   3 1011.19   39.40
   3  -1  -2   44.74    2.72
   3  -1  -2   44.43    2.33
   3  -1  -2   41.62    2.51
   3  -1  -1  676.13   16.78
   3  -1  -1  714.69   17.53
   3  -1  -1  743.79   18.56
   3  -1   0   11.14    1.30
  -3   1   0   10.10    1.68
   3  -1   0   10.54    1.70
   3  -1   1   70.90    4.13
  -3   1  -1   73.29    4.78
   3  -1   1   78.00    5.38
   3  -1   2   33.33    1.95
  -3   1  -2   40.15    6.93
   3  -1   2   40.64    3.81
  -3   1  -3   21.95    4.15
   3  -1   3   14.52    2.05
  -3   1  -4  167.05   10.64
   3  -1   4  190.15   10.01
  -3   1  -5   77.67   15.69
   3  -1   5   88.92   12.55
  -3   1  -6  565.20   24.63
   3  -1   6  624.18   27.13
  -3   1  -7  396.29   35.09
   3  -1   7  440.29   38.94
  -3   1  -8  106.16   11.69
   3  -1   8  120.67   12.86
  -3   1  -9    0.38    2.43
   3  -1   9    6.24    3.62
  -3   0  12   69.63   13.20
   3   0 -12   63.28    5.76
  -3   0  12   81.82    7.39
   3   0 -11   66.76    7.62
   3   0 -11   67.01    7.60
  -3   0  11   77.15    8.53
   3   0 -10   66.92    8.80
   3   0 -10   54.48    9.99
  -3   0  10   49.33    9.13
   3   0  -9  220.88   11.94
   3   0  -9  205.69   18.68
  -3   0   9  219.20   10.43
   3   0  -8   42.79    6.49
   3   0  -8   39.11    5.80
  -3   0   8   40.09    5.76
   3   0  -7  118.33    7.83
   3   0  -7  126.94    7.98
  -3   0   7  123.44    7.73
   3   0  -6  517.17   23.48
   3   0  -6  476.78   21.24
  -3   0   6  479.36   20.38
   3   0  -5   65.94    4.82
   3   0  -5   59.76    4.08
  -3   0   5   63.17    4.06
   3   0  -4   15.00    2.18
   3   0  -4   13.68    1.59
  -3   0   4   13.72    2.09
   3   0  -3  222.18    8.71
   3   0  -3  220.73    8.19
  -3   0   3  240.53    8.61
   3   0  -2    8.19    1.42
   3   0  -2   13.72    1.84
   3   0  -2    8.94    1.32
   3   0  -1   49.98    2.62
   3   0  -1   48.16    2.89
   3   0  -1   52.26    3.02
   3   0   0   57.18    3.35
   3   0   0   68.54    3.62
  -3   0  -1  800.66   30.60
  -3   0  -1  802.12   40.30
   3   0   1  807.03   31.61
  -3   0  -2  468.07   19.88
   3   0   2  445.24   24.34
  -3   0  -3  272.66   13.26
   3   0   3  270.90   12.76
  -3   0  -4  127.50   12.92
   3   0   4  105.95    7.50
  -3   0  -5   15.84    2.97
   3   0   5   19.73    3.67
  -3   0  -6  158.59    9.70
   3   0   6  172.72   10.28
  -3   0  -7   44.64    8.94
   3   0   7   41.98    8.34
  -3   0  -8   23.73    5.89
   3   0   8   24.97    6.20
  -3   0  -9    0.50    2.58
   3   0   9    0.17    2.37
  -3  -1  12   43.61    8.88
   3   1 -12   57.14    5.72
  -3  -1  11   -0.59    1.55
   3   1 -11    3.44    2.03
  -3  -1  11    4.55    2.14
  -3  -1  10    2.24    0.94
   3   1 -10    3.08    1.74
  -3  -1  10    3.12    1.80
  -3  -1   9    4.27    1.07
   3   1  -9    3.35    1.57
  -3  -1   9    2.26    1.40
  -3  -1   8  679.57   36.26
   3   1  -8  614.65   32.28
  -3  -1   8  569.68   29.35
   3   1  -7  287.76   14.39
  -3  -1   7  293.90   13.36
   3   1  -6   18.94    2.43
  -3  -1   6   18.18    1.93
   3   1  -5  310.49   17.22
  -3  -1   5  305.57   16.36
  -3  -1   4  123.02    8.27
   3   1  -4  135.46    8.15
  -3  -1   4  120.30    7.33
  -3  -1   3  154.90    9.13
   3   1  -3  135.92    8.19
   3   1  -3  143.86    7.92
  -3  -1   2   34.60    6.60
   3   1  -2   30.98    2.37
   3   1  -2   33.22    1.99
  -3  -1   1  678.33   18.39
   3   1  -1  663.19   17.07
   3   1  -1  651.43   16.04
  -3  -1   0   35.53    5.76
   3   1   0   32.47    3.02
   3   1   0   35.99    3.00
  -3  -1  -1    5.66    0.84
   3   1   1    5.15    0.90
  -3  -1  -2  186.80   10.31
  -3  -1  -2  191.35   13.57
   3   1   2  187.76   12.99
  -3  -1  -3  206.76   10.43
   3   1   3  188.81   13.18
  -3  -1  -4  183.87   11.63
   3   1   4  170.76   10.35
  -3  -1  -5  357.91   21.11
   3   1   5  357.64   20.46
  -3  -1  -6  224.13   13.47
   3   1   6  214.14   13.15
  -3  -1  -7   22.18    5.15
   3   1   7   14.29    3.14
  -3  -1  -8   64.10   16.04
   3   1   8   66.46    9.82
  -3  -1  -9    9.38    4.19
   3   1   9   11.00    3.96
  -3  -2  12    1.55    1.40
   3   2 -12   -1.70    1.78
   3   2 -11   40.87    8.73
  -3  -2  10  152.01   27.27
   3   2 -10  144.36   13.95
  -3  -2   9  403.91   18.68
   3   2  -9  356.32   16.32
  -3  -2   8  492.30   28.07
   3   2  -8  484.68   25.91
  -3  -2   8  480.39   24.67
  -3  -2   7  328.99   17.03
   3   2  -7  329.61   15.96
  -3  -2   7  294.07   13.01
  -3  -2   6   18.96    2.85
   3   2  -6   17.01    2.56
  -3  -2   5  186.91   15.61
   3   2  -5  165.75   11.63
  -3  -2   4   21.03    4.04
   3   2  -4   19.15    2.39
  -3  -2   3   65.52    5.07
   3   2  -3   61.14    4.40
   3   2  -3   60.68    3.48
  -3  -2   2   19.79    3.88
   3   2  -2   20.65    2.72
   3   2  -2   16.21    1.51
  -3  -2   1  309.76   17.39
   3   2  -1  309.61   17.41
   3   2  -1  289.40   15.84
  -3  -2   0   24.42    2.35
   3   2   0   21.62    2.30
   3   2   0   21.64    2.30
  -3  -2  -1   99.03    6.91
   3   2   1  109.86    8.21
   3   2   1   98.93    7.23
  -3  -2  -2  807.03   33.35
  -3  -2  -2  887.12   41.68
   3   2   2  827.11   34.88
  -3  -2  -3   65.65    4.15
  -3  -2  -3   94.22   12.48
   3   2   3   74.34    5.68
  -3  -2  -4   61.60    8.94
   3   2   4   65.35    6.58
  -3  -2  -5  119.33   18.66
   3   2   5  109.34    7.10
  -3  -2  -6   -2.12    1.82
   3   2   6    1.15    2.14
  -3  -2  -7   50.92   12.44
   3   2   7   69.29    7.12
  -3  -2  -8    3.56    2.37
   3   2   8    1.76    2.39
  -3  -3  12    3.25    1.59
   3   3 -12    2.28    2.49
  -3  -3  11   -0.04    1.63
   3   3 -11    1.38    1.97
  -3  -3  10   38.31    7.58
   3   3 -10   28.42    5.11
  -3  -3   9  198.89   12.17
   3   3  -9  202.05   12.38
  -3  -3   8    3.46    0.94
   3   3  -8    0.57    1.70
  -3  -3   7   99.96   19.96
   3   3  -7   82.49   11.42
  -3  -3   6   13.01    2.12
   3   3  -6   13.32    2.49
  -3  -3   5  127.48   10.72
   3   3  -5  140.05   10.18
  -3  -3   4  855.37   38.94
   3   3  -4  873.07   37.03
  -3  -3   3  674.12   30.23
   3   3  -3  642.49   29.18
   3   3  -3  622.80   25.30
  -3  -3   2    2.28    1.36
   3   3  -2   14.79    2.60
   3   3  -2    6.26    1.05
  -3  -3   1   79.66    6.18
   3   3  -1   79.64    6.28
   3   3  -1   59.99    4.55
  -3  -3   0    3.64    1.15
   3   3   0    3.67    1.91
   3   3   0    1.15    0.92
  -3  -3  -1  143.09    7.42
   3   3   1  153.06    8.29
   3   3   1  132.74    8.38
  -3  -3  -2   13.68    2.41
  -3  -3  -2   14.49    3.75
   3   3   2   13.09    2.93
  -3  -3  -3   56.12    5.07
  -3  -3  -3   69.52   12.53
   3   3   3   70.25    6.85
  -3  -3  -4  211.18   29.26
   3   3   4  187.99   10.52
  -3  -3  -5   33.64    8.19
   3   3   5   38.63    8.02
  -3  -3  -6  214.05   22.77
   3   3   6  198.91   19.75
  -3  -3  -7   44.07    8.94
   3   3   7   54.34    5.97
  -3  -4  12    4.36    1.57
   3   4 -12    1.49    2.37
  -3  -4  11  128.55   25.64
   3   4 -11  127.56   10.95
  -3  -4  10  422.66   42.14
   3   4 -10  428.38   40.41
  -3  -4   9  410.59   37.14
   3   4  -9  407.24   36.01
  -3  -4   8   27.73    4.11
   3   4  -8   19.02    3.27
  -3  -4   7   14.47    3.31
   3   4  -7   13.05    2.83
  -3  -4   6    1.49    0.86
   3   4  -6    1.93    1.76
  -3  -4   5   14.79    3.50
   3   4  -5   12.78    2.95
  -3  -4   4   11.33    2.89
   3   4  -4    6.58    1.63
  -3  -4   3   -1.40    1.57
   3   4  -3    1.59    1.51
   3   4  -3    2.68    0.73
  -3  -4   2  113.17    7.65
   3   4  -2  111.54    7.50
   3   4  -2  113.17    6.77
  -3  -4   1  307.18   14.77
   3   4  -1  303.12   14.73
   3   4  -1  278.76   12.92
  -3  -4   0  788.19   40.64
   3   4   0  683.84   35.19
  -3  -4  -1  402.13   21.53
   3   4   1  390.13   21.18
   3   4   1  365.98   19.71
  -3  -4  -2   33.03    2.95
  -3  -4  -2   33.95    6.87
   3   4   2   28.49    2.95
  -3  -4  -3  430.97   23.08
  -3  -4  -3  433.59   25.39
   3   4   3  405.40   22.10
  -3  -4  -4    0.27    0.94
  -3  -4  -4   -0.17    1.72
   3   4   4    1.93    1.95
  -3  -4  -5   28.34    8.17
   3   4   5   48.87   10.54
  -3  -4  -6   39.00    8.57
   3   4   6   56.26    8.59
  -3  -5  11   25.20    8.09
   3   5 -11   31.42    8.90
  -3  -5  10  106.22   17.13
   3   5 -10  113.59   10.08
  -3  -5   9   97.72   18.20
   3   5  -9  105.03   11.04
  -3  -5   8    4.65    2.09
  -3  -5   7  282.36   17.49
   3   5  -7  303.39   17.49
  -3  -5   6  675.98   28.70
   3   5  -6  677.07   29.35
  -3  -5   5  148.47   13.26
   3   5  -5  143.19   12.65
  -3  -5   4    8.13    2.76
   3   5  -4    5.93    1.86
  -3  -5   3   36.78    4.52
   3   5  -3   29.16    4.19
  -3  -5   2   22.98    3.54
   3   5  -2   10.79    2.60
   3   5  -2   11.67    1.65
  -3  -5   1   43.19    4.88
   3   5  -1   35.71    4.27
   3   5  -1   30.54    3.31
  -3  -5   0  251.53   12.07
   3   5   0  244.82   11.75
   3   5   0  203.35   18.39
  -3  -5  -1  108.31   19.21
   3   5   1  118.37   20.95
   3   5   1  103.50    9.91
  -3  -5  -2   10.26    2.68
  -3  -5  -2    5.32    1.68
   3   5   2   10.28    2.95
  -3  -5  -3   36.17    5.11
  -3  -5  -3   33.47    6.33
   3   5   3   33.87    5.11
  -3  -5  -4  154.44   14.31
   3   5   4  150.67   12.19
  -3  -5  -5   95.18   19.15
   3   5   5  133.95   10.77
  -3  -6  11   61.88    6.56
  -3  -6  10    3.27    2.58
   3   6 -10    1.24    2.18
  -3  -6   9   51.26   10.89
   3   6  -9   56.45   11.65
  -3  -6   8   -0.75    1.99
   3   6  -8    3.90    2.30
  -3  -6   7   89.36    9.38
   3   6  -7  113.68   11.46
  -3  -6   6  240.80   22.10
   3   6  -6  251.55   22.83
  -3  -6   5  185.33   11.92
   3   6  -5  181.10   11.31
  -3  -6   4  358.54   20.28
   3   6  -4  411.35   22.94
  -3  -6   3  123.73    8.73
   3   6  -3  104.10   10.35
  -3  -6   2  180.12   11.39
   3   6  -2  170.32   10.62
  -3  -6   1  155.26   14.58
   3   6  -1  177.42   16.42
   3   6  -1  141.26   12.97
  -3  -6   0    2.81    1.89
   3   6   0    0.29    1.59
   3   6   0    4.21    1.80
  -3  -6  -1  104.77   10.91
   3   6   1  104.21   10.87
   3   6   1   88.75    9.24
  -3  -6  -2   23.19    5.55
  -3  -6  -2   16.88    4.13
   3   6   2   11.35    3.00
  -3  -6  -3    3.96    1.45
  -3  -6  -4  143.76   13.32
   3   6   4  158.63   11.29
  -3  -7   9   24.15    5.32
   3   7  -9   18.06    4.46
  -3  -7   8   48.13    8.23
   3   7  -8   33.28    5.95
  -3  -7   7   15.71    4.73
   3   7  -7   10.41    3.08
  -3  -7   6   14.83    4.78
   3   7  -6    6.35    3.00
  -3  -7   5    3.41    2.41
   3   7  -5    1.42    1.89
  -3  -7   4   -1.32    2.37
   3   7  -4    0.46    1.74
  -3  -7   3  136.51   14.12
   3   7  -3  134.22   13.70
  -3  -7   2  393.60   37.20
   3   7  -2  397.00   37.35
  -3  -7   1  304.94   22.43
   3   7  -1  289.58   21.11
  -3  -7   0    7.79    4.02
   3   7   0    9.30    3.60
   3   7   0    5.80    2.83
  -3  -7  -1    3.35    2.43
   3   7   1    5.01    3.10
   3   7   1    1.72    1.65
  -3  -7  -2    5.43    2.20
   3   7   2    4.08    2.56
  -3  -8   7  130.33   10.28
   3   8  -7  143.06   10.62
  -3  -8   6   40.18    5.61
   3   8  -6   37.60    5.11
  -3  -8   5    2.58    2.60
   3   8  -5    2.01    2.41
  -3  -8   4    1.57    2.56
   3   8  -4    5.74    3.37
  -3  -8   3    9.84    4.15
   3   8  -3    2.62    3.20
  -3  -8   2   13.41    3.98
   3   8  -2   20.42    4.40
  -3  -8   1   -0.06    2.16
   3   8  -1   -0.73    1.95
   4  -8  -3    7.04    3.56
   4  -8  -2   -2.35    2.12
  -4   8   2    1.61    1.86
   4  -8  -1   26.92    7.67
  -4   8   1   21.55    6.91
   4  -8   0   22.41    6.79
  -4   8   0   20.44    6.41
   4  -8   1    1.19    2.12
  -4   8  -1    4.08    1.99
   4  -8   2   19.29    5.66
  -4   8  -2   11.44    3.83
   4  -8   3   48.51    5.15
  -4   8  -3   48.09    7.29
   4  -8   4   87.07    7.29
  -4   8  -4   80.85   16.07
   4  -7  -5   19.71    6.37
  -4   7   5   11.29    3.98
   4  -7  -4   30.67    5.72
  -4   7   4   31.21    6.54
   4  -7  -3  113.15    9.99
  -4   7   3  117.26   18.10
   4  -7  -2  105.40   11.42
  -4   7   2  105.03   16.57
   4  -7  -1   88.58    9.82
  -4   7   1   72.14   12.86
   4  -7   0    6.64    2.45
  -4   7   0    4.25    2.18
   4  -7   1   57.06    6.72
  -4   7  -1   70.25   13.41
   4  -7   2    1.53    1.80
  -4   7  -2    2.45    1.34
   4  -7   3   76.71    7.02
  -4   7  -3   92.65   14.26
   4  -7   4   87.51    7.39
  -4   7  -4   98.09    8.13
  -4   7  -5    7.83    3.50
   4  -7   5   17.20    5.91
  -4   7  -6   18.22    4.19
   4  -7   6   25.89    5.32
   4  -6  -7   79.14    7.69
  -4   6   7   83.91    7.85
   4  -6  -6    3.85    2.43
  -4   6   6   18.91    4.46
   4  -6  -5   -0.48    2.05
  -4   6   5   -1.55    2.14
   4  -6  -4   51.05   10.93
  -4   6   4   52.93    9.57
   4  -6  -3  123.86   12.19
  -4   6   3  131.19   23.90
   4  -6  -2  271.40   24.47
  -4   6   2  275.86   25.97
   4  -6  -1  111.81   19.94
  -4   6   1  116.57   18.91
   4  -6   0   19.08    3.39
  -4   6   0   18.14    3.79
   4  -6   1   10.68    2.20
  -4   6  -1   26.08    5.40
   4  -6   2  369.37   32.53
  -4   6  -2  419.54   36.38
   4  -6   3   46.06    6.10
  -4   6  -3   49.33    6.64
   4  -6   3   51.36    7.46
   4  -6   4   -0.21    1.17
  -4   6  -4    1.03    1.49
   4  -6   4    3.75    2.79
  -4   6  -5    8.17    3.23
   4  -6   5    4.27    2.26
  -4   6  -6    3.96    3.12
   4  -6   6    1.09    2.16
  -4   6  -7   30.33    5.95
   4  -6   7   31.84    5.93
   4  -5  -9  136.80   10.45
  -4   5   9  139.86   10.66
   4  -5  -8  219.62   16.40
  -4   5   8  213.95   15.96
   4  -5  -7   87.07    8.29
  -4   5   7   81.10    7.92
   4  -5  -6  188.73   18.08
  -4   5   6  170.88   16.38
   4  -5  -5   92.27    9.64
  -4   5   5   92.65   17.53
   4  -5  -4  268.97   15.56
  -4   5   4  279.11   17.64
   4  -5  -3  213.76   19.75
  -4   5   3  245.20   18.41
   4  -5  -2   25.79    3.67
  -4   5   2   25.91    3.83
   4  -5  -1   12.71    2.64
  -4   5   1   16.17    2.83
   4  -5   0    3.56    1.53
  -4   5   0    0.80    0.65
  -4   5   0    1.28    1.28
   4  -5   1  676.91   37.10
  -4   5  -1  701.27   37.72
   4  -5   1  788.95   42.94
   4  -5   2  565.03   23.90
  -4   5  -2  569.51   23.40
   4  -5   2  667.79   28.17
   4  -5   3  235.06   13.15
  -4   5  -3  219.60   12.65
   4  -5   3  261.29   15.33
   4  -5   4   31.40    5.99
  -4   5  -4   25.49    5.38
   4  -5   4   25.53    5.59
  -4   5  -5   27.23    4.48
   4  -5   5   18.77    3.48
  -4   5  -6    4.34    3.12
   4  -5   6    9.87    3.54
  -4   5  -7   58.00    9.17
   4  -5   7   55.61    8.82
  -4   5  -8    6.30    3.48
   4  -5   8   13.51    4.65
   4  -4 -10  141.12   10.62
  -4   4  10  141.89   10.83
   4  -4  -9  145.10   11.42
  -4   4   9  125.66   10.22
   4  -4  -8   10.47    4.02
  -4   4   8   11.42    3.37
   4  -4  -7   55.45   10.75
  -4   4   7   34.60    7.14
   4  -4  -6  116.04   11.58
  -4   4   6  120.19   26.08
   4  -4  -5  353.16   16.17
  -4   4   5  385.65   23.88
   4  -4  -4 1069.84   57.48
  -4   4   4 1008.19   56.72
   4  -4  -3  819.32   44.05
  -4   4   3  895.08   47.38
   4  -4  -2   23.04    4.06
  -4   4   2   27.04    5.61
   4  -4  -1   49.52    7.08
  -4   4   1   40.47    5.53
  -4   4   1   55.38   10.93
   4  -4   0  279.55   15.42
  -4   4   0  266.86   14.20
   4  -4   0  293.04   16.40
   4  -4   1  535.66   27.92
  -4   4  -1  530.39   27.50
   4  -4   1  612.94   32.43
   4  -4   2  154.14    8.92
  -4   4  -2  150.81   12.92
   4  -4   2  179.89   11.04
   4  -4   3    1.61    1.21
  -4   4  -3    1.63    2.14
   4  -4   3    8.25    2.70
  -4   4  -4   55.07    5.01
   4  -4   4   45.50    4.67
  -4   4  -5  121.53   11.86
   4  -4   5  145.83   13.85
  -4   4  -6  239.27   22.16
   4  -4   6  278.63   25.51
  -4   4  -7  187.89   14.75
   4  -4   7  195.12   15.23
  -4   4  -8   12.21    4.67
   4  -4   8   20.44    6.79
   4  -3 -11  172.62   12.32
  -4   3  11  150.52   11.37
   4  -3 -10  364.11   25.37
  -4   3  10  367.95   87.87
   4  -3  -9  295.20   28.24
  -4   3   9  252.72   24.28
   4  -3  -8   59.93   11.35
  -4   3   8   55.30   10.45
   4  -3  -7  175.74   11.12
  -4   3   7  193.96   11.19
   4  -3  -6   33.33    4.31
  -4   3   6   36.80    6.74
   4  -3  -5  438.56   23.67
  -4   3   5  427.12   23.19
   4  -3  -4  255.46   13.07
  -4   3   4  259.42   13.26
   4  -3  -3   31.80    3.27
  -4   3   3   24.97    4.80
   4  -3  -2   72.12    5.89
  -4   3   2   66.48    5.95
  -4   3   2   85.25    7.50
   4  -3  -1 1548.28   66.92
  -4   3   1 1486.78   61.54
   4  -3  -1 1654.04   68.18
   4  -3   0 2140.94   90.64
  -4   3   0 2266.01   92.35
   4  -3   0 2472.41  100.96
   4  -3   1 1704.87  218.45
  -4   3  -1 1711.20   76.87
   4  -3   1 1987.53  254.86
   4  -3   2   53.25    3.71
  -4   3  -2   54.63    8.73
   4  -3   2   74.05    6.01
   4  -3   3    0.42    0.44
  -4   3  -3   -2.24    1.57
   4  -3   3    0.73    1.61
  -4   3  -4   11.25    2.81
   4  -3   4   14.96    3.12
  -4   3  -5  126.37    8.86
   4  -3   5  155.13   10.16
  -4   3  -6   82.13    9.20
   4  -3   6   73.84    9.68
  -4   3  -7  131.69   13.99
   4  -3   7  158.29   16.34
  -4   3  -8   33.26    9.40
   4  -3   8   40.62    5.49
   4  -2 -11  143.19   11.63
  -4   2  11  137.89   10.66
   4  -2 -10  134.14   11.04
  -4   2  10  107.98    9.34
   4  -2  -9  188.75   17.95
  -4   2   9  168.77   15.96
   4  -2  -8  309.36   17.87
  -4   2   8  296.50   16.74
   4  -2  -7  840.35   46.50
   4  -2  -7  687.50   36.40
  -4   2   7  791.73   42.73
   4  -2  -6 1529.97   79.93
   4  -2  -6 1334.65   67.41
  -4   2   6 1406.24   71.51
   4  -2  -5  777.83   34.65
   4  -2  -5  788.74   33.87
   4  -2  -4  130.41    9.49
   4  -2  -4  125.24    8.40
  -4   2   4  142.58   10.26
   4  -2  -3  125.39    9.05
   4  -2  -3  132.44    8.92
  -4   2   3  137.07    9.76
   4  -2  -2  118.95    8.67
  -4   2   2   90.49    8.92
   4  -2  -2  106.47    8.00
   4  -2  -1 1120.36   46.38
  -4   2   1 1104.93   46.38
   4  -2  -1 1125.41   46.84
   4  -2   0 1560.68   63.61
  -4   2   0 1628.92   67.13
   4  -2   0 1747.14   71.70
   4  -2   1  674.64   27.96
  -4   2  -1  728.71   31.15
   4  -2   1  713.23   30.41
   4  -2   2  139.94    7.98
  -4   2  -2  140.32   21.26
   4  -2   2  155.19    9.80
  -4   2  -3  603.95   32.13
   4  -2   3  602.23   31.86
  -4   2  -4  809.56   52.11
   4  -2   4  921.43   49.71
  -4   2  -5  206.32   22.41
   4  -2   5  209.05   11.71
  -4   2  -6  192.29   18.12
   4  -2   6  210.26   19.61
  -4   2  -7    4.42    3.33
   4  -2   7    6.24    2.60
  -4   2  -8   11.31    4.46
   4  -2   8    6.83    3.52
   4  -1 -12  218.79   14.58
  -4   1  12  216.10   14.37
   4  -1 -11  106.79    9.30
  -4   1  11  103.62    8.61
   4  -1 -10   48.85    6.91
   4  -1 -10   40.72    5.53
  -4   1  10   43.13    5.97
   4  -1  -9    4.02    2.56
   4  -1  -9    0.82    1.05
  -4   1   9    6.60    2.35
   4  -1  -8   81.34    5.78
   4  -1  -8   70.38    4.42
  -4   1   8   79.68    5.43
   4  -1  -7  774.83   41.14
   4  -1  -7  779.61   39.82
  -4   1   7  773.11   39.86
   4  -1  -6  727.78   33.01
   4  -1  -6  697.85   30.46
  -4   1   6  707.93   31.29
   4  -1  -5 1414.54   59.32
   4  -1  -5 1314.33   57.69
  -4   1   5 1368.10   56.79
   4  -1  -4  538.49   23.25
   4  -1  -4  561.51   23.59
  -4   1   4  552.82   25.97
   4  -1  -3 1064.62   41.58
   4  -1  -3 1098.68   42.40
  -4   1   3 1153.27   45.01
   4  -1  -2 2357.17   91.08
   4  -1  -2 2504.90   95.22
   4  -1  -2 2633.12  100.19
   4  -1  -1 2619.33   99.77
   4  -1  -1 2772.10  105.47
   4  -1   0   93.38    5.59
  -4   1   0   91.03    6.07
   4  -1   0  108.23    7.02
   4  -1   1  152.57   10.05
  -4   1  -1  140.82   10.18
   4  -1   1  157.12   11.16
  -4   1  -2   34.31    7.00
   4  -1   2   29.72    3.56
  -4   1  -3  404.46   24.03
   4  -1   3  428.86   23.17
  -4   1  -4  883.35   47.82
   4  -1   4  929.77   50.15
  -4   1  -5  513.63   24.19
   4  -1   5  492.51   21.64
  -4   1  -6  351.44   31.80
   4  -1   6  397.58   35.25
  -4   1  -7   45.83   10.22
   4  -1   7   59.95    7.71
  -4   1  -8   81.94    8.02
   4  -1   8  101.78    9.01
  -4   0  12  319.50   24.03
   4   0 -12  236.63   16.42
   4   0 -11  229.53   17.28
   4   0 -11  197.84   14.75
  -4   0  11  237.37   17.36
   4   0 -10  158.69   15.27
   4   0 -10  141.22   13.36
  -4   0  10  171.78   16.09
   4   0  -9  268.53   15.58
   4   0  -9  244.24   13.76
  -4   0   9  239.44   13.38
   4   0  -8  473.93   26.79
   4   0  -8  443.29   24.40
  -4   0   8  436.27   23.86
   4   0  -7  159.51   13.66
   4   0  -7  164.76    9.57
  -4   0   7  148.64   12.32
   4   0  -6   41.12    3.88
   4   0  -6   48.03    3.83
  -4   0   6   46.96    8.25
   4   0  -5    6.12    2.07
   4   0  -5    8.76    1.61
  -4   0   5   15.33    2.20
   4   0  -4  149.47   10.52
   4   0  -4  160.55   11.02
  -4   0   4  161.02   10.93
   4   0  -3 1384.27   53.60
   4   0  -3 1424.61   54.80
   4   0  -3 1368.49   52.45
   4   0  -2 9328.59  590.02
   4   0  -2 9365.22  353.03
   4   0  -2 9721.56  613.69
   4   0  -1 1673.96   64.10
   4   0  -1 1810.28   69.79
   4   0  -1 1825.15   69.79
  -4   0   0  750.70   31.25
   4   0   0  742.64   31.19
  -4   0  -1  213.34   10.05
  -4   0  -1  241.51   12.53
   4   0   1  227.44   10.95
  -4   0  -2  399.49   19.65
   4   0   2  381.25   17.89
  -4   0  -3  258.69   15.37
   4   0   3  246.87   14.18
  -4   0  -4  168.41    9.66
   4   0   4  175.82   15.50
  -4   0  -5   81.75   11.58
   4   0   5   68.68    7.83
  -4   0  -6   36.15    6.83
   4   0   6   30.81    5.68
  -4   0  -7  158.94   26.29
   4   0   7  191.49   15.10
  -4   0  -8  266.31   18.87
   4   0   8  287.95   20.05
  -4  -1  12    2.30    1.26
   4   1 -12   27.21    7.60
  -4  -1  11    7.67    2.05
   4   1 -11    8.84    2.81
  -4  -1  10  267.51   25.39
   4   1 -10  223.29   20.55
  -4  -1   9  645.82   43.38
   4   1  -9  593.45   31.19
  -4  -1   9  608.98   31.23
  -4  -1   8 1348.76   74.61
   4   1  -8 1096.17   58.36
  -4  -1   8 1204.04   63.43
  -4  -1   7  848.44   46.50
   4   1  -7  840.64   44.13
  -4  -1   7  746.91   37.87
  -4  -1   6  290.90   14.20
   4   1  -6  263.38   12.82
  -4  -1   6  253.12   11.46
  -4  -1   5   11.08    1.95
  -4  -1   4  171.13   12.55
   4   1  -4  155.26   11.19
  -4  -1   4  149.85   11.33
  -4  -1   3 1687.72   66.04
   4   1  -3 1681.39   64.87
   4   1  -3 1674.59   63.72
  -4  -1   2  493.39   32.40
   4   1  -2  468.47   30.56
   4   1  -2  508.79   20.17
  -4  -1   1   51.65    5.66
   4   1  -1   64.49    5.68
   4   1  -1   61.54    4.84
  -4  -1   0  194.99   14.89
   4   1   0  206.87   14.33
   4   1   0  185.69   12.76
  -4  -1  -1 1602.99   65.08
  -4  -1  -1 1600.85   80.08
   4   1   1 1615.16   66.53
  -4  -1  -2 1394.43   65.67
   4   1   2 1381.29   61.39
  -4  -1  -3 1480.60  119.33
   4   1   3 1360.64   69.63
  -4  -1  -4  295.14   14.39
   4   1   4  254.92   12.48
  -4  -1  -5   21.78    5.51
   4   1   5   17.05    3.94
  -4  -1  -6   48.91   11.50
   4   1   6   61.90    7.81
  -4  -1  -7   48.97   10.08
   4   1   7   66.61    9.72
  -4  -1  -8  116.04    9.43
   4   1   8  103.66    8.57
   4   2 -12    8.13    3.62
  -4  -2  11    2.14    1.80
   4   2 -11    0.98    1.70
  -4  -2  10  113.97   21.89
   4   2 -10  100.71   10.14
  -4  -2   9   47.23    6.85
   4   2  -9   41.08    5.01
  -4  -2   8  366.23   21.62
   4   2  -8  353.66   20.40
  -4  -2   7  252.32   16.48
   4   2  -7  222.39   12.86
  -4  -2   6  273.64   15.04
   4   2  -6  261.56   12.90
  -4  -2   5 1677.85   73.12
   4   2  -5 1510.76   74.61
  -4  -2   4 3448.18  186.38
   4   2  -4 3207.01  133.09
  -4  -2   3 1858.03   77.82
   4   2  -3 1935.24   81.06
   4   2  -3 1721.69   69.67
  -4  -2   2   92.29    6.81
   4   2  -2   94.51    7.23
   4   2  -2   90.72    6.43
  -4  -2   1  114.47    8.65
   4   2  -1  125.80    9.45
   4   2  -1  122.87    8.61
  -4  -2   0   29.18    2.79
   4   2   0   28.61    3.27
   4   2   0   26.90    2.64
  -4  -2  -1  255.53   11.75
   4   2   1  278.21   14.29
   4   2   1  243.67   15.71
  -4  -2  -2  636.35   32.36
  -4  -2  -2  669.22   36.70
   4   2   2  638.57   33.41
  -4  -2  -3  395.55   23.52
   4   2   3  390.44   17.97
  -4  -2  -4  234.06   14.29
   4   2   4  243.84   14.43
  -4  -2  -5  295.68   27.27
   4   2   5  319.50   29.01
  -4  -2  -6  259.78   24.82
   4   2   6  236.65   18.10
  -4  -2  -7  192.83   26.02
   4   2   7  218.60   15.73
  -4  -3  12   53.29   14.24
   4   3 -12   61.31    6.81
  -4  -3  11  281.58   24.76
   4   3 -11  262.31   19.67
  -4  -3  10  173.37   17.36
   4   3 -10  156.62   15.37
  -4  -3   9  236.28   14.66
   4   3  -9  207.20   12.67
  -4  -3   8    8.55    2.79
  -4  -3   7   20.49    4.99
   4   3  -7   25.11    3.85
  -4  -3   6    4.29    2.33
   4   3  -6    2.53    2.28
  -4  -3   5 1115.44   49.89
   4   3  -5 1094.35   48.74
  -4  -3   4 1344.13   58.57
   4   3  -4 1272.94   60.93
   4   3  -3 1097.05   48.32
   4   3  -3  992.97   42.37
  -4  -3   2  255.38   13.09
   4   3  -2  275.97   13.80
   4   3  -2  247.19   11.42
  -4  -3   1  397.58   18.29
   4   3  -1  413.40   19.52
   4   3  -1  381.00   17.36
  -4  -3   0  855.64   43.69
   4   3   0  826.07   42.98
   4   3   0  811.26   41.60
  -4  -3  -1  506.21   27.44
   4   3   1  602.44   33.77
   4   3   1  510.65   29.41
  -4  -3  -2   28.45    2.45
  -4  -3  -2   40.80    5.09
   4   3   2   29.85    3.41
  -4  -3  -3   33.64    4.73
   4   3   3   20.02    3.37
  -4  -3  -4    8.78    2.30
   4   3   4   10.56    2.62
  -4  -3  -5  118.89   22.06
   4   3   5  133.09   11.10
  -4  -3  -6  208.44   32.01
   4   3   6  242.35   17.09
  -4  -4  12   14.83    3.67
   4   4 -12    8.46    3.16
  -4  -4  11  118.79   20.13
   4   4 -11  111.64    9.45
  -4  -4  10  230.58   22.87
   4   4 -10  236.93   23.12
  -4  -4   9  151.82   14.81
   4   4  -9  161.64   15.67
  -4  -4   8  124.99    8.36
   4   4  -8  135.13    9.17
  -4  -4   7   97.02   18.29
   4   4  -7   94.05    6.60
  -4  -4   6  402.72   27.94
   4   4  -6  411.35   23.33
  -4  -4   5  366.06   23.90
   4   4  -5  363.76   21.01
  -4  -4   4   55.72   11.08
   4   4  -4   59.55    8.67
   4   4  -3   25.37    4.46
  -4  -4   2    0.38    1.57
   4   4  -2    3.90    2.24
   4   4  -2    0.29    0.31
  -4  -4   1  658.68   35.73
   4   4  -1  686.37   37.62
   4   4  -1  544.57   29.37
  -4  -4   0  979.94   39.25
   4   4   0 1045.75   44.30
   4   4   0  888.09   35.50
  -4  -4  -1  418.82   22.69
   4   4   1  492.03   26.50
   4   4   1  423.60   22.75
  -4  -4  -2  234.03   20.67
  -4  -4  -2  225.78   21.28
   4   4   2  191.14   17.55
  -4  -4  -3  116.32   19.73
   4   4   3  106.05   10.60
  -4  -4  -4   38.81   11.88
   4   4   4   49.58   10.41
  -4  -4  -5   78.42   11.63
   4   4   5   90.59    8.29
  -4  -5  11   41.79    8.44
   4   5 -11   45.81    5.87
  -4  -5  10    1.13    1.49
   4   5 -10    0.50    2.33
  -4  -5   9    1.76    1.59
   4   5  -9    8.61    3.79
  -4  -5   8   19.38    4.86
   4   5  -8   17.32    4.17
  -4  -5   7  293.82   28.17
   4   5  -7  308.37   27.84
  -4  -5   6  665.30   35.63
   4   5  -6  701.54   37.60
  -4  -5   5  679.86   42.10
   4   5  -5  685.07   36.64
   4   5  -4    8.92    2.09
  -4  -5   3    4.86    2.70
   4   5  -3    1.65    1.78
  -4  -5   2   84.75    8.82
   4   5  -2   87.26    9.07
   4   5  -2   66.74    6.51
  -4  -5   1  133.49    8.59
   4   5  -1  175.87   11.29
   4   5  -1  128.19    7.90
  -4  -5   0   63.11    8.06
   4   5   0   72.98    9.66
   4   5   0   52.39    9.66
  -4  -5  -1   14.18    2.83
   4   5   1   28.91    5.28
   4   5   1   16.63    3.16
  -4  -5  -2   94.47    9.76
  -4  -5  -2   81.02   17.99
   4   5   2   79.32    8.73
  -4  -5  -3   59.82   14.01
   4   5   3   66.84    6.56
  -4  -5  -4  234.06   19.31
   4   5   4  234.41   15.23
  -4  -6  10    6.14    2.74
   4   6 -10    3.20    3.56
  -4  -6   9   -0.80    2.28
   4   6  -9    1.05    2.14
  -4  -6   8   10.37    3.64
   4   6  -8    2.28    2.12
  -4  -6   7   32.53    7.62
   4   6  -7   36.01    8.13
  -4  -6   6  168.95   17.05
   4   6  -6  151.04   24.65
  -4  -6   5    2.91    2.33
   4   6  -5   -2.28    1.95
  -4  -6   4    5.72    2.37
   4   6  -4   12.71    3.58
  -4  -6   3  199.05   18.81
   4   6  -3  198.22   18.66
  -4  -6   2  448.82   40.05
   4   6  -2  425.13   38.02
  -4  -6   1  176.85   17.41
   4   6  -1  198.64   19.56
  -4  -6   0   44.83    9.55
   4   6   0   54.42   11.31
   4   6   0   32.53    6.91
  -4  -6  -1    2.16    1.91
   4   6   1    4.29    3.37
   4   6   1    1.70    1.53
  -4  -6  -2    0.63    0.88
   4   6   2    5.32    2.89
  -4  -7   8  144.24   11.02
   4   7  -8  115.16    9.13
  -4  -7   7  133.99   10.89
   4   7  -7  128.34   10.41
  -4  -7   6    3.56    2.85
   4   7  -6    5.49    2.85
  -4  -7   5   29.16    5.49
   4   7  -5   33.49    5.93
  -4  -7   4    4.46    3.20
   4   7  -4    0.40    2.03
  -4  -7   3   50.06    7.88
   4   7  -3   58.00    9.22
  -4  -7   2   51.38    8.23
   4   7  -2   58.88    8.86
  -4  -7   1   63.55    6.37
   4   7  -1   67.11    6.98
  -4  -7   0   15.52    3.37
   4   7   0   20.26    4.46
   5  -7  -5    5.93    2.83
  -5   7   5    2.35    2.49
   5  -7  -4    2.85    2.41
  -5   7   4    0.98    1.03
   5  -7  -3  181.23   13.15
  -5   7   3  163.26   26.12
   5  -7  -2  285.37   20.05
  -5   7   2  310.93   22.56
   5  -7  -1  197.92   14.79
  -5   7   1  179.59   31.27
   5  -7   0   88.16    7.98
  -5   7   0   84.50   19.96
   5  -7   1   46.38    6.93
  -5   7  -1   45.54    9.45
   5  -7   2   11.08    3.73
  -5   7  -2   18.77    4.19
  -5   7  -3   37.08    6.87
   5  -7   4    6.49    3.35
   5  -6  -7   63.89    6.74
  -5   6   7   68.47    7.04
   5  -6  -6    0.08    2.14
  -5   6   6    1.07    1.38
   5  -6  -5   14.87    4.65
  -5   6   5   11.86    3.37
   5  -6  -4   14.35    3.88
  -5   6   4   19.67    5.68
   5  -6  -3  100.94   10.79
  -5   6   3   91.33   16.19
   5  -6  -2   17.11    3.64
  -5   6   2   24.32    5.97
   5  -6  -1    3.18    1.68
  -5   6   1    3.60    1.30
   5  -6   0  131.19   12.76
  -5   6   0  151.92   23.17
   5  -6   1  136.55   13.53
  -5   6  -1  177.25   25.01
   5  -6   2  301.86   28.61
   5  -6   3  185.44   13.76
  -5   6  -3  212.86   16.38
   5  -6   3  264.70   19.92
  -5   6  -4   34.06    5.66
   5  -6   4   40.32    6.66
  -5   6  -5    1.11    2.20
   5  -6   5    2.49    2.35
   5  -5  -8   47.80    5.89
  -5   5   8   50.77    5.99
   5  -5  -7    2.28    3.06
  -5   5   7    0.61    2.01
   5  -5  -6    6.85    2.72
  -5   5   6    1.82    1.68
   5  -5  -5  279.87   25.66
  -5   5   5  264.85   25.81
   5  -5  -4  582.69   50.73
  -5   5   4  643.41   66.40
   5  -5  -3  216.71   13.13
  -5   5   3  230.70   15.25
   5  -5  -2   10.39    2.26
  -5   5   2   12.00    2.83
   5  -5  -1    8.94    2.33
  -5   5   1    9.78    3.33
   5  -5   0    1.19    1.19
  -5   5   0    0.38    0.84
   5  -5   1    3.39    1.76
  -5   5  -1    4.44    1.65
   5  -5   1   14.03    4.15
   5  -5   2  132.42   16.55
  -5   5  -2  184.16   16.65
   5  -5   2  196.81   18.31
  -5   5  -3   73.63    7.75
   5  -5   3   91.83    9.87
  -5   5  -4   56.62   11.75
  -5   5  -5  203.01   15.06
   5  -5   5  246.48   17.76
  -5   5  -6  268.51   18.66
   5  -5   6  274.69   18.98
   5  -4  -9   49.73    6.16
  -5   4   9   42.44    5.93
   5  -4  -8    3.64    2.22
  -5   4   8    0.57    2.01
   5  -4  -7  348.19   31.52
  -5   4   7  306.89   29.85
   5  -4  -6   12.36    3.67
  -5   4   6   10.41    3.08
   5  -4  -5  189.13   11.77
  -5   4   5  190.21   12.65
   5  -4  -4  357.64   16.25
  -5   4   4  360.17   18.16
   5  -4  -3  214.72   19.56
  -5   4   3  249.58   13.20
   5  -4  -2  222.03   13.41
  -5   4   2  233.36   14.49
   5  -4  -1  214.70   12.84
  -5   4   1  236.67   13.32
   5  -4   0  180.85   10.89
  -5   4   0  176.05    9.11
   5  -4   0  215.20   13.28
   5  -4   1  116.27    6.56
  -5   4  -1   98.83    5.97
   5  -4   1  126.35    8.32
   5  -4   2    1.38    1.34
  -5   4  -2   -0.94    1.36
   5  -4   2   -0.36    1.72
  -5   4  -3   24.28    3.64
   5  -4   3   31.57    5.11
  -5   4  -4   -0.10    1.76
   5  -4   4    1.21    1.93
  -5   4  -5  186.61   18.50
   5  -4   5  223.23   21.97
  -5   4  -6  195.24   15.04
   5  -4   6  205.90   15.48
  -5   4  -7   62.25    6.33
   5  -4   7   69.88    6.70
   5  -3 -10  138.12   10.95
  -5   3  10  143.48   11.29
   5  -3  -9   34.10    7.81
  -5   3   9   27.61    6.45
   5  -3  -8   41.66    6.37
  -5   3   8   46.96    6.93
   5  -3  -7    5.45    2.45
  -5   3   7   10.87    2.70
   5  -3  -6  154.04    9.17
  -5   3   6  163.34   22.58
   5  -3  -5  107.98    9.99
  -5   3   5  113.63   15.31
   5  -3  -4   22.92    3.56
  -5   3   4   26.35    4.61
   5  -3  -3    8.29    2.56
  -5   3   3    4.73    1.03
  -5   3   3    2.85    1.21
   5  -3  -2    3.44    1.38
  -5   3   2    5.80    1.26
   5  -3  -1  291.30   16.07
  -5   3   1  260.15   14.20
   5  -3  -1  315.81   17.66
   5  -3   0  567.52   29.53
  -5   3   0  551.46   33.58
   5  -3   0  661.82   34.88
   5  -3   1  264.41   14.75
  -5   3  -1  276.28   21.53
   5  -3   1  355.11   20.63
  -5   3  -2  151.95   14.16
   5  -3   2  165.58    9.57
  -5   3  -3   20.44    3.64
   5  -3   3   23.77    3.94
  -5   3  -4  103.66   10.45
   5  -3   4  119.02   11.90
  -5   3  -5  127.67   13.49
   5  -3   5  133.64   13.93
  -5   3  -6    1.19    2.24
   5  -3   6    6.60    3.39
  -5   3  -7   12.02    4.00
   5  -3   7   17.95    6.01
   5  -2 -11   44.22    5.47
  -5   2  11   32.45    5.87
   5  -2 -10   16.88    4.78
  -5   2  10   16.65    4.96
   5  -2  -9  125.18   12.94
  -5   2   9  108.77   11.16
   5  -2  -8   22.08    5.19
  -5   2   8   29.05    6.10
   5  -2  -7  225.40   12.32
  -5   2   7  207.41   11.42
   5  -2  -6  690.14   37.83
   5  -2  -6  642.53   34.10
  -5   2   6  710.65   39.21
   5  -2  -5  195.83   11.79
   5  -2  -5  177.75    9.72
  -5   2   5  175.07   10.33
   5  -2  -4   12.36    3.04
   5  -2  -4   12.84    2.30
  -5   2   4   14.56    3.18
   5  -2  -3   13.95    2.62
   5  -2  -2    3.33    1.51
  -5   2   2    0.00    0.88
   5  -2  -2    0.61    1.28
   5  -2  -1   18.85    2.37
  -5   2   1   19.21    2.89
   5  -2  -1   16.67    2.28
   5  -2   0    3.48    1.13
  -5   2   0    8.06    2.01
   5  -2   0    5.15    1.80
   5  -2   1    8.23    1.61
  -5   2  -1   14.12    2.70
   5  -2   1   19.92    3.90
  -5   2  -2   12.13    3.58
   5  -2   2    3.85    1.74
  -5   2  -3  343.54   18.64
   5  -2   3  378.02   17.32
  -5   2  -4  552.48   30.37
   5  -2   4  592.34   31.82
  -5   2  -5  265.29   26.27
   5  -2   5  308.86   28.21
  -5   2  -6   25.99    6.49
   5  -2   6   28.24    6.91
  -5   2  -7    1.19    2.43
   5  -2   7    2.85    2.35
   5  -1 -11   14.16    4.84
  -5   1  11   14.98    4.59
  -5   1  10  106.16   11.12
   5  -1  -9   94.89    9.91
   5  -1  -9   84.90    8.09
  -5   1   9   80.90    8.00
   5  -1  -8   12.57    3.46
   5  -1  -8    6.79    1.68
  -5   1   8    6.64    2.01
   5  -1  -7  127.23   11.42
   5  -1  -7  122.47   10.39
  -5   1   7  115.48   10.95
   5  -1  -6   34.56    5.51
   5  -1  -6   35.02    5.07
  -5   1   6   35.02    6.85
   5  -1  -5   27.46    5.03
   5  -1  -5   22.94    3.62
  -5   1   5   24.59    5.30
   5  -1  -4    2.51    1.36
   5  -1  -4    0.52    0.86
  -5   1   4   -1.40    1.05
   5  -1  -3  329.07   20.07
   5  -1  -3  402.26   18.35
   5  -1  -3  354.00   16.44
   5  -1  -2  156.47    8.32
   5  -1  -2  166.96    8.53
   5  -1  -2  161.73    8.50
   5  -1  -1  224.76   10.91
  -5   1   1  206.34   12.44
   5  -1  -1  220.65   11.06
   5  -1   0   -0.31    0.61
   5  -1   0    7.58    2.16
  -5   1  -1   50.36    8.61
  -5   1  -1   74.40   15.40
   5  -1   1   62.00    8.99
  -5   1  -2    1.21    1.36
   5  -1   2    5.53    2.39
  -5   1  -3  125.18    7.92
   5  -1   3  144.68    8.84
  -5   1  -4  170.23   17.74
   5  -1   4  201.13   12.76
  -5   1  -5   16.57    4.19
   5  -1   5   30.98    5.87
  -5   1  -6    0.40    1.59
   5  -1   6    0.00    2.03
  -5   1  -7   36.36    5.36
   5  -1   7   40.62    5.38
  -5   0  12   -0.17    2.37
   5   0 -11   62.67    9.36
   5   0 -11   52.66    7.54
   5   0 -10   55.97   11.81
   5   0 -10   46.69    9.68
  -5   0  10   44.47    9.26
   5   0  -9    7.48    3.12
   5   0  -9    4.21    1.95
  -5   0   9    2.26    1.30
   5   0  -8  208.79   11.58
   5   0  -8  199.35   10.37
  -5   0   8  201.19   10.16
   5   0  -7  188.73   10.77
   5   0  -7  197.76   11.67
  -5   0   7  151.55   13.62
   5   0  -6  138.31   18.54
   5   0  -6  118.33   15.73
  -5   0   6  127.04   17.05
   5   0  -5  229.24   12.53
   5   0  -5  216.80   10.66
  -5   0   5  209.93   12.97
   5   0  -4   12.04    2.18
   5   0  -4   13.89    2.24
  -5   0   4   15.56    2.64
   5   0  -3    3.08    1.55
   5   0  -3    3.48    1.57
   5   0  -3    0.57    0.98
   5   0  -2   10.91    2.01
   5   0  -2   15.65    2.16
  -5   0   1   72.96    5.61
   5   0  -1   80.85    6.01
   5   0  -1   78.07    5.57
  -5   0   0    2.64    1.09
   5   0   0    6.56    1.97
  -5   0  -1   34.54    6.54
   5   0   1   32.66    5.13
  -5   0  -2  493.79   28.82
   5   0   2  481.83   26.92
  -5   0  -3  142.18    8.67
   5   0   3  148.82    9.15
  -5   0  -4   22.77    9.24
   5   0   4   30.39    6.39
  -5   0  -5  134.98   14.29
   5   0   5  127.71   13.43
  -5   0  -6   14.18    3.92
   5   0   6   10.41    4.00
  -5   0  -7   46.61    7.98
   5   0   7   60.56    6.49
  -5  -1  12   46.33   10.95
   5   1 -12   44.66    5.43
  -5  -1  11    8.21    2.26
  -5  -1  10  173.46   21.72
   5   1 -10  151.25   15.04
  -5  -1   9   50.33   11.79
   5   1  -9   49.41    9.36
  -5  -1   8    1.91    1.53
  -5  -1   7   10.39    2.76
   5   1  -7    2.85    2.07
  -5  -1   7    4.40    1.24
  -5  -1   6   28.51    7.06
   5   1  -6   21.60    3.64
  -5  -1   6   16.92    3.12
  -5  -1   5    2.14    1.42
   5   1  -5    3.50    1.57
  -5  -1   5    2.60    0.67
   5   1  -4   74.26    5.63
   5   1  -4   76.41    5.11
  -5  -1   3   30.14    6.68
   5   1  -3   30.98    3.29
   5   1  -3   24.00    2.37
   5   1  -2    0.17    1.32
   5   1  -2   -0.50    0.86
  -5  -1   1  296.35   15.71
   5   1  -1  303.24   15.17
   5   1  -1  294.93   13.97
  -5  -1   0   75.37   11.00
   5   1   0   71.22   10.12
   5   1   0   79.45   11.02
  -5  -1  -1  117.64   19.25
   5   1   1  104.48    9.36
  -5  -1  -2  298.70   20.51
   5   1   2  278.50   13.07
  -5  -1  -3    6.24    2.53
   5   1   3   11.10    3.18
  -5  -1  -4   18.79    3.81
   5   1   4   31.94    5.09
  -5  -1  -5   16.19    4.34
   5   1   5   12.88    4.15
  -5  -1  -6   32.45    6.20
   5   1   6   38.54    5.13
  -5  -2  12   26.60    5.74
   5   2 -12   25.70    4.92
  -5  -2  11   80.10   15.35
   5   2 -11   80.46    7.12
  -5  -2  10   44.47   11.31
   5   2 -10   44.22    9.38
  -5  -2   9    5.95    3.35
   5   2  -9    4.50    2.05
  -5  -2   8    2.93    1.11
  -5  -2   7  473.20   20.76
   5   2  -7  439.67   19.12
  -5  -2   6  135.17   12.09
   5   2  -6  109.32    9.91
  -5  -2   5    4.29    1.32
   5   2  -5   16.57    3.29
  -5  -2   4   29.39    6.10
   5   2  -4   27.98    4.65
   5   2  -4   23.73    3.50
  -5  -2   3   27.04    5.63
   5   2  -3   31.59    5.19
   5   2  -3   30.23    4.38
  -5  -2   2   -0.40    1.11
  -5  -2   1    2.05    0.67
   5   2  -1    4.25    1.91
   5   2  -1    8.17    2.16
  -5  -2   0    4.31    1.42
   5   2   0    4.57    2.47
   5   2   0    5.80    1.68
  -5  -2  -2   14.43    3.10
   5   2   2   22.04    3.46
  -5  -2  -3  177.60   21.93
   5   2   3  166.65   15.73
  -5  -2  -4   85.06   17.24
   5   2   4   91.43    9.93
  -5  -2  -5    9.70    3.14
   5   2   5    3.50    2.53
  -5  -2  -6   90.80   12.53
  -5  -3  12  111.90   23.21
   5   3 -12  121.70    9.70
  -5  -3  11   -2.60    2.18
   5   3 -11    0.48    2.16
  -5  -3  10   83.83   18.62
   5   3 -10   76.01    8.59
  -5  -3   9    3.79    1.28
   5   3  -9    5.76    2.91
  -5  -3   8   52.70   10.75
   5   3  -8   44.99    5.51
  -5  -3   7    2.89    1.13
  -5  -3   6   76.71    6.79
   5   3  -6   77.71    5.84
  -5  -3   5   48.51    8.46
   5   3  -5   38.71    4.73
  -5  -3   4  116.06   11.42
   5   3  -4  120.11   10.85
  -5  -3   3  361.70   20.82
   5   3  -3  358.08   20.74
   5   3  -3  345.26   18.73
  -5  -3   2   58.71    9.66
   5   3  -2   61.46    6.60
   5   3  -2   56.24    5.36
  -5  -3   1    3.14    1.86
   5   3  -1    1.61    1.89
   5   3  -1   -0.10    0.94
  -5  -3   0  169.10    8.88
   5   3   0  183.39   10.79
   5   3   0  174.94    9.47
  -5  -3  -1   35.73    4.02
  -5  -3  -1   44.18    8.61
   5   3   1   41.64    4.99
  -5  -3  -2   40.15    7.79
   5   3   2   27.90    4.50
  -5  -3  -3  174.71   31.50
   5   3   3  160.20   15.96
  -5  -3  -4    3.41    2.30
   5   3   4    2.89    2.26
  -5  -3  -5   23.86    5.70
   5   3   5   23.27    5.07
  -5  -4  11    9.49    3.39
   5   4 -11    0.04    2.37
  -5  -4  10   29.85    7.44
   5   4 -10   35.55    6.07
  -5  -4   9  153.50   28.49
   5   4  -9  158.23   16.04
  -5  -4   8   95.01   18.39
   5   4  -8  103.20   10.64
  -5  -4   7    0.80    0.92
   5   4  -7    1.78    1.95
  -5  -4   6   44.66    7.27
   5   4  -6   43.65    5.57
  -5  -4   5    2.93    1.11
   5   4  -5   15.25    3.41
  -5  -4   4   79.95   13.66
   5   4  -4   75.13    8.15
  -5  -4   3  128.90   11.08
   5   4  -3  138.02    9.30
  -5  -4   2  126.79    8.46
   5   4  -2  137.53    9.30
   5   4  -2  112.55   10.47
  -5  -4   1   13.91    2.26
   5   4  -1   20.95    4.23
  -5  -4   0    9.76    2.64
   5   4   0    8.00    3.20
   5   4   0    3.23    1.95
   5   4   1   28.45    5.97
  -5  -4  -2  218.49   32.74
   5   4   2  217.68   17.76
  -5  -4  -3    1.89    1.51
   5   4   3    1.78    1.93
  -5  -4  -4   37.26    6.01
   5   4   4   36.30    4.55
  -5  -5  10   58.71    9.72
   5   5 -10   41.29    4.84
  -5  -5   9  317.86   32.63
   5   5  -9  276.70   19.92
  -5  -5   8  184.35   15.94
   5   5  -8  168.43   13.43
  -5  -5   7   64.64   10.45
   5   5  -7   46.50   10.66
  -5  -5   6   59.55   12.48
   5   5  -6   65.16    7.67
  -5  -5   5   50.73    9.34
   5   5  -5   51.65    7.58
  -5  -5   4   13.95    3.54
   5   5  -4   14.70    3.71
  -5  -5   3    4.13    2.66
   5   5  -3    4.50    2.83
  -5  -5   2   14.16    2.70
   5   5  -2   17.60    4.00
  -5  -5   1   16.46    4.21
   5   5  -1   12.74    3.96
  -5  -5   0   29.45    6.51
   5   5   0   31.19    6.74
   5   5   0   34.37    7.27
  -5  -5  -1  304.69   21.30
   5   5   1  293.27   20.05
  -5  -5  -2   97.11   17.45
   5   5   2   56.01   12.23
  -5  -6   9    2.26    2.45
   5   6  -9    8.11    3.71
  -5  -6   8    0.50    1.26
   5   6  -8   -3.10    2.05
  -5  -6   7   18.75    4.67
   5   6  -7   24.05    5.05
  -5  -6   6  193.75   15.33
   5   6  -6  177.69   14.39
  -5  -6   5  174.82   14.20
  -5  -6   4  218.09   16.88
   5   6  -4  218.43   16.63
  -5  -6   3   29.33    7.18
   5   6  -3   33.01    7.48
  -5  -6   2    4.06    2.56
   5   6  -2    1.49    2.14
  -5  -6   1   -0.54    1.80
   5   6  -1    1.89    2.39
  -5  -6   0   54.82    5.82
   5   6   0   61.92    7.62
  -5  -6  -1   19.63    5.49
  -5  -7   7   -1.78    2.56
  -5  -7   6   -0.63    2.28
   5   7  -6    0.52    2.18
  -5  -7   5   35.13    5.01
   5   7  -5   25.62    5.45
  -5  -7   4   20.38    5.09
   5   7  -4   30.64    5.91
  -5  -7   3   18.47    4.61
   5   7  -3   13.64    3.39
   6  -7  -3    7.25    2.93
  -6   7   3    7.16    2.58
   6  -7  -2    3.39    2.09
  -6   7   2    2.41    2.26
   6  -7  -1   22.08    4.65
  -6   7   1   22.92    5.93
   6  -7   0   23.92    4.63
  -6   7   0   38.75    5.70
   6  -7   1   -1.30    1.49
  -6   7  -1    0.57    2.09
   6  -6  -6   50.29    5.74
  -6   6   6   32.45    5.55
   6  -6  -5   18.91    6.14
  -6   6   5    2.70    2.18
   6  -6  -4    6.56    3.10
  -6   6   4    8.17    3.96
   6  -6  -3   12.67    3.50
  -6   6   3   15.50    3.25
   6  -6  -2  139.27   11.37
  -6   6   2  127.73   25.05
   6  -6  -1  244.19   18.41
  -6   6   1  306.01   25.37
   6  -6   0  116.99    9.30
  -6   6   0  151.69   21.62
   6  -6   1    4.29    2.12
   6  -6   2    0.67    2.35
   6  -6   3   10.66    3.96
   6  -5  -7  138.12   11.31
  -6   5   7  115.56   22.39
   6  -5  -6  134.33   11.04
  -6   5   6  117.57   18.10
   6  -5  -5   21.99    5.78
   6  -5  -4    3.39    2.03
  -6   5   4    8.40    4.48
   6  -5  -3   34.94    7.67
  -6   5   3   34.52    8.19
   6  -5  -2  151.97   14.66
  -6   5   2  185.42   31.59
   6  -5  -1  169.12   16.02
  -6   5   1  209.51   21.26
   6  -5   0   -0.19    1.17
   6  -5   0    2.28    2.24
   6  -5   1   10.81    2.95
  -6   5  -1   12.32    3.23
   6  -5   1   20.74    5.45
  -6   5  -2   94.68    8.27
   6  -5   2  123.27   10.79
  -6   5  -3  158.46   12.17
   6  -5   3  197.99   14.98
  -6   5  -4   62.11    6.64
   6  -5   4   66.34    7.48
  -6   5  -5   25.22    5.43
   6  -5   5   20.70    4.99
   6  -4  -9   41.01    5.45
  -6   4   9   40.62    5.38
   6  -4  -8   77.19    7.54
  -6   4   8   64.03    6.58
   6  -4  -7  105.72    9.40
  -6   4   7   71.39   14.43
   6  -4  -6  109.59   11.75
  -6   4   6   95.49   18.77
   6  -4  -5   67.45    7.85
  -6   4   5   71.28   11.83
   6  -4  -4  204.81   18.75
  -6   4   4  219.71   20.40
   6  -4  -3  678.37   76.39
  -6   4   3  717.02   62.99
   6  -4  -2  343.69   19.10
  -6   4   2  369.43   22.98
   6  -4  -1   14.16    2.37
  -6   4   1    6.89    1.63
   6  -4  -1   17.47    3.54
   6  -4   0   24.05    4.88
  -6   4   0   15.50    3.31
   6  -4   0   30.14    6.10
   6  -4   1    5.68    1.55
  -6   4  -1    8.50    2.35
   6  -4   1   15.23    4.31
  -6   4  -2  153.39   14.52
   6  -4   2  195.37   18.60
  -6   4  -3  137.97   14.12
   6  -4   3  202.55   20.30
  -6   4  -4  104.56    9.15
   6  -4   4  138.12   11.65
  -6   4  -5   30.94    6.35
   6  -4   5   42.10    5.28
   6  -3 -10  129.47   10.33
  -6   3  10  106.53    8.80
   6  -3  -9  250.65   18.50
  -6   3   9  214.99   15.88
   6  -3  -8   98.05    8.97
  -6   3   8   71.99   13.32
   6  -3  -7   83.45    9.22
  -6   3   7   58.11   11.42
   6  -3  -6   -3.35    1.72
  -6   3   6    2.81    2.22
   6  -3  -5   35.27    4.69
  -6   3   5   35.55    6.74
   6  -3  -4  477.08   26.79
  -6   3   4  465.91   25.72
   6  -3  -3  758.87   31.40
  -6   3   3  677.45   28.80
  -6   3   3  768.46   36.80
   6  -3  -2  222.28   20.30
  -6   3   2  211.64   19.31
   6  -3  -2  236.90   12.63
   6  -3  -1   67.74    4.61
  -6   3   1   60.51    8.44
   6  -3  -1   81.00    6.16
   6  -3   0   76.50    7.54
  -6   3   0   75.28   11.65
   6  -3   0  101.80   10.56
  -6   3  -1  374.44   21.85
   6  -3   1  458.56   25.22
  -6   3  -2  238.58   23.59
   6  -3   2  291.07   26.25
  -6   3  -3   55.01    8.99
   6  -3   3   64.66    8.17
  -6   3  -4   10.10    3.48
   6  -3   4    7.52    2.83
  -6   3  -5   13.57    4.90
   6  -3   5   12.04    4.57
  -6   3  -6   24.51    5.47
   6  -3   6   21.05    4.75
   6  -2 -10  149.47   11.92
  -6   2  10  164.58   12.07
   6  -2  -9  289.71   21.68
  -6   2   9  288.14   20.88
   6  -2  -8  285.98   30.20
  -6   2   8  304.88   27.90
   6  -2  -7  161.08   15.40
  -6   2   7  159.36   15.17
   6  -2  -6  225.30   13.45
   6  -2  -6  201.48   11.06
  -6   2   6  229.89   27.59
   6  -2  -5  322.39   14.87
   6  -2  -5  310.05   13.22
  -6   2   5  375.49   24.05
   6  -2  -4  581.56   24.70
   6  -2  -4  554.26   22.58
  -6   2   4  584.41   30.25
   6  -2  -3   51.95    5.32
  -6   2   3   41.81    8.06
   6  -2  -2   11.79    2.09
  -6   2   2   12.13    2.58
   6  -2  -2   14.20    3.04
   6  -2  -1    2.58    1.30
  -6   2   1    4.11    1.36
   6  -2  -1    3.48    1.74
   6  -2   0  400.08   16.61
  -6   2   0  427.92   18.98
   6  -2   0  458.89   20.74
  -6   2  -1  988.90   57.12
   6  -2   1 1118.29   59.93
  -6   2  -2  428.17   38.65
   6  -2   2  442.68   38.83
  -6   2  -3   99.91   18.12
   6  -2   3  119.21   12.11
  -6   2  -4   90.59   12.38
   6  -2   4  102.07    9.34
  -6   2  -5   25.97    5.87
   6  -2   5   23.25    5.53
  -6   2  -6   42.00    5.57
   6  -2   6   52.83    6.49
   6  -1 -11   54.90    6.24
   6  -1 -10  101.17    8.86
  -6   1  10  107.33    8.71
   6  -1  -9   43.36    9.49
  -6   1   9   28.17    6.24
   6  -1  -8    8.00    3.08
   6  -1  -8    2.62    1.15
  -6   1   8    1.38    1.53
   6  -1  -7  197.84   12.34
   6  -1  -7  193.92   11.12
  -6   1   7  193.23   16.34
   6  -1  -6  584.01   25.20
   6  -1  -6  524.88   21.64
  -6   1   6  568.47   24.91
   6  -1  -5 1575.40  136.11
   6  -1  -5 1508.65   58.92
  -6   1   5 1592.64  139.04
   6  -1  -4  932.28   50.29
   6  -1  -4  889.83   47.49
  -6   1   4  987.19   54.80
   6  -1  -3  127.79   11.19
   6  -1  -3  142.88   12.23
   6  -1  -3  130.62   11.44
   6  -1  -2    1.13    1.17
  -6   1   2    2.91    1.03
   6  -1  -2   -0.84    1.30
   6  -1  -1  171.32    8.86
  -6   1   1  162.71   21.64
   6  -1  -1  184.54   16.11
  -6   1   0  482.65   21.87
  -6   1   0  464.07   22.94
   6  -1   0  498.94   21.49
  -6   1  -1  174.53   11.35
   6  -1   1  196.83   12.11
  -6   1  -2   78.82   14.64
   6  -1   2   78.93   10.16
  -6   1  -3   70.13   12.00
   6  -1   3   73.90    8.27
  -6   1  -4  174.40   14.35
   6  -1   4  160.18   13.05
  -6   1  -5  122.14   27.65
   6  -1   5  164.51   12.44
  -6   1  -6  171.13   27.36
   6  -1   6  177.21   12.86
   6   0 -10  189.31   14.85
   6   0 -10  153.64   11.92
   6   0  -9   34.33    7.81
   6   0  -9   32.66    7.00
   6   0  -8   31.00    6.56
   6   0  -8   28.28    5.57
  -6   0   8   17.99    4.67
   6   0  -7   66.63    7.56
   6   0  -7   63.22    6.70
  -6   0   7   48.22    8.65
   6   0  -6  299.64   14.16
   6   0  -6  318.43   14.31
  -6   0   6  320.17   14.68
   6   0  -5  405.98   22.98
   6   0  -5  381.85   21.41
  -6   0   5  380.81   21.22
   6   0  -4  247.04   14.60
   6   0  -4  248.59   14.64
   6   0  -4  259.95   14.93
  -6   0   3    0.46    0.78
   6   0  -3    7.62    1.95
  -6   0   2  999.56   54.54
   6   0  -2  959.79   51.47
   6   0  -2 1059.28   56.76
  -6   0   1 1473.73   65.23
  -6   0   1 1379.32   87.89
   6   0  -1 1486.86   65.75
  -6   0   0  888.36   38.86
   6   0   0  906.63   36.95
  -6   0  -1  144.22   17.51
   6   0   1  151.61    9.91
  -6   0  -2   17.95    4.40
   6   0   2   18.83    4.80
  -6   0  -3   16.67    5.11
   6   0   3   18.50    5.30
  -6   0  -4   51.63   13.45
   6   0   4   52.39   10.91
  -6   0  -5  140.32   30.41
   6   0   5  147.38   11.29
  -6  -1  11   83.28   16.97
   6   1 -11   80.94    7.00
  -6  -1  10  159.57   13.30
   6   1 -10  124.30   10.05
  -6  -1   9  246.18   27.88
   6   1  -9  205.02   19.75
  -6  -1   8  459.63   42.14
   6   1  -8  431.85   37.72
  -6  -1   7  695.34   39.04
   6   1  -7  687.21   36.05
  -6  -1   6  658.56   28.80
   6   1  -6  617.17   26.08
  -6  -1   5   56.89   10.95
   6   1  -5   51.05    4.46
  -6  -1   5   41.89    7.00
  -6  -1   4  136.80   12.78
   6   1  -4  128.38   11.44
   6   1  -4  130.16   11.02
  -6  -1   3   14.54    2.79
   6   1  -3   12.90    2.81
   6   1  -3   15.52    2.49
  -6  -1   2  540.80   30.18
   6   1  -2  528.42   29.30
   6   1  -2  554.79   30.27
  -6  -1   1  862.05   34.65
   6   1  -1 1016.95   41.66
   6   1  -1  919.15   37.22
  -6  -1   0  438.22   38.83
   6   1   0  412.83   22.33
  -6  -1  -1  334.14   34.33
   6   1   1  309.78   27.52
  -6  -1  -2  161.77   24.95
   6   1   2  152.87   14.68
  -6  -1  -3  235.21   23.90
   6   1   3  202.41   19.88
  -6  -1  -4  181.25   25.89
   6   1   4  170.00   13.20
  -6  -1  -5   33.77    5.51
   6   1   5   42.98    6.07
  -6  -2  11    0.67    1.51
   6   2 -11    0.94    1.91
  -6  -2  10    1.34    1.70
   6   2 -10   12.76    3.60
  -6  -2   9    3.37    1.99
   6   2  -9   17.87    4.57
  -6  -2   8  364.85   32.86
   6   2  -8  309.02   27.88
  -6  -2   7  897.87   48.68
   6   2  -7  788.30   41.62
  -6  -2   6  480.41   29.79
   6   2  -6  490.69   26.50
  -6  -2   5  145.56   11.44
   6   2  -5  116.69    7.65
  -6  -2   4  138.75    9.17
   6   2  -4  145.31    8.90
   6   2  -4  134.50    7.14
  -6  -2   3  464.91   20.84
   6   2  -3  446.01   19.71
   6   2  -3  436.15   18.16
  -6  -2   2  456.76   22.73
   6   2  -2  544.96   23.86
   6   2  -2  502.63   20.95
  -6  -2   1   54.13   10.16
   6   2  -1   61.50    7.27
   6   2  -1   65.54    6.93
  -6  -2   0    8.02    1.80
   6   2   0   10.12    2.89
  -6  -2  -1   11.75    3.69
   6   2   1   21.83    4.48
  -6  -2  -2  176.08   20.49
   6   2   2  169.60   16.76
  -6  -2  -3  308.52   43.25
   6   2   3  271.40   19.23
  -6  -2  -4  168.93   24.63
   6   2   4  172.81   12.32
  -6  -3  11   73.88   16.15
   6   3 -11   76.22    7.12
  -6  -3  10   33.20    8.11
   6   3 -10   31.15    5.59
  -6  -3   9   89.02   19.42
   6   3  -9   79.20    7.39
  -6  -3   8  121.93   13.38
   6   3  -8  127.77   13.28
  -6  -3   7   55.38   12.74
   6   3  -7   60.14    7.02
  -6  -3   6    0.48    1.55
   6   3  -6   -0.90    1.76
  -6  -3   5   30.56    5.84
   6   3  -5   28.65    4.71
  -6  -3   4  425.88   23.92
   6   3  -4  467.02   26.27
  -6  -3   3 1077.80   57.33
   6   3  -3 1162.80  199.98
  -6  -3   2  697.62   60.20
   6   3  -2  644.10   56.30
   6   3  -2  640.08   54.92
  -6  -3   1  115.77   11.06
   6   3  -1  104.88   10.77
   6   3  -1   99.33    9.55
   6   3   0   26.54    4.86
   6   3   0   20.36    3.56
  -6  -3  -1   57.90   15.94
   6   3   1   62.13    7.18
  -6  -3  -2   48.64   11.21
   6   3   2   48.83    7.29
  -6  -3  -3   52.81    9.78
   6   3   3   58.75    6.24
  -6  -4  10  148.78   27.92
   6   4 -10  155.09   11.94
  -6  -4   9  303.35   23.25
   6   4  -9  294.61   20.70
  -6  -4   8  255.27   21.70
   6   4  -8  244.24   18.56
  -6  -4   7    8.42    3.27
   6   4  -7   18.43    4.96
  -6  -4   6   -0.46    1.93
   6   4  -6   -0.92    1.91
  -6  -4   5   12.02    3.29
   6   4  -5   10.68    3.52
  -6  -4   4  179.76   17.70
   6   4  -4  190.57   18.06
  -6  -4   3  225.32   20.72
   6   4  -3  236.88   22.12
  -6  -4   2   41.77    9.05
   6   4  -2   48.91   10.64
  -6  -4   1   57.23    6.56
   6   4  -1   55.76   11.98
   6   4  -1   44.11    9.13
   6   4   0  207.35   16.32
   6   4   0  182.84   13.78
  -6  -4  -1  209.07   34.46
   6   4   1  188.27   13.24
  -6  -4  -2  129.30   25.97
   6   4   2  120.84    9.15
  -6  -5   9   58.99   10.62
   6   5  -9   73.38    7.00
  -6  -5   8   42.54    9.01
   6   5  -8   42.19    5.63
  -6  -5   7    2.74    1.63
  -6  -5   6   74.61    7.73
   6   5  -6   74.78    8.02
  -6  -5   5  375.11   27.13
   6   5  -5  410.40   29.85
  -6  -5   4  224.02   16.92
   6   5  -4  235.94   18.31
  -6  -5   3    7.44    3.27
   6   5  -3   17.22    4.99
  -6  -5   2    6.16    3.25
   6   5  -2    4.02    2.58
   6   5  -1    6.43    3.52
   6   5   0   59.68    6.64
  -6  -6   7    7.14    2.83
   6   6  -7    5.53    2.72
  -6  -6   6  107.29    9.11
   6   6  -6  118.28    9.87
  -6  -6   5  168.41   12.19
   6   6  -5  168.41   12.44
  -6  -6   4   73.38    6.89
   6   6  -4   81.27    7.65
  -6  -6   3   25.22    5.07
   6   6  -3   32.99    6.43
  -6  -6   2   36.99    4.52
   7  -6  -3   -0.08    1.72
  -7   6   3    1.42    2.62
   7  -6  -2   53.85    5.70
  -7   6   2   47.00    7.62
   7  -6  -1   54.82    5.30
  -7   6   1   48.57    6.95
  -7   6   0  105.70   20.61
   7  -5  -6   57.14    6.35
  -7   5   6   58.52    9.76
   7  -5  -5    5.74    2.87
  -7   5   5   14.85    4.52
   7  -5  -4   37.49    4.71
  -7   5   4   41.70    6.47
   7  -5  -3   65.73    6.37
  -7   5   3   68.91   20.05
   7  -5  -2   28.30    4.82
  -7   5   2   36.22    7.65
   7  -5  -1    2.87    1.80
  -7   5   1    5.70    2.33
   7  -5   0    4.02    3.18
   7  -5   1    0.15    2.03
   7  -5   2   77.82    7.60
   7  -4  -8  116.36    9.17
  -7   4   8   96.19   19.56
   7  -4  -7    1.89    2.26
  -7   4   7   -2.53    2.51
   7  -4  -6    9.84    4.48
  -7   4   6    9.36    3.92
   7  -4  -5    7.14    3.16
  -7   4   5    0.54    2.28
   7  -4  -4  131.69   10.83
  -7   4   4  165.64   15.14
   7  -4  -3  268.97   25.70
  -7   4   3  281.83   29.45
   7  -4  -2  192.75   18.73
  -7   4   2  183.13   28.38
   7  -4  -1   78.32    8.42
   7  -4  -1   88.92   10.05
  -7   4   0    5.87    2.14
   7  -4   0    7.98    3.52
  -7   4  -1   16.42    3.62
   7  -4   1   24.76    5.36
  -7   4  -2   31.61    8.80
   7  -4   2   50.42    6.30
  -7   4  -3   13.55    3.81
   7  -4   3   18.79    4.84
   7  -3  -9  259.86   17.85
  -7   3   9  264.81   16.84
   7  -3  -8   65.10    6.70
  -7   3   8   51.72    9.66
   7  -3  -7    3.75    2.20
  -7   3   7    4.61    1.57
   7  -3  -6   32.63    7.39
  -7   3   6   29.49    7.90
   7  -3  -5    2.18    1.74
  -7   3   5   -2.09    1.74
   7  -3  -4   12.38    2.93
  -7   3   4   14.03    2.22
   7  -3  -3   47.49    6.43
  -7   3   3   33.83    6.95
  -7   3   3   50.10    9.80
   7  -3  -2   24.09    3.71
  -7   3   2   17.85    3.08
   7  -3  -2   27.15    4.75
   7  -3  -1   43.84    5.78
  -7   3   1   41.98    7.25
   7  -3  -1   55.55    7.92
  -7   3   0  179.80   18.16
   7  -3   0  217.36   21.28
  -7   3  -1  183.78   26.60
   7  -3   1  250.29   19.38
  -7   3  -2  119.83   19.71
   7  -3   2  165.18   12.90
  -7   3  -3    4.71    2.64
   7  -3   3    1.80    2.41
  -7   3  -4    3.20    3.08
   7  -3   4   15.37    4.40
   7  -2  -9   52.01    6.68
  -7   2   9   62.94    6.64
   7  -2  -8    4.44    2.66
  -7   2   8    4.80    1.97
   7  -2  -7    0.48    1.91
  -7   2   7    1.84    1.05
   7  -2  -6   75.09    8.40
  -7   2   6   59.57   11.04
   7  -2  -5  163.13   15.40
  -7   2   5  147.09   14.06
   7  -2  -4   86.89    8.76
  -7   2   4   69.19   11.63
  -7   2   4   90.49   18.03
   7  -2  -3    2.72    1.55
  -7   2   3    1.01    1.15
   7  -2  -3   -0.44    1.63
   7  -2  -2   16.55    3.73
  -7   2   2   11.65    3.69
   7  -2  -2   19.82    4.50
   7  -2  -1    1.32    1.38
  -7   2   1    0.04    0.67
   7  -2  -1    1.45    1.82
  -7   2   0   26.12    4.82
   7  -2   0   31.46    5.51
  -7   2  -1  109.57   20.82
   7  -2   1  119.56   12.59
  -7   2  -2   20.97    5.19
   7  -2   2   39.99    8.82
  -7   2  -3    2.22    1.49
   7  -2   3   10.64    4.23
  -7   2  -4   25.91    6.37
   7  -2   4   21.24    4.84
   7  -1 -10   29.18    5.34
   7  -1  -9   15.61    4.17
   7  -1  -8  139.57   11.73
  -7   1   8  106.68   18.12
   7  -1  -7   24.09    5.95
   7  -1  -7   21.16    5.13
  -7   1   7   17.87    4.86
   7  -1  -6   56.49    6.47
   7  -1  -6   68.98    7.29
  -7   1   6   47.61    9.09
   7  -1  -5  113.34   11.19
   7  -1  -5  128.53   12.04
  -7   1   5  112.75   19.27
   7  -1  -4   35.13    6.87
   7  -1  -4   37.52    7.06
   7  -1  -3   53.75    9.95
  -7   1   3   46.02    9.99
   7  -1  -3   53.69   10.03
  -7   1   2   25.68    7.21
   7  -1  -2   26.96    5.76
  -7   1   1   38.37    8.61
  -7   1   1   54.63   10.89
   7  -1  -1   68.08   12.63
  -7   1   0   36.13    6.01
   7  -1   0   45.45    6.74
  -7   1  -1    1.05    1.36
   7  -1   1    2.97    2.58
  -7   1  -2   57.16   11.98
   7  -1   2   51.26   10.77
  -7   1  -3   11.00    4.46
   7  -1   3   18.68    5.95
  -7   1  -4  109.74   21.95
   7  -1   4  134.10   10.81
  -7   0  10    4.80    1.93
   7   0  -9   19.25    3.92
   7   0  -8   28.40    6.45
   7   0  -7   34.88    5.19
  -7   0   7   22.10    4.17
   7   0  -6   13.22    3.04
  -7   0   6    1.11    1.70
  -7   0   5   19.27    5.11
   7   0  -5   15.79    3.60
  -7   0   5   16.67    3.69
  -7   0   4   20.46    5.43
   7   0  -4   20.72    4.80
   7   0  -4   20.05    4.38
  -7   0   3    1.76    0.65
   7   0  -3    0.82    1.72
  -7   0   2   21.99    4.59
  -7   0   2   29.64    6.26
   7   0  -2   22.43    4.82
  -7   0   1  140.11   21.62
   7   0  -1  174.02   16.38
  -7   0   0    3.48    1.99
   7   0   1   23.46    5.82
  -7   0  -2    4.67    2.68
   7   0   2   13.62    4.00
  -7   0  -3   32.13   10.60
   7   0   3   34.23    6.79
  -7  -1  10  109.17   21.26
   7   1 -10  105.67    8.40
  -7  -1   9   63.72   13.30
   7   1  -9   60.60    8.82
   7   1  -8   17.87    4.48
  -7  -1   7   74.21   17.03
   7   1  -7   83.81    9.03
  -7  -1   6   13.59    3.41
   7   1  -6   14.45    3.25
  -7  -1   5    2.07    0.80
   7   1  -5    5.13    2.01
  -7  -1   5    1.49    0.67
   7   1  -4   -0.54    1.70
   7   1  -4    3.92    1.70
  -7  -1   3   19.63    4.48
   7   1  -3   14.81    3.96
   7   1  -3   17.03    3.60
  -7  -1   2    7.27    2.53
   7   1  -2   11.48    3.33
   7   1  -2    2.14    1.40
  -7  -1   1    2.51    1.76
   7   1  -1    0.65    1.49
  -7  -1   0   43.11   10.62
   7   1   0   38.42    8.29
  -7  -1  -1   24.99    6.70
   7   1   1   25.51    6.03
  -7  -1  -2   36.32    7.21
   7   1   2   37.83    5.19
  -7  -1  -3  116.97   21.26
   7   1   3  129.39    9.70
  -7  -2  10   98.30   16.90
   7   2 -10   80.60    7.00
   7   2  -9   18.58    3.92
   7   2  -8    3.48    2.07
  -7  -2   7   -1.55    1.76
   7   2  -7   10.08    3.46
  -7  -2   6    1.70    1.03
  -7  -2   5    8.55    3.25
   7   2  -5    3.10    2.07
  -7  -2   4    0.44    0.86
   7   2  -4    5.74    2.95
  -7  -2   3   50.63   10.12
   7   2  -3   62.73    7.31
   7   2  -3   61.79    6.43
  -7  -2   2    1.42    0.92
   7   2  -2   11.92    3.83
   7   2  -2   10.20    3.02
   7   2  -1   16.15    4.19
  -7  -2   0  108.84   22.45
   7   2   0  109.32    9.13
  -7  -2  -1    3.75    2.58
   7   2   1    7.25    3.29
  -7  -2  -2   19.63    4.69
   7   2   2   23.80    4.88
  -7  -3  10   -2.79    2.20
   7   3 -10    0.71    1.95
  -7  -3   9   19.58    6.14
   7   3  -9   22.62    6.74
  -7  -3   8   -0.63    2.03
   7   3  -8    1.91    2.22
  -7  -3   7   25.81    7.21
   7   3  -7   13.89    4.11
  -7  -3   6  107.37   20.67
   7   3  -6  104.33    9.64
  -7  -3   5    7.27    2.56
  -7  -3   4    2.20    1.68
   7   3  -4    3.46    3.04
  -7  -3   3    1.53    0.88
   7   3  -3    2.41    2.93
  -7  -3   2    5.24    2.18
   7   3  -2    0.19    2.12
   7   3  -1   35.00    6.58
   7   3  -1   36.13    5.76
  -7  -3   0    3.25    1.65
   7   3   0    2.14    2.28
  -7  -3  -1   27.21    6.77
   7   3   1   20.70    4.52
  -7  -4   9    2.07    1.34
   7   4  -9   -0.23    2.45
  -7  -4   8    1.80    2.07
   7   4  -8    6.18    2.97
  -7  -4   7   12.15    4.19
   7   4  -7    3.73    2.49
  -7  -4   6    1.72    1.51
   7   4  -6    1.59    2.37
  -7  -4   5   -0.75    2.14
   7   4  -5    4.00    2.70
  -7  -4   4    0.42    2.05
   7   4  -4    5.36    3.56
  -7  -4   3   34.96    6.01
   7   4  -3   27.17    5.32
   7   4  -2  127.98   10.58
   7   4  -1   74.93    7.67
  -7  -5   7   38.44    7.81
  -7  -5   6   -2.12    2.18
   7   5  -6   -0.27    2.35
  -7  -5   5   -0.08    2.20
   7   5  -5    0.15    2.30
  -7  -5   4    2.22    2.74
   7   5  -4    2.45    2.47
   8  -4  -5  106.28    8.34
  -8   4   5   91.89   16.59
   8  -4  -4    6.43    2.72
  -8   4   4    5.82    1.72
   8  -4  -3    9.51    2.85
  -8   4   3    9.47    3.50
  -8   4   2  103.35    8.67
   8  -4  -1  145.91   11.06
   8  -4   0   17.97    4.73
   8  -3  -7   91.68    8.04
  -8   3   7   75.91   13.91
   8  -3  -6   45.16    5.17
  -8   3   6   39.30    9.43
   8  -3  -5    5.70    2.95
  -8   3   5    4.57    2.12
   8  -3  -4    3.62    2.05
  -8   3   4   10.43    3.69
   8  -3  -3  170.46   12.53
  -8   3   3  180.41   30.62
   8  -3  -2  411.74   98.32
  -8   3   1  178.13   27.29
   8  -3  -1  228.02   16.34
  -8   3   0   12.99    2.72
   8  -3   0   16.48    4.50
  -8   3  -1    2.87    1.36
   8  -3   1    0.84    2.45
   8  -2  -8  241.68   16.23
   8  -2  -7  166.96   12.48
  -8   2   7  131.52   21.62
   8  -2  -6   36.03    5.95
  -8   2   6   31.86    8.40
   8  -2  -5    4.38    2.79
  -8   2   5    0.15    1.30
   8  -2  -4   41.85    8.82
  -8   2   4   33.66    8.59
  -8   2   4   42.35   11.06
   8  -2  -3  198.09   14.85
  -8   2   3  164.41   24.40
   8  -2  -3  215.31   16.34
  -8   2   2  142.39   25.49
   8  -2  -2  226.75   16.42
  -8   2   1   28.89    5.59
   8  -2  -1   48.45    7.65
  -8   2   0    5.40    2.81
   8  -2   0   12.02    4.46
  -8   2  -1   81.42   13.03
   8  -2   1   82.19    8.06
   8  -1  -8  109.38    9.59
   8  -1  -7  116.04    9.78
   8  -1  -6   46.31    6.98
   8  -1  -6   45.10    6.72
  -8   1   6   31.55    7.88
   8  -1  -5  160.07   12.71
   8  -1  -5  154.38   12.04
  -8   1   5  132.49   23.33
  -8   1   4  401.25   30.75
  -8   1   3  410.97   30.18
  -8   1   3  415.01   29.45
   8  -1  -3  438.87   30.92
  -8   1   2   27.86    7.02
   8  -1  -2   40.64    8.76
  -8   1   1    3.04    2.20
   8  -1  -1    0.10    1.59
  -8   1   0   11.04    4.31
   8  -1   0    2.03    2.01
  -8   1  -1   69.54   12.27
   8  -1   1   82.01    7.75
  -8   0   9   70.40   14.87
  -8   0   8    3.33    1.40
   8   0  -8   17.93    5.30
  -8   0   7   -0.02    1.99
   8   0  -7    1.19    1.53
  -8   0   6   10.28    4.29
   8   0  -6    9.01    3.29
  -8   0   5  234.89   17.70
   8   0  -5  213.88   16.07
  -8   0   5  153.39   25.45
  -8   0   4  660.71  193.40
   8   0  -4  592.07   41.35
   8   0  -4  652.27   44.68
  -8   0   3  200.67   23.84
  -8   0   3  190.93   28.07
   8   0  -3  215.60   15.98
  -8   0   2   43.72    9.59
   8   0  -2   68.66    9.66
  -8   0   1   52.43    9.68
   8   0  -1   59.13    8.71
  -8   0   0  109.03   16.84
   8   0   0  117.95    9.55
  -8   0  -1   88.12   17.80
   8   0   1  107.50    8.63
  -8  -1   9  132.49   28.63
   8   1  -9  117.59    8.97
  -8  -1   8   57.14   11.81
   8   1  -8   56.64    5.76
  -8  -1   7   22.48    7.29
   8   1  -7   28.01    7.73
  -8  -1   6   90.49   15.88
   8   1  -6  107.75    8.84
  -8  -1   5  276.41   23.88
   8   1  -5  287.13   20.11
  -8  -1   4   59.76   12.88
   8   1  -4   72.16    7.23
  -8  -1   3   -0.17    1.24
   8   1  -3    1.97    2.07
   8   1  -3    0.73    1.47
  -8  -1   2    7.92    3.08
   8   1  -2   10.77    4.02
  -8  -1   1  160.43   28.28
   8   1  -1  146.44   10.98
  -8  -1   0  205.04   27.13
   8   1   0  240.34   15.44
  -8  -2   8   26.27    5.66
   8   2  -8   22.39    4.55
  -8  -2   7  186.00   21.62
   8   2  -7  171.82   12.61
  -8  -2   6  518.57   68.62
   8   2  -6  488.51   31.21
  -8  -2   5  290.93   24.93
   8   2  -5  319.71   21.37
  -8  -2   4   28.55    8.84
   8   2  -4   37.83    7.10
   8   2  -3    3.81    2.41
  -8  -2   1   58.21   13.76
  -8  -3   7   94.68   22.25
   8   3  -7  102.55    8.78
  -8  -3   6  145.77   23.56
   8   3  -6  158.94   12.00
  -8  -3   5   52.03   11.27
   8   3  -5   61.04    6.58
  -8  -3   4   23.59    5.93
   8   3  -4   28.19    5.74
   8   3  -3   90.76    8.17
   0   0   0    0.00    0.00
_computing_structure_solution     'SHELXT 2014/5 (Sheldrick, 2014)'
_computing_structure_solution     'SHELXT 2014/5 (Sheldrick, 2014)'
;
_shelx_hkl_checksum     3619
_shelx_res_file
;
TITL x678d_a.res in P-1
    x678d.res
    created by SHELXL-2017/1 at 18:24:22 on 21-Jul-2017
REM Old TITL x678d_a.res in P-1
REM SHELXT solution in P-1
REM R1 0.095, Rweak 0.007, Alpha 0.031, Orientation as input
REM Formula found by SHELXT: C5 N O2 Cl2 Mn
CELL 0.71073 6.8972 7.05 9.8527 101.042 109.559 94.196
ZERR 2 0.0066 0.0069 0.0097 0.009 0.015 0.008
LATT 1
SFAC C H N O Cl Mn
UNIT 10 14 2 4 4 2
EQIV $1 +X,-1+Y,+Z
EQIV $2 -X,1-Y,1-Z
DFIX 0.84 H2b O2 H2a O2
L.S. 10
PLAN  20
SIZE 0.13 0.175 0.286
TEMP -100
HTAB O2 Cl1_$1
HTAB O2 Cl1_$2
BOND $H
list 4
fmap 2
acta
OMIT -5 -1 11
OMIT -5 -2 8
OMIT 7 0 0
OMIT -5 -1 8
OMIT -7 -3 5
REM <olex2.extras>
REM <HklSrc "%.\\x678d.hkl">
REM </olex2.extras>
WGHT    0.000000    0.444000
FVAR       1.03634
MN1   6    0.244782    0.519439    0.495881    11.00000    0.02284    0.03285 =
         0.02593    0.00467    0.00858    0.00479
CL1   5    0.216082    0.817975    0.396682    11.00000    0.04781    0.03290 =
         0.04811    0.01564    0.01879    0.00728
O1    4    0.572675    0.609405    0.631060    11.00000    0.02298    0.04600 =
         0.02381   -0.00059    0.00622    0.00524
N1    3    0.642465    0.689405    0.776739    11.00000    0.02321    0.03712 =
         0.02329    0.00521    0.00778    0.00333
C1    1    0.694039    0.576096    0.873106    11.00000    0.07616    0.03883 =
         0.03241    0.01243    0.01517    0.01518
AFIX  43
H1    2    0.681698    0.438630    0.839387    11.00000   -1.20000
AFIX   0
CL2   5    0.102462    0.652684    0.693970    11.00000    0.03071    0.03773 =
         0.02670   -0.00155    0.01024    0.00162
O2    4    0.263392    0.254080    0.592725    11.00000    0.05533    0.03939 =
         0.04204    0.01147    0.01862    0.01165
H2A   2    0.146304    0.218203    0.593764    11.00000    0.08146
H2B   2    0.304713    0.162477    0.551002    11.00000    0.08692
C2    1    0.765459    0.660728    1.022202    11.00000    0.09385    0.07345 =
         0.02905    0.02039    0.01352    0.03058
AFIX  43
H2    2    0.803038    0.581108    1.091820    11.00000   -1.20000
AFIX   0
C3    1    0.782605    0.856453    1.070473    11.00000    0.05701    0.07087 =
         0.02504   -0.00082    0.00908    0.00738
AFIX  43
H3    2    0.830724    0.914540    1.173434    11.00000   -1.20000
AFIX   0
C4    1    0.729875    0.969238    0.969324    11.00000    0.06632    0.04273 =
         0.03903   -0.00637    0.01505   -0.00217
AFIX  43
H4    2    0.742987    1.107001    1.001761    11.00000   -1.20000
AFIX   0
C5    1    0.657663    0.883621    0.820256    11.00000    0.05359    0.03880 =
         0.03255    0.00739    0.01490    0.00263
AFIX  43
H5    2    0.619164    0.961235    0.749276    11.00000   -1.20000
AFIX   0
HKLF 4
REM  x678d_a.res in P-1
REM R1 =  0.0310 for    1770 Fo > 4sig(Fo)  and  0.0370 for all    2004 data
REM    108 parameters refined using      2 restraints
END
WGHT      0.0003      0.4461
REM Highest difference peak  0.402,  deepest hole -0.437,  1-sigma level  0.076
Q1    1   0.5457  0.4957  0.5077  11.00000  0.05    0.40
Q2    1   0.0520  0.5086  0.4990  11.00000  0.05    0.39
Q3    1   0.2297  0.6137  0.5604  11.00000  0.05    0.31
Q4    1   0.1190  0.7729  0.6615  11.00000  0.05    0.30
Q5    1   0.5227  0.2302  0.6041  11.00000  0.05    0.30
Q6    1  -0.0652  0.5943  0.6159  11.00000  0.05    0.28
Q7    1   0.1160  0.5554  0.6417  11.00000  0.05    0.28
Q8    1   0.6117  0.6578  0.7005  11.00000  0.05    0.27
Q9    1   0.0701  0.5658  0.7363  11.00000  0.05    0.27
Q10   1   0.5255  1.1383  0.8728  11.00000  0.05    0.27
Q11   1   0.0541  0.7014  0.2415  11.00000  0.05    0.27
Q12   1   0.2191  0.7152  0.2983  11.00000  0.05    0.26
Q13   1   0.6331  0.6286  0.8207  11.00000  0.05    0.25
Q14   1   0.5261  0.8916  0.6474  11.00000  0.05    0.25
Q15   1   0.4108  0.6339  0.6754  11.00000  0.05    0.23
Q16   1   0.4511  0.8776  0.4304  11.00000  0.05    0.23
Q17   1   0.6819  0.9523  0.7249  11.00000  0.05    0.23
Q18   1   0.7025  0.6376  0.8282  11.00000  0.05    0.23
Q19   1   0.8157  0.9184  1.0242  11.00000  0.05    0.22
Q20   1   0.5959  0.8097  0.8169  11.00000  0.05    0.22
;
_shelx_res_checksum     30985
data_II
_audit_creation_method
;
Olex2 1.2
(compiled 2017.03.28 svn.r3405 for OlexSys, GUI svn.r5337)
;
_database_code_depnum_ccdc_archive     'CCDC 1570000'
_chemical_name_systematic
;\
<i>catena</i>-Poly[[aquachloridomanganese(II)]-di-\m-chlorido-\
[aquachloridomanganese(II)]-bis(\m-2-methylpyridine <i>N</i>-oxide)]
;
_chemical_name_common     ?
_chemical_formula_moiety     'C6 H9 Cl2 Mn N O2'
_chemical_formula_sum     'C6 H9 Cl2 Mn N O2'
_chemical_formula_iupac     '[Mn Cl2 (C6 H7 N O) (H2 O)]'
_chemical_formula_weight     252.98
_chemical_melting_point     ?
_shelx_space_group_comment
;
The symmetry employed for this shelxl refinement is uniquely defined
by the following loop, which should always be used as a source of
symmetry information in preference to the above space-group names.
They are only intended as comments.
;
_space_group_crystal_system     orthorhombic
_space_group_name_H-M_alt     'P 21 21 21'
_space_group_name_Hall     'P 2ac 2ab'
loop_
    _space_group_symop_operation_xyz
    'x, y, z'
    'x+1/2, -y+1/2, -z'
    '-x, y+1/2, -z+1/2'
    '-x+1/2, -y, z+1/2'
_cell_length_a     6.862(2)
_cell_length_b     7.491(2)
_cell_length_c     18.047(5)
_cell_angle_alpha     90
_cell_angle_beta     90
_cell_angle_gamma     90
_cell_volume     927.7(4)
_cell_formula_units_Z     4
_cell_measurement_reflns_used     2686
_cell_measurement_theta_min     2.7
_cell_measurement_theta_max     27.5
_cell_measurement_temperature     173(2)
_exptl_crystal_description     'Prism'
_exptl_crystal_colour     'Colorless'
_exptl_crystal_size_max     0.2
_exptl_crystal_size_mid     0.2
_exptl_crystal_size_min     0.1
_exptl_crystal_density_diffrn     1.811
_exptl_crystal_density_meas     ?
_exptl_crystal_density_method     ''not measured'
_exptl_crystal_F_000     508
_exptl_absorpt_coefficient_mu     1.955
_exptl_absorpt_correction_type     multi-scan
_exptl_absorpt_process_details
;
(REQAB; Rigaku, 1998)
;
_shelx_estimated_absorpt_T_min     0.696
_shelx_estimated_absorpt_T_max     0.828
_exptl_absorpt_correction_T_min     0.5631
_exptl_absorpt_correction_T_max     0.7374
_exptl_special_details     ?
_diffrn_ambient_temperature     173.15
_diffrn_radiation_type     MoK\a
_diffrn_radiation_wavelength     0.71075
_diffrn_measurement_device_type     'Rigaku XtalLab mini CCD'
_diffrn_measurement_method     '\w scans'
_diffrn_detector_area_resol_mean     ?
_diffrn_reflns_number     8438
_diffrn_reflns_av_R_equivalents     0.0509
_diffrn_reflns_theta_min     2.257
_diffrn_reflns_theta_max     27.462
_diffrn_reflns_theta_full     25.242
_diffrn_measured_fraction_theta_max     0.992
_diffrn_measured_fraction_theta_full     0.995
_diffrn_reflns_limit_h_min     -8
_diffrn_reflns_limit_h_max     8
_diffrn_reflns_limit_k_min     -9
_diffrn_reflns_limit_k_max     9
_diffrn_reflns_limit_l_min     -23
_diffrn_reflns_limit_l_max     23
_diffrn_standards_number     0
_refine_special_details
;
 Refined as a 2-component inversion twin.
;
_reflns_number_total     2109
_reflns_number_gt     1800
_reflns_threshold_expression     'I > 2\s(I)'
_refine_ls_structure_factor_coef     Fsqd
_refine_ls_matrix_type     full
_refine_ls_R_factor_all     0.0631
_refine_ls_R_factor_gt     0.0511
_refine_ls_wR_factor_gt     0.0940
_refine_ls_wR_factor_ref     0.1000
_refine_ls_goodness_of_fit_ref     1.119
_refine_ls_restrained_S_all     1.119
_refine_ls_number_reflns     2109
_refine_ls_number_parameters     112
_refine_ls_number_restraints     0
_refine_ls_hydrogen_treatment     constr
_refine_ls_weighting_scheme     calc
_refine_ls_weighting_details
              'w=1/[\s^2^(Fo^2^)+(0.0040P)^2^+2.3909P] where P=(Fo^2^+2Fc^2^)/3'
_atom_sites_solution_hydrogens     mixed
_atom_sites_solution_primary     dual
_atom_sites_solution_secondary     ?
_refine_ls_shift/su_max     0.000
_refine_ls_shift/su_mean     0.000
_refine_diff_density_max     0.950
_refine_diff_density_min     -0.731
_refine_ls_extinction_method     none
_refine_ls_extinction_coef     .
_refine_ls_abs_structure_details
;
 Refined as an inversion twin.
;
_refine_ls_abs_structure_Flack     0.44(8)
loop_
    _atom_type_symbol
    _atom_type_description
    _atom_type_scat_dispersion_real
    _atom_type_scat_dispersion_imag
    _atom_type_scat_source
    'C' 'C' 0.0033 0.0016
                         'International Tables Vol C Tables 4.2.6.8 and 6.1.1.4'
    'H' 'H' 0.0000 0.0000
                         'International Tables Vol C Tables 4.2.6.8 and 6.1.1.4'
    'Cl' 'Cl' 0.1484 0.1585
                         'International Tables Vol C Tables 4.2.6.8 and 6.1.1.4'
    'Mn' 'Mn' 0.3368 0.7283
                         'International Tables Vol C Tables 4.2.6.8 and 6.1.1.4'
    'N' 'N' 0.0061 0.0033
                         'International Tables Vol C Tables 4.2.6.8 and 6.1.1.4'
    'O' 'O' 0.0106 0.0060
                         'International Tables Vol C Tables 4.2.6.8 and 6.1.1.4'
_computing_data_collection
;
CrystalClearSM Expert (Rigaku, 2011)
;
_computing_cell_refinement
;
CrystalClearSM Expert (Rigaku, 2011)
;
_computing_data_reduction
;
CrystalClearSM Expert (Rigaku, 2011)
;
_computing_structure_solution
;
SHELXT (Sheldrick, 2015<i>a</i>)
;
_computing_structure_refinement
;
SHELXL2017 (Sheldrick, 2015<i>b</i>)
;
_computing_molecular_graphics
;
<i>OLEX2</i> (Dolomanov <i>et al.</i>,  2009)
;
_computing_publication_material
;
<i>OLEX2</i> (Dolomanov <i>et al.</i>,  2009)
;
loop_
    _atom_site_type_symbol
    _atom_site_label
    _atom_site_fract_x
    _atom_site_fract_y
    _atom_site_fract_z
    _atom_site_U_iso_or_equiv
    _atom_site_adp_type
    _atom_site_calc_flag
    _atom_site_occupancy
    _atom_site_disorder_assembly
    _atom_site_disorder_group
    Mn Mn1 0.5059(2) 0.73290(15) 0.50137(7) 0.0197(2) Uani d 1 . .
    Cl Cl1 0.2537(3) 0.6800(2) 0.40260(8) 0.0226(3) Uani d 1 . .
    O O1 0.7561(8) 0.7085(6) 0.42855(19) 0.0179(9) Uani d 1 . .
    N N1 0.7503(11) 0.7249(7) 0.3544(2) 0.0199(11) Uani d 1 . .
    C C1 0.7553(14) 0.5782(9) 0.3112(3) 0.0276(15) Uani d 1 . .
    Cl Cl2 0.5309(3) 0.4110(3) 0.53742(11) 0.0325(5) Uani d 1 . .
    O O2 0.4833(8) 1.0223(7) 0.4655(3) 0.0265(12) Uani d 1 A 1
    H H2A 0.546895 1.093811 0.497004 0.040 Uiso d 1 . .
    H H2B 0.358601 1.056880 0.464095 0.040 Uiso d 1 . .
    C C2 0.7532(15) 0.6041(10) 0.2345(3) 0.0321(16) Uani d 1 . .
    H H2 0.758660 0.503891 0.202342 0.038 Uiso calc 1 . .
    C C3 0.7436(16) 0.7719(11) 0.2056(4) 0.0370(18) Uani d 1 . .
    H H3 0.740766 0.787849 0.153377 0.044 Uiso calc 1 . .
    C C4 0.7378(16) 0.9180(10) 0.2515(4) 0.0371(19) Uani d 1 . .
    H H4 0.731159 1.035141 0.231495 0.044 Uiso calc 1 . .
    C C5 0.7418(15) 0.8925(9) 0.3261(3) 0.0283(16) Uani d 1 . .
    H H5 0.738625 0.992359 0.358479 0.034 Uiso calc 1 . .
    C C6 0.7629(17) 0.4059(10) 0.3484(4) 0.040(2) Uani d 1 . .
    H H6A 0.757534 0.310158 0.311520 0.048 Uiso calc 1 . .
    H H6B 0.651845 0.395059 0.382265 0.048 Uiso calc 1 . .
    H H6C 0.884583 0.396660 0.376629 0.048 Uiso calc 1 . .
loop_
    _atom_site_aniso_label
    _atom_site_aniso_U_11
    _atom_site_aniso_U_22
    _atom_site_aniso_U_33
    _atom_site_aniso_U_12
    _atom_site_aniso_U_13
    _atom_site_aniso_U_23
    Mn1 0.0171(4) 0.0266(5) 0.0154(4) -0.0028(5) 0.0017(4) -0.0008(4)
    Cl1 0.0212(7) 0.0300(9) 0.0167(6) 0.0003(10) 0.0004(8) -0.0069(6)
    O1 0.020(2) 0.025(3) 0.0089(16) -0.005(3) -0.002(2) -0.0013(16)
    N1 0.019(2) 0.029(3) 0.012(2) 0.002(3) 0.002(3) -0.001(2)
    C1 0.028(4) 0.028(4) 0.026(3) 0.003(5) -0.001(4) -0.005(3)
    Cl2 0.0377(12) 0.0234(10) 0.0365(11) -0.0021(10) 0.0037(9) 0.0050(8)
    O2 0.015(3) 0.048(3) 0.016(2) -0.009(3) 0.002(2) -0.003(2)
    C2 0.036(4) 0.046(5) 0.015(3) 0.007(6) 0.002(4) -0.004(3)
    C3 0.048(5) 0.046(5) 0.017(3) 0.004(6) 0.001(4) 0.001(3)
    C4 0.060(5) 0.027(4) 0.024(4) 0.002(6) 0.003(5) 0.005(3)
    C5 0.042(4) 0.026(4) 0.017(3) 0.007(5) 0.004(4) -0.002(3)
    C6 0.061(6) 0.029(4) 0.029(4) 0.007(6) 0.001(5) 0.000(3)
_geom_special_details
;
 All esds (except the esd in the dihedral angle between two l.s. planes)
 are estimated using the full covariance matrix.  The cell esds are taken
 into account individually in the estimation of esds in distances, angles
 and torsion angles; correlations between esds in cell parameters are only
 used when they are defined by crystal symmetry.  An approximate (isotropic)
 treatment of cell esds is used for estimating esds involving l.s. planes.
;
loop_
    _geom_bond_atom_site_label_1
    _geom_bond_atom_site_label_2
    _geom_bond_site_symmetry_2
    _geom_bond_distance
    _geom_bond_publ_flag
    Mn1 Cl1 2_566 2.514(3) ?
    Mn1 Cl1 . 2.516(4) ?
    Mn1 O1 2_466 2.174(5) ?
    Mn1 O1 . 2.171(6) ?
    Mn1 Cl2 . 2.503(4) ?
    Mn1 O2 . 2.268(6) ?
    O1 N1 . 1.345(6) ?
    N1 C1 . 1.348(8) ?
    N1 C5 . 1.357(8) ?
    C1 C2 . 1.397(9) ?
    C1 C6 . 1.456(10) ?
    O2 H2A . 0.8951 ?
    O2 H2B . 0.8947 ?
    C2 H2 . 0.9500 ?
    C2 C3 . 1.363(10) ?
    C3 H3 . 0.9500 ?
    C3 C4 . 1.374(10) ?
    C4 H4 . 0.9500 ?
    C4 C5 . 1.360(9) ?
    C5 H5 . 0.9500 ?
    C6 H6A . 0.9800 ?
    C6 H6B . 0.9800 ?
    C6 H6C . 0.9800 ?
loop_
    _geom_angle_atom_site_label_1
    _geom_angle_atom_site_label_2
    _geom_angle_atom_site_label_3
    _geom_angle_site_symmetry_1
    _geom_angle_site_symmetry_3
    _geom_angle
    _geom_angle_publ_flag
    Cl1 Mn1 Cl1 2_566 . 174.01(5) ?
    O1 Mn1 Cl1 2_466 . 84.38(18) ?
    O1 Mn1 Cl1 . 2_566 84.49(18) ?
    O1 Mn1 Cl1 2_466 2_566 94.57(18) ?
    O1 Mn1 Cl1 . . 95.84(18) ?
    O1 Mn1 O1 . 2_466 173.11(6) ?
    O1 Mn1 Cl2 . . 91.26(14) ?
    O1 Mn1 Cl2 2_466 . 95.58(14) ?
    O1 Mn1 O2 2_466 . 85.39(19) ?
    O1 Mn1 O2 . . 87.78(19) ?
    Cl2 Mn1 Cl1 . 2_566 91.40(9) ?
    Cl2 Mn1 Cl1 . . 94.57(9) ?
    O2 Mn1 Cl1 . . 84.34(16) ?
    O2 Mn1 Cl1 . 2_566 89.71(16) ?
    O2 Mn1 Cl2 . . 178.46(15) ?
    Mn1 Cl1 Mn1 2_466 . 86.32(13) ?
    Mn1 O1 Mn1 . 2_566 104.73(19) ?
    N1 O1 Mn1 . 2_566 125.7(5) ?
    N1 O1 Mn1 . . 124.9(5) ?
    O1 N1 C1 . . 120.1(5) ?
    O1 N1 C5 . . 117.4(5) ?
    C1 N1 C5 . . 122.5(5) ?
    N1 C1 C2 . . 117.4(7) ?
    N1 C1 C6 . . 117.1(6) ?
    C2 C1 C6 . . 125.5(7) ?
    Mn1 O2 H2A . . 110.9 ?
    Mn1 O2 H2B . . 110.5 ?
    H2A O2 H2B . . 108.1 ?
    C1 C2 H2 . . 119.7 ?
    C3 C2 C1 . . 120.5(7) ?
    C3 C2 H2 . . 119.7 ?
    C2 C3 H3 . . 119.8 ?
    C2 C3 C4 . . 120.3(6) ?
    C4 C3 H3 . . 119.8 ?
    C3 C4 H4 . . 120.5 ?
    C5 C4 C3 . . 119.0(7) ?
    C5 C4 H4 . . 120.5 ?
    N1 C5 C4 . . 120.3(6) ?
    N1 C5 H5 . . 119.9 ?
    C4 C5 H5 . . 119.9 ?
    C1 C6 H6A . . 109.5 ?
    C1 C6 H6B . . 109.5 ?
    C1 C6 H6C . . 109.5 ?
    H6A C6 H6B . . 109.5 ?
    H6A C6 H6C . . 109.5 ?
    H6B C6 H6C . . 109.5 ?
loop_
    _geom_torsion_atom_site_label_1
    _geom_torsion_atom_site_label_2
    _geom_torsion_atom_site_label_3
    _geom_torsion_atom_site_label_4
    _geom_torsion_site_symmetry_1
    _geom_torsion_site_symmetry_2
    _geom_torsion_site_symmetry_3
    _geom_torsion_site_symmetry_4
    _geom_torsion
    _geom_torsion_publ_flag
    Mn1 O1 N1 C1 . . . . -102.4(8) ?
    Mn1 O1 N1 C1 2_566 . . . 105.6(8) ?
    Mn1 O1 N1 C5 . . . . 78.4(9) ?
    Mn1 O1 N1 C5 2_566 . . . -73.7(9) ?
    O1 N1 C1 C2 . . . . -178.6(8) ?
    O1 N1 C1 C6 . . . . 1.2(13) ?
    O1 N1 C5 C4 . . . . 179.3(9) ?
    N1 C1 C2 C3 . . . . -1.0(16) ?
    C1 N1 C5 C4 . . . . 0.0(15) ?
    C1 C2 C3 C4 . . . . 0.7(17) ?
    C2 C3 C4 C5 . . . . 0.0(17) ?
    C3 C4 C5 N1 . . . . -0.3(17) ?
    C5 N1 C1 C2 . . . . 0.6(14) ?
    C5 N1 C1 C6 . . . . -179.6(10) ?
    C6 C1 C2 C3 . . . . 179.2(11) ?
loop_
    _geom_hbond_atom_site_label_D
    _geom_hbond_atom_site_label_H
    _geom_hbond_atom_site_label_A
    _geom_hbond_site_symmetry_A
    _geom_hbond_distance_DH
    _geom_hbond_distance_HA
    _geom_hbond_distance_DA
    _geom_hbond_angle_DHA
    _geom_hbond_publ_flag
    O2 H2A Cl2 1_565 0.90 2.49 3.205(7) 137.4 yes
    O2 H2B Cl2 2_466 0.89 2.26 3.145(7) 169.2 yes
_shelx_hkl_file
;
   0   0  -210757.67  253.84
   0   0   210381.29  244.86
   0   0  -210879.71  265.91
   0   0   210281.87  250.00
   0   1   0    8.76    2.87
   0  -1   0    8.95    6.91
   0  -1   0    8.27    3.37
   0   1   0   11.27    8.16
   0  -1  -116759.91  392.14
   0   1  -115859.63  382.48
   0  -1   116047.26  383.89
   0  -1  -115947.85  383.02
   0   1  -114978.98  356.31
   0  -1   115118.89  360.37
   0   1   115873.13  385.65
  -1   0   0    3.12    5.49
   1   0   0   -0.76    5.00
  -1   0   0    6.57    3.08
   1   0   0    1.73    2.22
   1   0   1   35.22   11.54
  -1   0   1   36.81   14.49
  -1   0  -1   39.44    4.42
  -1   0   1   57.13   10.56
  -1   0  -1   58.80   11.89
   1   0  -1   44.02   15.66
   1   0   1   35.60   11.56
   0   0  -3    1.17    4.94
   0   0  -3    3.98    2.33
   0   0   3   -0.82    7.93
   0   0   3    3.60    3.43
   0  -1   2  121.60   11.56
   0   1  -2  139.06   13.37
   0  -1  -2  133.03   10.18
   0   1   2  119.07   13.53
   0  -1  -2  142.41   14.17
   0  -1   2  124.36   16.62
   0  -1   2  156.07   28.72
   0   1   2  120.32   18.52
  -1   0   2  439.57   20.47
  -1   0  -2  458.99   18.96
   1   0   2  439.56   19.00
   1   0  -2  445.79   22.90
  -1   0  -2  467.76   27.91
   1   0   2  439.23   23.55
  -1   0   2  448.42   27.66
   1  -1   0  311.80   14.89
  -1  -1   0  334.84   23.08
   1  -1   0  341.63   32.94
  -1   1   0  416.02   32.93
  -1  -1   0  347.89   24.81
  -1   1   0  326.28   15.33
  -1  -1   0  352.17   20.14
  -1  -1   1 2434.75   74.48
   1  -1   1 2378.99   63.26
  -1   1  -1 2332.88   62.06
  -1   1   1 2567.99   83.57
  -1   1  -1 2571.39   82.85
  -1   1   1 2415.16   74.40
  -1  -1   1 2384.99   80.35
   1  -1   1 2364.66   82.28
   1   1   1 2374.89   69.48
  -1  -1  -1 2326.03   75.10
  -1  -1   1 2567.99   78.30
   1  -1  -1 2427.93   85.02
  -1  -1  -1 2386.60   80.64
   0  -1   3 1720.70   58.97
   0   1   3 1807.61   56.68
   0  -1   3 1729.96   64.57
   0   1   3 1759.38   68.20
   0  -1  -3 1744.22   63.96
   0   1  -3 1700.65   51.69
  -1   0   3  259.05   25.68
  -1   0   3  310.92   17.26
  -1   0  -3  336.64   25.06
   1   0  -3  338.28   58.19
  -1   0  -3  357.44   24.76
   1   0   3  329.84   33.59
   0   0   4 7264.06  193.19
   0   0   4 7183.30  175.30
   0   0  -4 7465.13  182.86
   0   0  -4 7708.83  205.82
  -1  -1   2  136.66   25.89
  -1  -1  -2  121.39   17.90
   1  -1   2  143.86   14.35
  -1  -1   2  111.98   20.01
   1  -1  -2  143.67   19.76
   1   1   2  138.27   16.96
  -1   1   2  111.99   18.78
  -1  -1   2  143.85   30.59
  -1   1   2  142.08   22.92
  -1  -1  -2  111.07   26.72
  -1   1  -2  138.35   21.37
   1  -1   2  152.95   28.93
   1  -1  -3 2577.20   95.86
  -1   1  -3 2396.26   93.18
  -1   1  -3 2553.55   82.52
  -1   1   3 2406.66   76.76
  -1   1   3 2530.53   81.71
  -1  -1   3 2463.15   90.64
  -1  -1  -3 2435.39   83.80
   1  -1   3 2400.58   81.54
  -1  -1   3 2486.23   81.06
  -1  -1  -3 2541.69   81.66
   1   1   3 2476.04   73.55
   0   1  -4 1877.77   67.00
   0  -1   4 1879.73   70.91
   0   1   4 2039.03   67.58
   0   1   4 1916.52   64.28
   0   1  -4 1917.27   56.05
   0  -1  -4 1954.16   77.32
   1   0   4 2602.95   85.04
  -1   0   4 2715.49   72.85
   1   0  -4 2788.90   91.39
  -1   0  -4 2749.69   86.27
  -1   0  -4 2813.73   86.22
   1   0  -4 2485.78   67.03
  -1   0   4 2705.57   88.42
   0   2   0 6472.70  198.34
   0  -2   0 6251.40  154.87
   0  -2   0 6273.67  169.08
   0  -2  -1  552.53   25.28
   0  -2   1  543.19   25.23
   0   2   1  612.48   42.82
   0   2  -1  580.78   36.57
   0  -2  -1  559.61   31.32
   0  -2   1  571.41   33.37
   0  -2  -1  561.12   20.02
   0   0   5   12.23   12.62
   0   0  -5   -4.44   12.15
   0   0  -5   -0.85    3.88
   0  -2   2 3961.62  115.74
   0  -2   2 3888.36  110.74
   0  -2  -2 3938.79  116.82
   0   2  -2 4131.11  124.11
   0   2   2 3962.18  125.14
  -2   0   0 2871.56   96.65
  -2   0   0 2846.60   76.23
   2   0   0 2798.46   89.79
  -2   0  -1  114.33   21.80
   2   0   1  106.74   24.15
  -2   0  -1  100.54    9.63
   2   0  -1  100.58   27.02
  -2   0   1   97.26   20.77
  -1  -1   4  326.09   31.35
   1   1   4  299.12   25.10
   1  -1   4  275.35   31.48
  -1   1   4  331.61   31.33
   1   1  -4  259.13   33.35
  -1   1   4  289.70   23.97
  -1   1  -4  292.77   26.30
  -1   1  -4  309.68   68.32
  -1  -1  -4  276.76   24.84
  -1  -1  -4  304.93   70.91
   1  -1  -4  348.25   31.46
   1   1  -4  243.59   28.46
   1   2   0  199.06   45.95
   1  -2   0  192.62   33.36
   1  -2   0  167.67   17.93
  -1  -2   0  193.43   24.05
  -1  -2   0  170.69   30.53
  -1   2   0  234.63   32.38
   0   1   5   37.52   11.05
   0  -1  -5   45.73   22.26
   0   1  -5   47.50    7.86
   0   1   5   69.89   25.57
   0  -1   5   37.27   17.84
   0   1  -5   41.50   15.61
  -1   2  -1 1476.51   63.56
  -1  -2   1 1475.78   51.68
   1  -2   1 1449.56   54.03
   1   2   1 1449.76   41.34
  -1   2   1 1464.41   63.47
  -1  -2   1 1544.00   60.43
   1   2  -1 1518.94   61.28
   1  -2  -1 1470.62   51.06
   1  -2   1 1539.03   53.89
   1  -2  -1 1522.26   55.04
  -1  -2  -1 1537.61   60.84
   1   2   1 1628.10   70.12
  -2   0   233590.47  806.71
   2   0   233110.85  797.32
   2   0  -233085.28  789.70
  -2   0  -234791.74 1598.44
  -2   0  -233784.20  818.02
  -2   0   234317.70 1588.41
  -1   0   5  282.10   13.59
  -1   0  -5  373.32   28.23
  -1   0   5  310.12   80.65
   1   0   5  347.88   33.15
  -1   0  -5  388.73   31.61
   1   0  -5  361.33   46.34
   0   2   3 5746.52  145.27
   0  -2   3 5263.14  148.62
   0  -2  -3 5323.41  152.41
   0  -2   3 5252.73  147.88
   0   2  -3 5718.27  160.03
   0   2   3 5382.58  158.77
  -2   1   0    5.80   11.52
  -2  -1   0   -2.80   10.89
  -2  -1   0   13.11    8.28
   2  -1   0   -1.52    9.37
  -2  -1   0    0.89    6.92
  -2   1   0    0.92    1.62
   1  -2   2  299.24   22.61
   1  -2  -2  295.20   23.51
   1  -2   2  305.72   26.42
  -1   2  -2  313.57   32.84
   1   2   2  290.09   12.50
  -1  -2   2  346.97   23.26
  -1  -2  -2  319.13   27.51
  -1  -2   2  346.25   30.66
   1   2  -2  339.20   30.69
  -1   2   2  332.45   33.40
   1   2   2  337.55   33.47
   1   2   2  304.53   13.77
  -2  -1  -1  282.49   27.57
  -2  -1   1  292.11   23.08
  -2  -1  -1  296.49   21.92
   2  -1  -1  301.69   17.57
  -2  -1   1  303.33   27.39
  -2  -1   1  308.96   29.85
   2  -1  -1  301.49   30.56
   2   1   1  287.36   24.05
   2  -1   1  364.76   29.26
  -2   1   1  309.60   32.42
  -2   1  -1  308.55   32.63
   0   0  -6 2850.24  100.87
   0   0  -6 2835.59   78.88
   0   0   6 2777.67   97.21
  -2   0   3  238.65   22.85
  -2   0   3  273.31   40.79
   2   0   3  267.68   67.87
  -2   0  -3  218.50   43.76
   2   0  -3  226.44   52.12
  -2   0  -3  243.76   30.27
  -2  -1   2 3652.05  109.04
  -2  -1   2 3698.82  112.92
  -2  -1  -2 3679.74  121.79
   2   1   2 3554.10  117.37
  -2  -1  -2 3628.96  105.74
   2  -1   2 3659.11  118.68
  -2   1  -2 3593.51  117.55
   2  -1  -2 3732.22  104.60
  -2   1   2 3754.75  117.83
  -2   1   2 3730.08  117.97
  -2  -1   2 3597.23  113.04
  -1   1   5  368.54   28.98
   1   1   5  391.05   30.76
  -1  -1  -5  355.01   28.18
  -1   1  -5  357.62   37.42
   1  -1  -5  361.06   33.10
   1   1  -5  408.81   82.93
  -1   1  -5  405.57   30.81
  -1  -1  -5  370.34   38.92
   1   1  -5  339.83   28.77
  -1  -1   5  365.51   32.96
  -1   1   5  388.77   39.34
   1  -1   5  381.84   37.23
  -1   2   3  454.77   36.05
  -1  -2   3  418.53   30.52
   1  -2   3  417.86   24.71
  -1  -2  -3  398.54   29.18
   1  -2  -3  419.70   28.07
   1   2   3  431.25   19.76
  -1   2  -3  410.02   33.42
  -1  -2   3  409.55   26.93
   1   2  -3  432.18   28.73
   1   2   3  470.52   35.00
   1  -2   3  431.20   32.53
  -1   2   3  453.49   28.11
   0  -2  -4    6.38   10.87
   0   2   4   28.64   12.51
   0  -2   4   21.80   14.62
   0   2  -4   26.40   13.75
   0  -2   4    5.93   12.18
   0   2   4   23.61    9.71
   0   1  -6 5950.34  150.43
   0  -1   6 5849.23  175.10
   0   1   6 6038.16  171.86
   0   1  -6 5908.15  172.49
   0  -1  -6 6209.05  181.09
   0   1   6 6120.18  167.95
   2  -1  -3 4625.14  135.36
   2   1   3 4522.04  131.26
  -2  -1  -3 4461.41  125.64
  -2   1  -3 4407.60  137.88
  -2  -1   3 4382.54  127.44
   2  -1   3 4471.14  135.76
  -2  -1  -3 4537.69  143.82
  -2  -1   3 4507.63  132.91
  -2   1   3 4501.75  136.39
  -2  -1   3 4429.88  132.57
  -2   1   3 4534.46  138.91
  -1   0   6  187.66   26.52
   1   0  -6  170.68  105.85
  -1   0  -6  180.72   22.30
  -1   0  -6  161.28   23.90
  -2   0  -421542.15  537.99
  -2   0  -423052.44  554.18
   2   0  -421823.35  540.75
  -2   0   422596.84  548.80
  -2   0   422536.46  558.83
   2   0   422103.26  544.91
   1  -2   4  347.78   26.58
  -1  -2   4  341.94   34.83
   1  -2   4  343.22   31.56
  -1   2  -4  325.62   28.13
   1  -2  -4  365.14   30.56
   1   2  -4  349.49   27.93
   1   2   4  290.19   67.62
  -1  -2   4  363.86   32.50
  -1  -2  -4  330.86   28.70
  -1   2   4  398.99   40.90
  -1   2   4  328.79   24.62
   1   2   4  342.09   21.40
   0  -2  -5 4791.32  170.34
   0  -2   5 4658.64  145.74
   0   2   5 4946.99  136.49
   0   2  -5 4704.54  132.10
   0   2   5 4749.48  150.22
   0  -2   5 4625.67  140.10
  -1  -1  -6  679.47   40.25
   1  -1  -6  676.55   44.30
   1  -1   6  674.27   48.37
   1   1  -6  671.42   46.85
  -1   1  -6  702.74   63.02
   1   1   6  676.03   43.32
  -1   1  -6  709.93   37.82
  -1  -1  -6  675.86   46.71
  -1   1   6  681.19   44.87
  -1  -1   6  672.84   44.55
  -1   1   6  711.15   37.41
   0   0   7    2.36   13.01
   0   0  -7    5.32    9.34
   2   1   4 3048.98   97.93
   2  -1   4 2994.36  104.25
  -2  -1   4 2931.24  100.24
  -2   1  -4 3039.59   88.33
  -2   1   4 2985.21  100.91
  -2   1   4 3015.37  118.55
  -2  -1  -4 2958.40   93.31
   2  -1  -4 3137.45  102.03
  -2   1  -4 3038.74  106.74
  -2  -1   4 3090.55   95.45
  -2  -1  -4 2918.06  106.31
   2  -2   0  261.83   28.63
  -2  -2   0  286.94   26.51
  -2  -2   0  308.95   31.97
  -2   2   0  252.28   33.43
   2  -2   0  272.27   18.21
  -2  -2   0  281.47   89.53
  -2  -2  -1   37.23   17.04
  -2  -2   1   41.48   17.75
   2  -2  -1   40.98   17.66
   2   2   1   39.39   15.71
  -2   2   1   40.37   20.47
   2  -2   1   43.88   15.59
  -2  -2   1   30.03   14.33
  -2   2  -1   27.18   18.61
   2  -2  -1   30.54    9.97
  -2  -2  -1   32.57   15.72
   2  -2   1   31.73    9.09
  -2  -2   1   17.50   11.40
   0  -3   0   90.61   23.99
   0  -3   0   57.42   10.60
   0   3   0   50.89   22.82
  -2   0   5  136.24   31.11
  -2   0   5   82.03   14.93
  -2   0  -5  106.84   28.01
   2   0  -5  102.55   46.93
  -2   0  -5  111.47   26.70
   2   0   5  132.80   26.07
   0   3  -119336.54  494.13
   0   3   119508.88  502.81
   0  -3  -118738.26  444.58
   0  -3   119296.56  467.97
   0  -3   119420.24  485.57
   0  -3  -119330.11  487.86
   0   1   7 3010.36  105.44
   0   1   7 2997.57   99.40
   0   1  -7 2988.63  109.26
   0  -1  -7 2988.45  110.61
   0  -1   7 2937.50  108.65
   0   1  -7 3014.63   83.25
  -2   2  -2   89.15   23.50
  -2   2   2   17.02   13.58
  -2  -2  -2   89.93   30.05
  -2  -2   2   82.64   17.48
   2   2   2   94.31   23.11
   2  -2  -2   12.79   10.98
  -2  -2   2   96.27   29.93
   2  -2  -2   75.07   16.95
  -2  -2  -2   99.89   19.26
   2  -2   2  103.24   30.66
  -2  -2   2  102.45   15.01
   2  -2   2   83.85   12.27
   1   2   5  483.56   29.68
  -1  -2   5  456.98   36.94
  -1  -2  -5  476.52   34.29
  -1  -2   5  453.85   36.34
   1  -2  -5  479.43   36.95
   1   2  -5  426.02   41.58
  -1   2  -5  482.19   33.84
  -1   2   5  453.60   30.94
   1  -2   5  472.21   39.98
   1   2   5  553.12  102.37
  -1   2   5  497.77   41.66
  -1   0  -7  486.06   33.21
  -1   0   7  467.03   40.69
   1   0  -7  436.07   86.20
  -1   0  -7  398.73   36.52
   0   3  -2 4699.05  150.25
   0   3   2 4588.38  152.99
   0  -3  -2 4491.83  139.60
   0  -3   2 4451.56  137.72
   0  -3  -2 4436.45  113.19
   0  -3   2 4556.86  133.14
   2  -1   513222.63  347.74
  -2   1  -513133.73  330.24
   2   1  -512832.62  356.37
  -2  -1  -513432.59  351.21
   2   1   512877.42  330.11
  -2   1   513166.33  346.43
  -2   1   513183.83  338.73
  -2   1  -513120.53  345.63
  -2  -1  -512940.77  344.67
   2  -1  -513334.05  347.34
  -2  -1   513231.70  347.47
  -2  -1   513156.33  327.28
   1  -3   0  630.28   42.01
  -1  -3   0  617.83   51.11
  -1   3   0  626.41   51.35
   1   3   0  676.49  158.79
   1  -3   0  571.04   54.95
   0  -2  -6  973.82   66.44
   0   2  -6  973.83   57.10
   0   2   6  943.31   63.96
   0   2   6  956.92   57.59
   0  -2   6  978.66   68.97
   2   2   3  193.89   29.74
   2  -2   3  189.08   26.76
  -2  -2   3  189.26   23.05
  -2   2   3  220.13   28.87
   2  -2  -3  190.59   21.64
  -2  -2   3  182.65   27.44
  -2   2  -3  160.53   28.99
  -2  -2  -3  233.74   82.84
  -2   2   3  214.52   32.04
  -2  -2  -3  170.45   22.87
   2  -2   3  205.92   20.21
  -1  -3   1 1561.76   80.82
   1   3   1 1228.29   85.79
   1  -3   1 1690.73   93.93
   1  -3  -1 1525.89  106.18
   1  -3  -1 1725.96  110.72
  -1  -3   1 1641.32   98.68
  -1  -3  -1 1452.82   90.41
  -1   3  -1 1787.54  108.54
  -1   3   1 1781.58  114.70
   1  -3   1 1561.72   90.56
   1   3  -1 1675.51  102.29
   0  -3   310293.37  491.41
   0   3   310694.06  517.47
   0  -3  -310640.05  525.68
   0  -3   310559.70  501.17
   0   3  -311144.60  533.76
   1  -1   7 1974.85  117.10
  -1   1   7 1920.18  102.17
   1   1  -7 2043.64  118.80
  -1  -1  -7 1843.37  103.74
   1  -1  -7 1943.07  113.61
  -1   1  -7 1997.42  106.73
  -1  -1  -7 1979.38  112.67
  -1   1   7 1943.57  112.62
   1   1   7 1913.03  109.35
  -1  -1   7 2001.18  119.06
  -1   1  -7 1961.38  110.30
  -3   0   0   11.63   13.67
   3   0   0   -0.83   11.93
   1   3  -2  491.54  131.65
  -1  -3   2  581.39   39.63
   1  -3   2  577.40   45.52
   1  -3  -2  473.85   66.58
   1  -3   2  482.34   41.27
  -1  -3   2  532.89   49.83
  -1   3  -2  654.73   56.76
  -1  -3  -2  589.34   95.80
   1  -3  -2  496.10   42.29
  -1   3   2  735.07   63.70
   3   0  -1   43.68   15.06
  -3   0   1   41.38   20.24
   3   0   1   36.52   15.16
  -3   0  -1   33.20    7.90
  -3   0  -1   18.73   15.49
  -2   0   612098.25  620.60
  -2   0   612243.94  616.15
   2   0  -611869.70  588.05
   2   0   611819.34  563.12
  -2   0  -612745.93  645.94
  -2   0  -612005.21  572.52
   0   0  -8 2219.83  127.87
   0   0   8 2215.95  127.86
   0   0   8 2247.63  112.41
   1  -2   6  222.65   35.20
  -1   2  -6  210.25   27.05
   1   2  -6  195.23   37.69
  -1  -2  -6  220.75   58.55
   1  -2  -6  225.87   63.43
  -1   2  -6  221.65   33.06
  -1   2   6  193.89   50.23
   1   2   6  206.54  100.03
  -1   2   6  259.49   38.80
  -1  -2   6  197.24   33.32
   1   2   6  250.51   25.02
   3   0  -2  427.13   37.60
  -3   0   2  439.80   41.52
   3   0   2  436.91   53.61
  -3   0   2  453.73   42.84
  -3   0  -2  417.63   42.13
   2  -2  -4 6250.85  324.55
  -2  -2  -4 6152.85  308.26
  -2   2  -4 6138.19  305.48
  -2   2   4 6191.68  308.07
  -2  -2   4 6130.78  300.48
   2   2   4 6067.19  290.29
   2  -2   4 6151.11  304.82
  -2  -2   4 5935.99  293.93
  -2   2   4 6262.43  307.82
  -2  -2  -4 6263.08  306.82
  -3   1   0  647.69   55.29
   3  -1   0  697.34   36.20
  -3  -1   0  721.61   47.32
  -3  -1   0  683.49   56.73
   3   1   0  694.79   52.63
   3  -1   0  691.43   51.83
   1   3  -3 2057.49  122.07
   1   3   3 1583.21  105.02
  -1  -3   3 1785.53   97.91
   1  -3   3 2023.29  114.50
  -1   3  -3 1974.63  116.33
  -1   3   3 1522.70  100.25
   1  -3  -3 1901.77  125.18
   1  -3   3 1839.91  103.60
  -1  -3  -3 1952.01  115.07
  -1  -3   3 1831.20  109.09
   1  -3  -3 1788.81   96.60
   0  -3   4 1636.38   96.13
   0   3   4 1624.77  103.53
   0   3  -4 1593.94   94.55
   0  -3   4 1682.61   98.38
   0  -3  -4 1643.84   97.70
   3   1   1  827.23   63.36
  -3   1   1  802.08   62.44
  -3  -1  -1  752.04   48.58
   3  -1  -1  640.30   55.42
  -3  -1   1  874.35   62.95
  -3  -1   1  727.45   56.17
  -3   1  -1  785.86   60.70
  -3  -1  -1  768.55   60.80
   3  -1   1  800.21   78.55
   3  -1  -1  844.23   68.92
  -3  -1   1  817.27   53.97
  -2   1   6 1325.44   78.56
  -2  -1   6 1325.76   85.51
   2  -1   6 1417.19   93.87
   2   1  -6 1287.38   87.28
   2   1   6 1295.71   80.14
  -2  -1  -6 1333.69   84.90
  -2   1  -6 1410.37  130.75
  -2  -1  -6 1316.47   87.71
  -2   1  -6 1297.38   82.05
  -2  -1   6 1341.48   90.99
  -2   1   6 1332.61   83.07
   2  -1  -6 1269.83   80.39
   0  -1  -8 3383.52  182.09
   0   1  -8 3478.51  166.87
   0   1   8 3499.75  177.16
   0  -1   8 3590.99  195.88
   0   1   8 3593.03  189.38
   0   1  -8 3522.05  188.36
   1   0   8 4516.27  234.10
  -1   0   8 4564.55  235.75
   1   0  -8 4405.95  236.50
  -1   0  -8 4493.50  230.60
  -1   0  -8 4579.83  227.12
  -3   0   3   46.94   15.83
   3   0  -3   57.41   16.03
  -3   0  -3   73.64   28.48
  -3   0   3   49.21   22.55
   3   0   3   42.77   21.01
  -3   1   2  811.11   60.46
   3  -1  -2  872.21   63.13
   3  -1   2  859.67   64.08
   3   1   2  911.73   61.55
  -3  -1   2  866.88   57.59
  -3  -1   2  877.59   62.62
  -3   1  -2  858.70   69.41
  -3  -1   2  799.76   58.93
  -3  -1  -2  851.61   64.73
  -3  -1  -2  801.27   49.88
   0  -2   7    5.29   17.12
   0   2   7   54.65   20.92
   0   2  -7   -1.73   15.31
   0  -2  -7   40.24   21.45
   0   2   7   45.40   14.31
   1  -3   4 1097.89   71.00
   1  -3   4 1229.59   81.89
  -1  -3   4 1103.45   77.74
  -1   3  -4 1170.32   79.12
  -1   3   4  973.70   72.22
  -1   3   4 1137.98   84.56
   1   3  -4 1185.75   78.15
  -1  -3   4  845.90   56.54
  -1  -3  -4 1125.05   95.41
   1  -3  -4 1004.75   96.24
   1   3   4  911.87   45.53
   1   3   4  711.61   59.72
  -2   2   5  162.80   32.29
  -2   2  -5  159.91   27.35
  -2  -2  -5  156.49   52.26
  -2  -2  -5  163.96   45.09
  -2  -2   5  185.76   34.40
   2   2   5  180.99   25.98
   2   2  -5  142.45   60.11
  -2  -2   5  140.45   27.71
   2  -2  -5  175.54   36.88
   2  -2   5  171.02   32.83
  -2   2  -5  151.14   41.84
  -2   2   5  149.98   27.74
  -2   0  -7   46.65   21.85
  -2   0  -7   17.09    9.69
   2   0   7    3.42   15.41
   2   0  -7   36.93   23.13
  -2   0   7   11.93    6.06
  -2   0   7   26.40   21.76
  -1  -1   8  247.07   33.25
   1   1   8  219.39   29.81
  -1  -1  -8  213.51   89.01
   1   1  -8  280.44  113.85
  -1   1  -8  234.01   85.98
   1  -1  -8  231.23   34.08
  -1  -1  -8  227.37   33.01
   1  -1   8  254.62   41.52
  -1   1  -8  233.36   26.02
  -1   1   8  213.41   25.23
  -1   1   8  215.70   66.78
   3  -1  -3 1429.78   79.85
  -3  -1   3 1371.67   87.04
  -3   1   3 1506.06   93.17
  -3  -1  -3 1461.32   80.56
  -3  -1   3 1474.27   89.72
  -3  -1  -3 1486.80   97.73
  -3   1  -3 1533.42   99.85
  -3   1   3 1473.37   92.68
   3  -1   3 1485.60   95.37
   3   1   3 1471.71   89.10
   0   3  -5 1178.07   76.00
   0  -3   5 1160.10   77.22
   0  -3   5 1147.74   75.39
   0  -3  -5 1117.58   76.48
   0   3   5 1229.45   72.00
   0   3   5 1202.17   82.65
   3   0   4   74.43   25.24
  -3   0   4   58.60   17.77
  -3   0  -4   58.71   12.92
   3   0  -4   47.07   18.62
  -3   0  -4   64.25   23.17
  -3   0   4   31.61   16.85
  -1  -2   7   58.91   20.25
  -1  -2  -7   55.51   28.15
   1  -2  -7   48.87   24.68
  -1   2  -7   62.56   35.28
   1   2  -7   58.76   32.65
   1  -2   7   41.20   18.63
  -1   2  -7   46.11   15.35
   1   2   7   53.05   17.67
   1   2   7   65.73   37.07
  -1   2   7   54.07   20.71
   1   2  -7   63.98   14.47
  -2  -3   0  118.74   16.46
  -2   3   0  109.99   31.46
   2  -3   0  143.56   21.66
   2   3   0   20.02   28.47
   2  -3   0  165.63   33.78
  -2  -3   0   97.60   24.81
  -2   3   1 5643.17  289.02
  -2   3  -1 5566.86  284.78
   2  -3  -1 5786.80  281.25
   2  -3   1 5843.90  282.16
   2  -3  -1 5575.11  276.41
   2  -3   1 5659.21  281.10
   2   3  -1 6099.49  309.66
  -2  -3  -1 5761.54  286.97
  -2  -3   1 5603.58  280.26
  -2  -3   1 5875.05  282.40
   2   3   1 5582.06  264.84
   2   3   1 5818.39  296.84
   0   0   9    6.11    3.85
   0   0  -9   -3.30   15.62
   0   0   9    1.93   15.75
   2   1  -7 5311.51  288.85
  -2  -1  -7 5252.02  267.15
  -2  -1   7 5365.95  255.55
   2  -1   7 5321.94  272.76
  -2   1   7 5247.38  269.17
   2   1   7 5145.70  257.73
  -2   1  -7 5308.41  267.35
  -2   1  -7 5328.16  263.61
  -2  -1  -7 5291.66  277.52
  -2  -1   7 5245.88  267.83
   2  -1  -7 5346.01  271.53
  -2   3   2 2314.21  137.42
  -2   3  -2 2273.13  134.10
   2   3   2 2261.76  135.39
   2   3   2 2173.04  109.44
   2  -3   2 2318.46  121.14
  -2  -3   2 2231.05  117.67
   2  -3  -2 2127.90  134.85
   2  -3   2 2165.76  129.70
  -2  -3   2 2176.95  124.25
  -2  -3  -2 2279.81  129.50
   2   3  -2 2358.66  135.39
   2  -3  -2 2318.43  126.05
  -3  -1   4  110.17   24.41
   3   1  -4  118.25   25.09
   3   1   4   90.23   30.82
  -3  -1  -4  118.25   30.56
   3  -1   4   94.02   25.31
  -3  -1   4   83.36   19.18
  -3   1   4  114.60   24.52
  -3   1   4  104.77   27.91
  -3  -1  -4  114.55   19.15
  -3   1  -4   68.18   20.92
   3  -1  -4   83.89   16.54
  -1  -3  -5 1465.29  127.02
   1  -3   5 1634.98  101.65
   1   3   5 1326.22   68.30
  -1   3  -5 1580.94   97.17
  -1  -3   5 1314.10   83.61
  -1  -3   5 1521.87   97.78
   1  -3   5 1477.83   90.17
  -1   3   5 1362.48   93.25
  -1   3   5 1472.59  109.15
   1   3   5 1220.68  108.37
   1   3  -5 1566.95   93.51
   1  -3  -5 1537.49  145.59
  -3  -2   0   22.11   15.01
   3  -2   0    4.05    9.88
  -3   2   0   17.33   15.12
  -3  -2   0   18.95   11.50
   3  -2  -1    7.78    4.92
  -3  -2   1   15.84   13.78
   3   2   1    8.65    6.35
  -3   2   1   19.84   15.63
  -3   2  -1   14.03   15.23
  -3  -2   1   17.50   13.01
   3  -2   1   -0.38   13.69
  -3  -2  -1   31.92   15.18
  -3  -2  -1   44.34   23.07
   3  -2  -1   10.42    7.53
  -3  -2   1    6.14   12.61
   0  -1   9 4050.25  217.32
   0   1   9 4182.85  219.31
   0   1   9 4202.76  214.88
   0  -1  -9 3960.92  211.35
   0   1  -9 4004.07  191.40
   0   1  -9 3973.42  222.61
   2  -2   6 5667.53  287.78
  -2   2  -6 5545.67  271.56
  -2  -2  -6 5654.08  288.42
  -2   2  -6 5651.60  283.94
   2  -2  -6 5646.16  287.73
  -2  -2  -6 5864.56  292.36
  -2   2   6 5855.07  293.36
   2   2  -6 6114.73  296.19
  -2   2   6 5755.15  288.94
  -2  -2   6 5552.04  284.72
   2   2   6 5528.45  270.24
   0   2   8 2992.84  157.82
   0  -2  -8 2969.55  170.69
   0  -2   8 2969.70  166.44
   0   2   8 3044.78  163.64
   0   2  -8 2954.26  167.65
   0   2  -8 2989.84  149.06
  -3   0  -5  175.58   20.48
   3   0   5  195.72   35.05
  -3   0  -5  189.21   34.58
  -3   0   5  158.68   22.25
  -3   0   5  240.82   38.64
  -1   0   9   97.28   22.80
   1   0   9  231.09   35.30
   1   0  -9  177.71   66.05
  -1   0  -9  279.51   29.98
  -1   0  -9  183.63   28.92
   0  -3  -6   85.68   36.33
   0   3   6   70.99   37.86
   0  -3   6   65.88   23.61
   0   3  -6   43.88   15.50
   0   3   6   78.81   23.32
   0  -3   6   81.82   25.64
  -2   3  -3 6477.98  325.68
  -2   3   3 6518.32  330.08
   2   3  -3 6516.31  339.81
  -2  -3   3 6266.22  312.35
   2  -3   3 6134.41  304.67
  -2  -3  -3 6499.10  323.58
   2  -3  -3 6587.91  322.93
   2  -3  -3 6764.92  337.60
   2   3   3 6692.20  357.05
   2  -3   3 6742.48  323.81
  -2  -3   3 6457.14  313.88
  -3  -2  -2  315.18   32.41
  -3  -2   2  342.13   36.74
  -3  -2   2  303.35   37.96
  -3  -2  -2  336.77  120.92
  -3   2  -2  344.77   41.17
  -3   2   2  304.83   37.83
   3  -2   2  314.04   61.10
   3   2   2  306.20   32.67
   3  -2  -2  377.42   51.64
  -3  -2   2  307.67   34.03
   3  -2  -2  300.17   38.31
   2   0   8 3033.50  166.04
  -2   0   8 3175.94  175.47
  -2   0  -8 3225.27  172.57
  -2   0   8 3055.56  149.52
  -2   0  -8 3298.70  173.64
   2   0  -8 3054.50  168.49
   0  -4   0 1108.39   61.68
   0   4   0 1072.88   81.54
   0  -4   0 1067.29   72.04
  -3  -1  -5  105.12   22.36
   3  -1  -5  102.00   20.81
   3   1  -5  109.49   36.05
  -3  -1  -5   91.68   23.12
  -3  -1   5  145.62   27.10
  -3   1   5   91.72   19.11
   3   1   5  104.88   25.93
   3  -1   5  112.73   33.40
  -3   1  -5   86.20   26.96
  -3  -1   5  117.96   35.20
  -3   1   5  136.61   30.85
  -3   1  -5   24.52   16.14
   1  -1   9  246.01   38.96
  -1  -1  -9  272.74   30.72
   1   1   9  277.14   36.75
  -1  -1   9  272.27   38.28
  -1   1   9  288.07  110.25
  -1   1   9  270.99   27.26
   1   1  -9  309.43   81.05
  -1   1  -9  306.12   87.54
  -1   1  -9  283.24   26.97
   1  -1  -9  302.77   44.19
  -1  -1  -9  310.78  110.41
   0   4   1  429.51   51.52
   0  -4   1  452.82   34.31
   0  -4  -1  441.63   28.78
   0   4  -1  386.87   85.79
   0  -4  -1  428.66   41.27
   0  -4   1  393.80   39.65
  -1  -2  -8 1176.82  100.91
   1   2  -8 1080.15  120.16
  -1   2  -8 1211.76   77.75
   1   2  -8 1166.14   61.79
  -1   2   8 1092.25   73.77
  -1   2   8 1179.44   78.20
  -1  -2   8 1153.93   86.72
   1  -2   8 1206.95   89.33
  -1   2  -8 1086.37  103.72
   1   2   8 1127.97   72.60
   1   2   8 1222.44   86.43
   1  -2  -8 1122.88   83.64
   3   2   3  619.72   46.01
  -3  -2   3  616.37   51.21
  -3  -2  -3  644.46   49.88
  -3  -2   3  609.05   48.60
  -3  -2   3  642.27   51.88
  -3  -2  -3  619.51   58.21
   3  -2  -3  618.12   43.73
   3  -2   3  585.02   50.06
  -3   2  -3  642.11   60.79
  -3   2   3  567.86   51.70
  -1  -3   6  961.70   71.06
   1   3   6  862.61   71.89
   1   3  -6 1057.57   70.88
  -1   3   6  921.37   76.86
   1  -3   6 1077.69   76.69
  -1  -3   6 1011.57   76.33
   1  -3  -6 1110.78  142.38
  -1   3  -6 1135.28   80.52
  -1  -3  -6 1086.26  182.41
  -2  -3  -4  539.99   49.82
   2  -3  -4  588.90   48.75
  -2   3  -4  583.77   55.92
  -2   3   4  546.18   58.47
   2   3  -4  536.09   51.79
   2   3   4  530.34   52.96
  -2  -3   4  529.26   46.29
   2  -3   4  601.46   55.98
   2  -3   4  567.03   43.97
  -2  -3   4  494.10   51.25
   0  -4  -2 2999.67  153.98
   0   4   2 3053.35  183.03
   0   4  -2 3112.63  184.66
   0  -4   2 3154.12  172.74
   0  -4  -2 2984.98  171.60
   0  -4   2 3184.22  181.35
   2   1   8  945.88   69.62
  -2  -1   8  971.53   75.06
  -2   1   8  955.35   73.17
   2  -1   8 1023.91   78.76
  -2  -1  -8  976.95  101.10
   2  -1  -8  957.98   74.29
  -2   1  -8  994.07   68.95
   2   1  -8 1042.32   77.87
  -2   1  -8  943.08   68.59
  -2  -1  -8 1027.29   75.68
   3   0  -6  858.48   64.97
  -3   0   6  929.07   64.81
   3   0   6  973.74   74.77
  -3   0  -6  917.52   73.81
  -3   0  -6  911.57   74.76
  -3   0   6  960.41   74.59
  -1   4   0 1546.07  108.96
   1  -4   0 1565.40  101.55
  -1  -4   0 1558.11  104.34
   1   4   0 1288.67   93.02
  -2  -2  -7 3451.41  210.10
  -2   2   7 3465.74  195.64
  -2  -2   7 3422.88  197.56
   2  -2   7 3578.08  206.34
   2   2   7 3352.39  184.55
   2  -2  -7 3550.23  202.90
  -2   2  -7 3520.16  193.36
   2   2  -7 3516.97  203.38
  -2  -2  -7 3391.16  196.70
   2   2  -7 3478.71  194.92
  -2   2  -7 3451.18  195.22
  -2   2   7 3637.92  203.37
   0   0  10 1471.84  102.25
   0   0 -10 1513.95  104.11
   0   0  10 1555.17   88.93
   1  -4  -1  253.71   63.25
   1   4  -1  221.42   71.98
  -1  -4   1  290.09   35.41
   1  -4  -1  399.76   53.85
  -1   4  -1  391.76   50.00
   1  -4   1  303.12   36.39
  -1  -4   1  332.79   41.82
  -1  -4  -1  394.30   47.68
   0  -3  -7 3820.53  222.11
   0   3  -7 3783.29  204.64
   0   3   7 3915.02  208.66
   0   3   7 4022.87  227.95
   0  -3   7 3864.72  219.65
   0  -3   7 3777.83  211.85
  -3   2   4    9.34   11.80
  -3  -2   4   28.53   14.60
  -3  -2  -4    5.54   15.78
  -3   2  -4    6.60   14.72
   3   2   4   -0.05    7.98
   3  -2   4   21.77   13.28
  -3  -2   4   11.97   14.55
  -3   2   4   30.59   18.82
  -3   2  -4   19.63    9.21
   3  -2  -4   21.69    9.48
  -3  -2  -4   24.99    7.31
  -3  -2   4   16.50   15.50
   0   4   3  784.58   94.19
   0   4  -3  764.81   64.08
   0  -4  -3  819.46   64.61
   0  -4   3  810.56   63.81
   0  -4   3  799.87   58.88
  -1   4  -2 1315.77   95.40
  -1  -4   2 1401.70   97.61
  -1  -4  -2 1297.65   91.44
   1  -4  -2 1455.44  161.74
  -1   4   2 1044.30   81.38
   1   4  -2 1489.21  104.60
   1  -4   2 1360.30   91.15
  -1  -4   2 1252.60   74.97
   1  -4  -2 1318.65  110.86
  -3  -1   6  203.27   32.18
   3  -1  -6  212.71   29.45
  -3   1  -6  208.79   43.89
  -3  -1  -6  223.17   37.87
  -3   1  -6  242.40   37.53
  -3  -1   6  232.62   25.54
   3   1  -6  209.17   88.64
   3   1   6  226.30   33.83
  -3   1   6  227.61   30.04
   3  -1   6  261.99   41.88
  -3  -1  -6  208.82   28.50
  -3   1   6  252.17   84.71
   0   2   9   10.83   12.53
   0  -2   9   33.68   21.36
   0  -2  -9   -0.91   18.15
   0   2   9   46.20   14.43
   0   2  -9   22.86    8.74
   0   2  -9   24.73   14.23
  -2   3   5 9984.70  523.85
   2   3  -510408.41  525.58
  -2   3   510254.53  518.05
   2  -3   5 9881.93  514.76
   2   3   510122.41  529.17
  -2  -3   510281.32  520.29
   2  -3   510117.79  505.83
  -2  -3   5 9494.57  495.80
   2   3   5 9958.81  503.10
  -2  -3  -510371.90  526.84
  -2   3  -5 9804.63  512.47
   2  -3  -510173.48  517.07
   0   1  10 1761.01  103.42
   0  -1  10 1862.82  124.40
   0   1 -10 1718.76   92.46
   0  -1 -10 1702.91  114.55
   0   1 -10 1838.78  134.45
   0   1  10 1850.79  120.23
  -1   0 -10 1474.82   92.21
   1   0  10 1419.55  103.19
  -1   0  10 1309.82   93.60
   1   0 -10 1409.84  100.71
  -1   0 -10 1402.48   97.20
   1  -3  -7  409.25   54.88
  -1  -3   7  527.27   55.13
  -1  -3  -7  536.67   55.39
  -1   3  -7  485.26   46.70
   1   3  -7  566.90   48.08
   1   3   7  394.23   83.12
  -1  -3   7  384.74   44.96
   1  -3   7  645.68   62.40
   2   0  -9   -6.29   15.56
  -2   0  -9   12.73   13.85
  -2   0   9   -2.09    2.46
  -2   0   9   16.07   17.63
  -2   0  -9   -8.06   11.92
   2   0   9    4.23   15.66
   1   4   3  374.52  129.15
  -1  -4   3  554.77   54.94
   1  -4  -3  485.55   49.86
   1  -4   3  492.17   47.13
  -1  -4   3  347.44   32.23
   1   4  -3  378.91   72.06
  -1   4  -3  600.68   59.42
  -1   4   3  438.56   52.33
   1  -4  -3  416.72   77.67
   0  -4  -4 1452.60   78.50
   0  -4   4 1479.44   94.75
   0  -4   4 1451.02   96.33
   0  -4  -4 1510.69  104.96
   0   4   4 1541.11  109.89
   0   4  -4 1554.98  105.86
  -3  -2   5  497.29   46.96
   3   2   5  430.39   39.34
  -3  -2   5  503.71   53.78
   3  -2   5  443.46   48.90
  -3   2   5  448.02   46.32
  -3  -2   5  426.81   41.71
  -3   2  -5  412.28   47.17
   3  -2  -5  444.92   41.82
  -3  -2  -5  447.39   49.58
  -3  -2  -5  482.95   43.16
  -3   2  -5  442.40   48.80
  -3   2   5  457.75   47.74
   4   0   037952.13 1868.57
   4   0   035149.48 1709.23
  -4   0   036907.47 1817.01
  -1  -2  -9  384.46   46.40
   1  -2   9  409.47   49.94
   1   2   9  380.27   37.71
  -1  -2   9  447.88   50.25
   1   2   9  491.71   78.94
  -1   2   9  400.87   41.15
   1  -2  -9  391.97  127.87
  -1   2  -9  382.22   51.50
  -1   2  -9  418.83   38.75
   1   2  -9  392.65   62.53
  -1   2   9  426.72   46.59
  -3   0  -7   89.13   56.51
  -3   0   7   86.57   18.00
   3   0   7   62.50   24.76
  -3   0   7  117.30   34.72
  -4   0  -1  732.81   76.55
  -4   0   1  272.05   37.98
   4   0   1  850.34  185.43
   1   1 -10  317.75  111.82
  -1   1 -10  311.68   31.24
   1  -1  10  290.78   47.45
   1   1  10  245.44   37.76
  -1   1  10  300.90   28.94
  -1  -1  10  304.30   42.71
  -1   1  10  271.76  104.51
  -1  -1 -10  304.18  116.73
   1  -1 -10  294.13   41.06
  -1   1 -10  316.98   98.28
  -2  -1  -9 4325.08  240.79
  -2   1  -9 4218.82  231.95
   2   1  -9 4355.08  246.70
  -2   1  -9 4324.07  237.64
  -2   1   9 4315.47  243.07
  -2  -1   9 4234.57  240.58
   2   1   9 4207.72  234.35
  -2  -1  -9 4170.80  242.05
   2  -1   9 4219.15  240.53
   2  -1  -9 4356.73  246.81
   3  -3   0  517.69   62.77
  -3  -3   0  548.55   50.96
  -3  -3   0  450.71  144.57
   3  -3   0  489.56   36.72
   4   0  -2 4527.00  238.74
  -4   0   2 4681.62  262.60
   4   0   2 4590.82  257.43
  -4   0  -2 4634.22  262.81
  -2  -2  -8 4530.27  268.07
  -2   2  -8 4542.11  249.98
  -2   2   8 4386.51  240.97
  -2  -2  -8 4485.99  251.71
   2   2  -8 4439.75  230.45
  -2   2  -8 4476.88  248.21
  -2   2   8 4553.18  251.90
   2   2   8 4498.65  244.67
   2  -2   8 4520.27  254.61
  -2  -2   8 4527.30  268.27
   2   2  -8 4566.61  255.69
   2  -2  -8 4444.86  248.76
  -3  -3  -1  806.36   63.51
  -3  -3   1  508.15  177.65
   3   3   1  729.91   87.90
  -3  -3   1  825.70   64.94
   3  -3  -1  899.57  179.81
  -3  -3   1  796.93   57.84
   3  -3   1  746.57  173.55
  -3   3   1  820.05   75.33
   3  -3  -1  701.11   49.18
  -3  -3  -1  669.97   64.02
   1  -4  -4 1685.46  118.75
   1  -4   4 1896.47  118.25
  -1   4  -4 1654.26  110.48
   1  -4  -4 1781.24  157.78
   1   4  -4 1688.05  110.78
  -1   4   4 1520.46  107.57
  -1  -4   4 1699.29  112.88
  -1  -4   4 1320.51   85.02
   2  -3  -6  548.62   49.35
  -2   3  -6  563.95   53.14
  -2  -3  -6  590.42   52.16
   2   3   6  568.97   60.67
  -2   3   6  506.88   51.56
   2  -3   6  530.95   52.04
   2   3   6  536.79   39.59
  -2  -3   6  552.25   51.81
  -2   3   6  601.99   52.33
   2   3  -6  578.15   46.14
  -2  -3   6  507.94   52.94
  -4   1   0    9.40   17.67
   4  -1   0   33.51   18.01
  -4  -1   0   36.29   20.85
  -4  -1   0   35.42   13.76
   4   1   0   55.68   19.10
   3  -1  -7  486.11   46.75
  -3   1  -7  497.61  105.36
  -3  -1  -7  529.39   55.87
   3   1   7  501.31   49.13
  -3   1  -7  522.74   54.24
  -3  -1   7  516.55   50.39
   3   1  -7  478.16   53.79
  -3   1   7  477.24   49.15
  -4   1  -1 7151.43  388.33
  -4   1   1 6995.52  378.77
   4  -1  -1 7032.74  379.08
   4   1   1 6870.93  367.85
   4   1  -1 6608.48  352.40
  -4  -1  -1 7112.62  386.29
  -4  -1   1 6872.52  356.71
   4  -1   1 6856.33  374.76
   4  -1  -1 6669.23  337.03
  -4  -1  -1 6660.14  343.22
  -4  -1   1 6950.15  376.31
   0  -4   5  737.37   59.45
   0   4   5  689.84   62.91
   0  -4   5  719.38   61.19
   0  -4  -5  731.49   61.45
   0   4  -5  731.33   64.26
   3  -3   2  176.64   51.18
  -3  -3   2  277.60   38.09
  -3  -3  -2  141.76   66.05
   3   3   2  193.21   39.50
   3  -3  -2  212.31   32.10
  -3  -3   2  181.69   40.80
  -3  -3  -2  215.90   32.75
   3  -3  -2  307.17   66.95
   3  -3   2  236.09   23.25
  -4   0   3  185.76   32.82
  -4   0   3  273.54   42.20
   4   0   3  269.99   64.01
   4  -1   2  106.97   36.70
   4  -1  -2   73.18   27.88
  -4  -1   2  106.12   27.87
  -4   1  -2   94.95   25.33
   4  -1  -2   66.75   12.57
   4   1   2   26.77   12.05
  -4  -1  -2   44.34   25.76
  -4  -1   2   57.45   22.37
  -4   1   2   67.77   25.71
   2  -4   0 2182.70  127.75
   2  -4   0 2262.46  132.75
  -2  -4   0 2130.49  132.53
  -2   4   0 2193.44  142.93
  -2  -4   0 2121.51  114.94
   2   4   0 2214.86  146.88
   0   0  11    4.37   16.40
   0   0  11    2.36    3.01
   0   0 -11   -8.36   16.68
  -3   2   6  128.62   29.73
  -3   2  -6  105.41   43.10
   3  -2  -6  105.15   23.40
  -3  -2  -6  103.01   35.97
  -3  -2  -6  132.51   30.53
   3  -2   6  161.89   40.00
   3   2   6  125.37   25.57
  -3  -2   6  112.26   26.30
  -3   2   6   31.60   18.21
  -3   2  -6  105.57   30.47
  -3  -2   6   92.07   46.44
   2  -4  -1 1026.16   71.91
  -2   4  -1 1106.19   91.67
   2  -4  -1 1016.38   80.48
  -2  -4  -1  985.34   75.85
   2  -4   1 1118.29  151.02
  -2  -4   1 1040.13   80.12
   2   4   1 1017.86   84.94
   2  -4   1 1073.65   72.71
   2   4  -1 1023.70   80.01
  -2  -4   1  987.20   70.23
  -2   4   1 1062.62   86.14
   1   3   8  448.38  156.60
  -1   3   8  513.60   53.04
   1   3  -8  646.31   48.77
  -1   3  -8  616.21   52.43
  -1   3  -8  567.51  137.10
   1  -3  -8  604.87   95.13
  -1  -3  -8  499.69  144.10
   1  -3   8  667.21   66.07
  -1  -3   8  494.09   51.61
   1   3   8  572.74   44.11
  -1   3   8  709.92   57.50
   0   2  10 7591.17  402.00
   0  -2  10 7866.48  424.05
   0  -2 -10 7537.24  408.02
   0   2 -10 7783.53  417.38
   0   2 -10 7130.61  363.19
   0   2  10 7814.83  411.82
  -3  -3  -3 1544.00  120.85
   3   3   3 1532.73  119.55
  -3  -3   3 1644.23  102.79
  -3   3   3 1498.87  105.72
   3  -3  -3 1648.67  100.11
  -3   3  -3 1551.28  107.65
  -2  -4  -2  851.38   69.03
   2   4   2  877.41   76.94
  -2  -4   2  954.47   61.26
  -2   4  -2  973.87   83.47
   2  -4  -2  934.41   67.98
   2  -4   2 1020.39   69.62
   2  -4   2  869.86   65.80
  -2   4   2  981.01   86.49
   2  -4  -2  882.36   90.05
   2   4  -2  966.91   93.30
   1  -4  -5 1203.17  120.37
  -1  -4   5 1224.91   91.17
  -1  -4  -5 1243.19  118.64
  -1   4   5  983.12   83.07
  -1  -4   5 1012.95   72.22
   1   4   5  965.71   80.99
   1   4  -5 1144.14   84.89
  -1   4  -5 1265.19   92.20
  -4  -1  -3  952.86   60.82
   4  -1  -3 1003.62   62.98
  -4  -1   3  988.88   76.45
  -4   1  -3 1053.36   85.63
  -4   1   3 1013.88   79.21
   4  -1   3 1028.26   81.47
   4   1   3 1080.25   79.04
  -4  -1   3  983.13   75.40
   4   1  -3 1034.87   75.75
  -4  -1  -3  965.17   79.24
  -3   0  -8 5786.89  300.78
   3   0   8 5516.31  297.75
   3   0  -8 5566.69  301.70
  -3   0   8 5450.29  295.34
  -3   0  -8 5364.59  291.80
  -3   0   8 5543.35  284.84
   4   0  -4 2126.12  130.75
  -4   0   4 2118.45  129.91
  -4   0  -4 2218.79  142.11
   4   0   4 2167.95  135.43
  -4   0   4 2164.76  133.78
   0  -1 -11 9974.51  859.73
   0  -1  1110007.70  863.60
   0   1  1110715.92  921.68
   0   1 -11 9653.40  527.25
   0   1  1110314.88  878.95
   0   1 -11 9639.26  473.46
  -2   0 -10  304.67   35.15
   2   0 -10  331.09   43.01
  -2   0 -10  307.38   36.99
   2   0  10  275.74   38.05
  -2   0  10  266.65   81.82
  -1   0  11   58.82   22.00
  -1   0 -11   82.06   18.18
  -1   0 -11   64.84   24.66
   1   0 -11   57.31   38.15
   0  -4  -6 2265.72  139.99
   0   4   6 2297.92  146.80
   0   4  -6 2257.21  135.64
   0  -4   6 2260.66  137.65
   0  -4   6 2271.76  138.69
   2  -3  -7 1581.13  106.38
  -2   3  -7 1731.48  155.00
  -2  -3   7 1491.06  117.07
   2  -3   7 1597.87  109.72
   2   3   7 1613.84   94.32
  -2   3   7 1497.28  105.59
  -2  -3  -7 1665.78  109.20
   2   3   7 1696.56  117.50
   2   3  -7 1573.85   97.99
  -2   3  -7 1528.91  100.80
  -2   3   7 1545.85  105.50
  -2  -3   7 1546.69  104.99
  -2  -4   3 3706.34  209.20
  -2   4  -3 3608.40  208.26
   2   4   3 3783.24  244.07
   2  -4  -3 3630.99  197.74
  -2   4   3 3627.27  212.60
   2  -4  -3 3673.71  218.95
   2  -4   3 3698.81  204.76
  -2  -4   3 3791.72  200.58
   2   4  -3 3846.85  243.57
  -2  -4  -3 3763.73  210.68
   2  -4   3 3862.56  206.73
   1   2  10  722.15   59.91
   1   2 -10  616.04  111.59
  -1   2 -10  547.92  132.97
   1  -2 -10  561.99   59.14
  -1  -2 -10  587.78   60.21
  -1   2 -10  665.06   50.82
  -1   2  10  519.82   47.81
  -1  -2  10  736.58   74.52
  -1   2  10  689.00   58.68
  -3   3  -4  591.13   58.17
  -3  -3  -4  565.46  181.17
   3  -3  -4  610.66  107.70
  -3   3   4  581.14   58.98
   3   3  -4  519.53   46.82
  -3  -3   4  725.65   60.57
  -2   2  -9 2166.83  148.97
   2  -2   9 2275.73  145.72
  -2  -2  -9 2211.80  136.50
  -2   2  -9 2324.15  138.23
  -2   2   9 2232.56  132.43
   2   2  -9 2134.17  111.63
  -2   2   9 2224.81  136.33
  -2  -2   9 2221.42  142.62
   2   2   9 2371.44  141.19
  -2  -2  -9 2139.50  138.06
   2   2  -9 2265.60  148.78
   2  -2  -9 2215.56  138.63
  -3  -1   8   45.46   13.88
  -3  -1   8   66.72   29.48
   3   1  -8   32.55   13.61
  -3   1   8   23.91   12.50
   3  -1  -8   38.39   20.09
   3   1   8    8.52   14.78
  -3   1   8   31.92   26.66
   3  -1   8   44.09   24.72
  -3   1  -8   33.91   13.09
  -3  -1  -8   49.27   16.93
  -3  -1  -8   24.05   16.98
  -3   1  -8   14.78   14.55
   4  -1   4  226.86   80.93
  -4  -1   4  175.34   29.48
  -4  -1  -4  199.77   37.20
   4   1  -4  226.84   81.98
  -4   1  -4  213.14   37.41
  -4   1   4  209.34   36.88
  -4  -1   4  178.94   29.91
  -4   1   4  197.38   31.09
   4   1   4  215.71   76.78
   4  -1  -4  161.88   21.86
  -4  -1  -4  187.12   21.23
   0  -3  -9 1165.42   86.18
   0  -3   9 1203.14   91.39
   0   3   9 1164.09  100.73
   0   3   9 1251.86   89.91
   0   3  -9 1273.91   91.43
  -2  -1 -10  266.37   94.36
  -2   1 -10  269.65   34.91
   2  -1 -10  288.21   46.00
  -2   1  10  278.60   39.25
   2   1 -10  322.98  117.08
  -2   1 -10  301.15   35.43
  -2  -1 -10  335.99  101.02
  -2  -1  10  306.16  113.21
   2  -1  10  244.28   43.75
   2   1  10  250.39   36.32
   1  -1 -11  720.80   83.73
   1  -1  11  824.56   75.47
  -1   1 -11  863.96  159.97
  -1   1 -11  775.56   54.15
   1   1  11  763.13   69.32
  -1  -1  11  864.36   77.30
  -1   1  11  756.29   67.97
   1   1 -11  863.25   75.52
   1   1  11  979.10  129.10
  -1  -1 -11  754.50  104.73
  -1   1  11  757.16   51.40
  -4  -2   0 3884.35  223.04
   4  -2   0 3737.74  222.19
  -4   2   0 3913.72  225.52
  -4  -2   0 3702.06  199.69
   4   2   0 3818.52  210.96
   3  -2   7   13.09   18.13
  -3   2   7   34.55   16.90
  -3   2  -7   30.34   13.36
   3   2  -7   11.76   13.65
  -3   2  -7   16.30   16.15
  -3  -2   7   67.67   28.41
   3  -2  -7   31.80   12.02
  -3  -2   7   31.30   10.63
  -3  -2  -7   52.81   25.59
  -3   2   7   17.30   14.90
  -3  -2  -7   38.73   15.83
  -4  -2  -1  421.36   49.96
   4  -2  -1  392.72   51.51
  -4  -2  -1  400.12   39.26
   4  -2   1  512.49  131.84
  -4   2   1  400.12   49.00
  -4   2  -1  393.83   52.33
  -4  -2   1  401.56   49.00
   4  -2  -1  379.24   25.60
   4   2   1  401.90   60.85
  -4  -2   1  397.04   40.05
   4   0   5   75.59   30.68
  -4   0   5  118.40   33.54
  -4   0   5   72.96   23.42
  -4   0  -5  102.83   32.41
   4   0  -5   68.08   35.53
   1  -4   6  604.62   55.57
   1  -4  -6  596.22   69.50
  -1   4  -6  659.93   61.17
   1   4  -6  551.90   89.75
  -1   4   6  645.82   70.93
   1   4   6  471.55  194.55
  -1  -4   6  651.17   63.57
  -1   4   6  679.73   50.78
  -1  -4   6  516.37   50.72
  -2  -4   4 2015.23  128.78
   2  -4   4 2179.01  126.45
   2  -4  -4 2134.27  126.37
   2  -4   4 2119.37  129.62
   2   4   4 2141.96  141.13
   2   4  -4 2112.15  131.54
  -2  -4   4 2217.70  127.44
   2  -4  -4 2277.71  135.81
  -2   4   4 2151.58  141.77
  -2   4  -4 2141.01  136.95
  -2  -4  -4 2140.12  133.01
   4  -2   2 2293.18  146.04
  -4  -2   2 2292.04  134.96
  -4   2   2 2262.08  144.03
  -4   2  -2 2259.72  146.96
  -4  -2   2 2232.81  139.96
  -4  -2  -2 2331.73  150.38
   4  -2  -2 2269.17  120.71
   4   2   2 2270.39  157.54
  -4  -2   2 2179.70  132.40
   4  -2  -2 2195.46  136.42
  -3   3  -5  670.09   65.33
  -3   3   5  492.50   50.15
   3   3  -5  536.02   48.55
  -3   3   5  645.54   61.11
  -3  -3   5  601.78   54.33
   3  -3   5  719.63   70.02
   3  -3  -5  572.16   69.15
  -3  -3   5  693.63   66.08
  -3   3  -5  481.54   66.10
  -3  -3  -5  541.16   55.67
   1   3  -9  191.69   23.01
  -1   3   9  216.56   31.17
   1   3  -9  174.43   81.65
  -1   3   9  166.69   36.67
   1   3   9  166.59   24.32
   1  -3  -9  217.38   40.01
  -1  -3   9  172.17   37.03
  -1   3  -9  165.69   80.10
  -1   3  -9  263.77   33.20
  -1  -3  -9  168.72   97.10
  -4  -1  -5  144.78   22.44
   4   1   5  137.52   52.05
  -4  -1   5  136.52   55.08
  -4   1   5  142.22   33.52
  -4  -1   5  134.94   28.05
  -4   1  -5  123.35   32.94
   4  -1   5  184.66   58.35
  -4  -1  -5  184.96   43.68
   4   1  -5  122.15   55.84
   4  -1  -5  141.30   23.27
  -4   1   5  137.16   28.27
   0  -4   7 3619.79  206.07
   0   4   7 3602.15  187.56
   0   4   7 3441.29  207.86
   0  -4   7 3642.59  208.05
   0  -4  -7 3475.36  236.02
   0   4  -7 3628.46  200.50
  -4   2  -3 1490.94  107.62
  -4   2   3 1419.60  100.72
   4  -2  -3 1442.19  100.94
  -4  -2   3 1490.09   97.15
  -4  -2  -3 1490.22  109.01
  -4  -2   3 1507.58   99.67
   4  -2   3 1535.67  164.82
   4   2   3 1441.88  118.93
  -4  -2   3 1463.62  102.63
   4  -2  -3 1448.77   89.48
  -3   0  -9   88.83   39.68
  -3   0   9   91.21   16.67
   3   0   9   95.28   32.15
  -3   0   9  152.29   37.77
  -3   0  -9  123.89   33.17
   3   0  -9  110.06   59.92
   2  -3  -8 1101.34   81.67
   2  -3   8 1220.41   93.32
   2   3   8 1162.36   74.97
  -2   3   8 1109.67   83.53
  -2   3  -8 1322.27  164.38
  -2   3  -8 1176.67   85.51
  -2   3   8 1176.18   82.43
  -2  -3  -8 1109.38   81.18
  -2  -3   8 1146.13   85.33
   2   3  -8 1120.89   70.60
   2   3   8 1218.29   94.24
   0   0  12 2287.91  148.77
   0   0  12 2163.01  116.19
   0   0 -12 2196.07  142.47
   0   2  11  708.86  144.49
   0   2 -11  629.28   40.81
   0   2 -11  672.34   82.63
   0  -2 -11  634.50   67.75
   0   2  11  590.33   53.57
   0  -2  11  619.88   63.16
   0  -5   0   -0.48   11.84
   0   5   0   17.46   15.31
   0  -5   0    1.33    4.30
  -2  -4  -5  666.93   60.45
   2  -4  -5  687.20   57.93
   2  -4  -5  711.09   55.08
   2  -4   5  724.61   56.99
  -2  -4   5  670.92   64.24
   2   4   5  667.71   79.27
   2   4  -5  692.32   61.96
  -2   4  -5  703.46   67.46
  -2  -4   5  840.52  152.73
   2  -4   5  648.63   58.90
  -2   4   5  675.43   66.70
   0   5   1  333.42  123.73
   0  -5   1   15.58    8.87
   0  -5  -1    9.93    5.73
   4   0  -6 1128.91   79.60
  -4   0  -6 1107.60   89.52
   4   0   6 1132.25   85.19
  -4   0  -6 1009.33   60.31
  -4   0   6  978.01   76.18
  -4   0   6 1063.63   76.29
  -2   0 -11    3.54   14.07
   2   0 -11    5.01   13.47
   2   0  11    6.97   17.13
  -2   0  11   11.14   11.35
  -2   0 -11   15.28   12.65
   1   4   7  457.24  185.43
  -1   4   7  480.19   58.05
  -1   4  -7  686.25   61.50
   1   4   7  402.24   44.48
   1   4  -7  666.59   59.51
   1  -4   7  726.70   65.62
  -1   4   7  641.08   51.36
   1  -4  -7  662.27  120.12
  -1  -4   7  501.77   52.48
  -3   1   9   39.82   13.55
  -3   1   9   46.88   25.97
  -3  -1   9   41.24   18.77
  -3  -1  -9   43.44   17.10
  -3   1  -9   45.89   15.57
   3   1   9   16.17   16.78
   3  -1   9   49.61   23.77
   3  -1  -9   36.86   21.61
   3   1  -9   68.33   31.36
  -3  -1   9   36.51   12.16
  -3  -1  -9   69.06   27.93
  -3   1  -9   53.19   21.73
   0  -5   2 1496.11   91.50
   0  -5  -2 1456.16  100.94
   0   5  -2 1509.16  110.83
   0  -5   2 1499.03  102.41
   0   5   2 1520.55  114.75
   3   2   8  360.40   42.49
  -3  -2  -8  333.86   46.55
  -3   2   8  333.00   39.95
  -3   2   8  344.06   73.17
  -3   2  -8  313.27   41.73
  -3   2  -8  356.75   47.61
  -3  -2  -8  326.91   48.97
   3  -2  -8  281.52   92.34
   3   2  -8  316.39   60.29
   3  -2   8  385.70   52.76
  -3  -2   8  342.61   46.93
   0   1  12   26.28   20.84
   0  -1  12    6.01   20.84
   0   1 -12   29.80   19.45
   0   1  12   15.67   13.09
   0  -1 -12   -4.48   19.75
  -4  -2  -4  249.29   41.85
  -4  -2   4  331.37  113.23
   4   2   4  286.66   97.75
  -4  -2   4  272.99   35.81
  -4  -2  -4  301.12   33.78
   4  -2  -4  248.48   74.75
  -4   2  -4  278.56   45.28
  -4  -2   4  297.03   38.21
  -4   2   4  290.52   43.72
  -3   3  -6  391.60   67.53
  -3  -3   6  515.47   50.92
   3   3  -6  429.16  109.17
  -3   3   6  490.21   59.45
  -3  -3  -6  428.90  157.15
   3  -3  -6  385.17  125.85
  -2   2  10 1787.06  110.74
   2   2 -10 1938.43  129.81
  -2   2 -10 1837.85  140.75
  -2   2 -10 1907.88  118.72
   2  -2 -10 1854.62  123.78
  -2  -2  10 1951.78  131.73
  -2  -2 -10 1863.63  121.01
   2   2  10 1897.97  120.24
   2  -2  10 1996.69  133.59
  -2  -2 -10 1867.56  126.67
  -2   2  10 1823.58  151.08
  -1   0  12 1492.95  108.28
   1   0 -12 1362.78  126.38
  -1   0 -12 1363.81  100.33
  -1   0 -12 1315.00  106.83
   1   0  12 1273.40   97.40
  -1  -2 -11  259.84   42.02
  -1   2 -11  217.37   28.55
  -1   2  11  168.44   26.36
  -1  -2  11  217.09   41.40
   1   2  11  213.67   30.92
   1  -5   0  321.40   31.72
   1   5   0  345.79  118.29
  -1   5   0  338.77   50.90
  -1  -5   0  336.72   45.68
   1  -5   0  338.03   41.65
   0   3 -10   35.14   13.11
   0  -3 -10   14.83   12.27
   0   3 -10   41.90   19.67
   0   3  10   49.43   18.29
   0   3  10   14.13   12.32
   0  -3  10   93.09   30.80
  -4   1   6 1014.09   80.47
  -4   1  -6 1010.88   85.85
   4  -1   6 1021.19   82.99
  -4  -1   6  980.58  102.93
   4   1   6 1005.72   76.80
   4  -1  -6  968.11   71.67
  -4   1   6  966.27   75.42
  -4  -1  -6 1045.05   87.30
   4   1  -6  985.20   97.55
  -4  -1  -6 1009.74   65.22
  -4  -1   6 1035.29   74.69
   1  -5  -1  514.35   48.37
  -1  -5  -1  561.43   55.12
  -1  -5   1  598.82   59.51
  -1  -5   1  486.46   42.60
   1  -5  -1  562.56   43.16
   1  -5   1  539.86   45.17
   1   5   1  615.81   76.43
   1   5  -1  497.28   91.59
  -1   5  -1  545.85   65.52
  -1   5   1  601.06   68.78
   0   5  -3  693.08   71.11
   0  -5   3  670.36   62.41
   0   5   3  768.30  112.76
   0  -5  -3  647.94   58.16
   0  -5   3  649.16   53.29
  -2  -1 -11  829.28   69.81
  -2  -1 -11  841.47   71.64
  -2   1  11  844.74   72.79
  -2   1 -11  787.04   61.86
  -2  -1  11  779.39  105.19
   2  -1 -11  837.12   73.82
   2   1 -11  815.99   89.32
   2   1  11  861.86   72.86
   2  -1  11  870.81   77.66
  -2   1 -11  804.75   65.91
   3  -4   0  878.04   62.17
  -3   4   0  760.88   71.62
   3   4   0  972.66   87.11
   1  -5  -2    6.37    8.05
  -1   5   2    2.45   22.87
  -1  -5   2    5.08    6.62
   1   5  -2   32.80   23.75
   1   5   2   -5.15   22.86
  -1   5  -2   -0.63   18.85
   1  -5  -2    9.05   12.42
  -1  -5  -2   -2.55   14.07
   1  -5   2    1.57   12.07
   1  -5   2    3.91    9.47
  -3   4  -1  853.63   81.00
   3  -4  -1  728.60   62.99
   3  -4  -1  839.21  139.52
  -3  -4   1  754.86   54.61
  -3   4   1  578.64   58.41
   3   4   1  599.64   56.48
   3   4   1  632.17   65.15
   2  -4  -6 1422.41  138.23
  -2   4  -6 1435.87  142.22
  -2   4   6 1513.57  151.21
   2   4  -6 1341.12  148.71
   2   4   6 1495.88  182.96
  -2  -4  -6 1386.97  137.23
  -2   4   6 1408.62  133.38
  -2  -4   6 1331.11  136.56
   2  -4   6 1446.04  137.20
  -2  -4   6 1425.24  141.09
   2  -4   6 1508.90  147.49
  -1   1  12  240.32   29.63
  -1   1 -12  281.03   35.24
  -1  -1 -12  266.99  104.88
   1  -1 -12  288.45   49.52
  -1   1 -12  279.95  117.72
   1   1  12  275.50  104.86
   1   1 -12  296.97  118.46
   1  -1  12  270.92   50.72
  -1   1  12  257.26   43.26
   1   1  12  280.28   51.39
  -1  -1  12  283.15   49.64
   0   4   8 1481.14  148.34
   0  -4   8 1349.09  137.12
   0   4  -8 1490.29  140.91
   0  -4  -8 1442.40  145.29
   0  -4   8 1365.90  134.85
   0   4   8 1458.77  132.36
  -4   2   5  728.31   82.46
  -4  -2  -5  770.72   93.73
   4  -2  -5  664.90   81.89
  -4  -2  -5  711.41   77.45
  -4   2   5  750.70   85.45
   4   2   5  751.21   81.98
  -4  -2   5  742.82   86.09
  -4  -2   5  802.46   85.32
  -4   2  -5  791.54   91.44
   4  -2   5  744.34   87.00
  -3  -4   2  942.77  132.43
   3  -4  -2  959.95   95.65
   3   4   2  739.61   96.18
   3   4   2  712.17  240.19
  -3  -4  -2 1037.18  108.74
  -3   4   2  830.82   93.24
   3   4  -2  721.67   82.30
  -1   3  10 1386.27  132.59
  -1  -3  10 1547.18  156.09
   1   3  10 1536.22  151.68
  -1   3  10 1583.65  155.42
   1   3 -10 1584.11  141.37
   1   3 -10 1565.73  170.49
  -1   3 -10 1639.61  167.64
  -1  -3 -10 1569.78  153.97
   1   3  10 1536.14  144.67
   1  -3 -10 1461.01  149.58
  -1   3 -10 1617.38  150.73
   4   0  -7    6.57   10.06
  -4   0  -7    3.03    5.81
  -4   0   7    4.44   14.75
   4   0   7   12.27   16.73
  -4   0   7    2.94    8.32
  -4   0  -7    6.60   17.84
  -2   3  -9  827.14   88.33
   2  -3  -9  849.17  104.85
  -2   3  -9  790.40   92.03
   2   3  -9  846.18  123.51
  -2   3   9  825.12   91.09
   2   3  -9  748.01   84.23
  -2  -3   9  858.78   94.30
   2   3   9  830.77   84.47
  -2   3   9  783.22  112.99
   2   3   9  888.34  104.21
  -2  -3  -9  862.20  239.19
   2  -3   9  811.06   93.04
  -1  -5  -3  211.69   39.92
  -1   5  -3  199.91   45.59
  -1   5   3  194.03   40.48
   1  -5  -3  221.78   80.08
   1   5  -3  205.44   95.25
   1   5   3  245.89  105.58
  -1  -5   3  237.81   31.06
  -1  -5   3  241.05   42.30
   1  -5   3  242.92   35.36
   1  -5  -3  182.58   45.75
   1  -5   3  198.47   38.33
   0  -5  -4  954.56  101.23
   0  -5   4  923.49   98.17
   0  -5   4  943.44   94.86
   0   5  -4  971.80  104.75
   0   5   4  971.58  111.94
   3   0 -10  128.60   62.58
   3   0  10  150.82   39.32
  -3   0 -10  141.36   33.52
  -3   0  10  123.93   34.45
  -3   0 -10  100.39   34.61
  -3   0  10   92.68   14.57
  -4  -3   0  420.44  135.12
   4   3   0  562.91  145.57
  -4   3   0  698.17   86.92
  -3   3   7  893.04   95.77
  -3  -3  -7 1007.44  104.61
  -3  -3  -7  877.67   96.80
  -3   3  -7  871.96  102.19
  -3  -3   7  949.84  100.98
   3  -3  -7  902.16  222.36
   3   3  -7  855.14  106.36
   1  -4  -8  336.56   88.51
  -1  -4  -8  441.15   64.47
  -1   4   8  232.00   45.75
  -1   4  -8  336.90   48.78
  -1   4   8  303.30   52.86
   1   4   8  248.45   80.64
   1   4  -8  342.88   47.11
  -1  -4   8  287.07   42.51
   4   3   1 6068.60  346.75
  -4   3   1 5691.04  340.16
  -4   3  -1 5373.76  475.94
  -4  -3  -1 5651.54  503.28
  -4  -3   1 5602.54  497.91
  -3   4  -3  550.02   74.91
   3   4   3  326.66  177.12
   3   4  -3  359.28  177.58
  -3   4   3  507.97   72.78
   3  -4  -3  466.20  106.85
  -3  -4  -3  475.18   61.86
  -3  -4   3  392.28   61.43
  -4   1  -7 1537.53  152.97
  -4  -1   7 1515.89  149.84
   4  -1   7 1591.62  158.03
  -4   1   7 1466.86  144.72
  -4  -1  -7 1525.92  151.05
  -4  -1  -7 1691.56  168.22
   4   1  -7 1587.26  162.66
   4  -1  -7 1503.64  144.58
  -4   1  -7 1522.76  136.70
  -4   1   7 1538.14  147.86
   4   1   7 1596.77  155.42
  -4  -1   7 1633.90  153.04
  -3   2   9  654.57   72.84
  -3  -2  -9  656.73   87.58
  -3  -2  -9  751.11  111.22
  -3   2  -9  684.91   79.81
  -3   2   9  704.90   83.41
  -3  -2   9  660.43   77.96
  -3   2  -9  653.87   80.04
   3  -2  -9  650.77   75.02
   3   2   9  684.74   77.21
   3   2  -9  704.91   90.37
   3   2  -9  640.89   65.63
  -4  -3  -2 1510.47  159.32
  -4  -3   2 1543.09  153.19
  -4   3  -2 1775.21  176.64
   4  -3  -2 1481.39  133.45
  -4   3   2 1577.93  158.02
   4   3   2 1611.05  157.60
  -4  -3   2 1552.00  157.67
   0   2  12 4681.04  414.01
   0  -2 -12 4626.03  413.40
   0   2 -12 4719.04  421.02
   0  -2  12 4690.36  421.42
   0   2  12 4621.37  406.31
  -1   5   4   98.21   31.43
   1   5  -4  139.98   43.67
  -1   5  -4   99.91   26.06
   1  -5   4  129.04   30.51
  -1  -5   4   95.36   22.69
   1   5   4   89.54   55.90
  -1  -5  -4  120.54   50.20
  -1  -5   4  112.56   34.20
   1  -5   4  132.59   33.08
   1  -5  -4   88.98   28.45
   1  -5  -4  105.23   32.12
   3   1 -10    3.60    6.62
  -3  -1 -10    7.79   11.16
   3  -1 -10    3.88   15.13
   3  -1  10   -9.48   18.36
   3   1  10    1.64   16.39
  -3  -1  10    0.66   16.22
  -3   1  10   -2.90    6.49
  -3   1 -10   16.49   14.31
  -3  -1 -10   11.26   17.10
  -3   1  10   -7.12   14.44
  -3   1 -10    0.55    9.10
   0   0  13   -3.79   18.38
   0   0 -13   -6.44   18.92
   2   4   7   25.50   12.93
   2   4  -7   39.85   21.79
   2  -4  -7   67.19   33.47
  -2  -4   7   30.78   22.84
  -2   4   7   54.72   22.90
  -2  -4  -7   56.00   25.97
  -2   4  -7   49.73   23.76
  -2  -4   7   33.27   15.15
  -2   4   7   74.95   27.47
   4  -2  -6  641.06   98.49
  -4  -2  -6  710.56   74.07
  -4   2   6  674.60  122.05
   4  -2   6  759.78   92.38
  -4  -2  -6  637.17   82.27
  -4   2   6  686.15   80.04
  -4  -2   6  646.95   76.17
  -4   2  -6  720.87   87.95
  -4  -2   6  710.47   76.48
   4   2  -6  635.05   80.17
   4   2   6  693.81   78.25
   0   5  -5 1883.75  179.58
   0  -5  -5 1853.60  177.53
   0  -5   5 1909.01  181.06
   0   5   5 1776.98  220.77
   0  -5   5 1919.55  178.87
  -3   4  -4  954.35  107.36
  -3   4   4  686.94   81.38
  -3  -4   4  908.56   92.23
   3   4   4  724.52  131.20
   3   4  -4  700.22  180.42
   2   0 -12  166.05   72.86
   2   0  12  125.21   37.85
  -2   0 -12  151.12   31.69
  -2   0  12  126.63   30.02
  -2   0 -12  139.88   29.72
   2  -2 -11    4.09   19.07
  -2   2 -11   12.50    8.96
  -2   2 -11   16.50   16.99
  -2   2  11    9.51   10.22
  -2   2  11   -0.81   14.80
   2   2 -11   -1.59   18.30
  -2  -2  11   11.84   21.12
   2   2  11   25.86   23.86
   2  -2  11    6.33   21.94
  -2  -2 -11   21.74   16.03
  -4  -3   3 3755.60  332.39
  -4  -3  -3 3545.98  324.60
  -4   3  -3 3586.98  326.15
  -4   3   3 3562.63  324.32
  -4  -3   3 3657.21  358.19
   4  -3  -3 3373.80  293.84
   4  -3   3 3846.04  346.81
  -2   5   0   12.21   21.58
   2  -5   0   16.80   11.28
  -2  -5   0    9.57   15.16
   2   5   0   20.67   32.69
  -5   0   0   -4.95   16.63
   5   0   0   -3.36   14.49
   0   3 -11   14.09   17.40
   0   3  11   12.01   12.02
   0  -3 -11   10.35   12.97
   0   3 -11   19.74    9.81
   0  -3  11   -8.06   19.41
   0   3  11   17.62   15.06
   2  -5  -1  841.35   87.73
  -2   5   1  891.63  101.94
   2   5  -1  860.17  141.51
   2   5   1  915.20  118.19
   2  -5  -1  950.65   99.55
   2  -5   1  900.96   92.51
  -2   5  -1  881.99  100.43
   0   4  -9  887.74   90.51
   0  -4  -9  906.93  167.83
   0   4   9  861.48  101.74
   0   4   9  858.36   83.45
   0  -4   9  869.95  100.41
   5   0  -1    2.05    4.31
   5   0   1    6.76    9.65
  -5   0   1   -8.51   15.05
  -5   0  -1   -3.94   17.47
   5   0  -1   -4.65   13.63
   1   2  12 1674.80  250.49
  -1   2  12 1628.52  151.92
  -1   2 -12 1685.84  164.00
   1  -2 -12 1732.78  171.37
   1  -2  12 1876.23  184.67
  -1  -2  12 1623.23  163.49
  -1   2 -12 1591.33  145.50
   1   2 -12 1842.18  213.82
  -1  -2 -12 1753.98  200.75
  -1   2  12 1676.75  177.27
   1   2  12 1550.57  150.00
  -4   0   8 1171.64  121.15
   4   0   8 1202.44  124.02
  -4   0  -8 1186.97  110.17
   4   0  -8 1211.23  150.87
  -4   0  -8 1273.48  132.38
  -4   0   8 1309.09  125.05
   0  -1 -13 4320.18  388.51
   0   1  13 4435.39  389.67
   0  -1  13 4793.92  430.15
   0   1  13 4916.71  439.05
   0   1 -13 4355.54  391.11
   1   0  13    1.81   17.83
  -1   0  13   -2.61   17.37
  -1   0 -13    5.97    6.58
   1   0 -13   27.51   21.34
  -1   0 -13   -7.38   16.10
   2   5  -2  567.81  139.01
  -2  -5   2  515.77   51.58
  -2   5  -2  510.56   70.75
  -2   5   2  517.21   71.11
   2  -5  -2  533.23  115.41
   2  -5   2  542.09   64.16
  -2  -5   2  548.73   69.74
  -2  -5  -2  527.53   68.35
   2  -5  -2  566.73   68.81
   2   5   2  580.06  104.79
  -5   0  -2  140.65   42.00
   5   0  -2  133.54   31.41
   5   0   2  156.39   56.90
   5   0  -2  129.20   44.49
  -5   0   2  145.64   38.51
   1   5   5  117.99   44.70
   1   5  -5   82.62   38.69
  -1   5   5   84.67   38.14
  -1   5  -5  105.05   34.86
   1  -5  -5  132.34   52.36
  -1  -5   5  133.16   28.28
   1  -5   5  270.86   47.47
  -1  -5  -5  149.06   37.49
   1  -5  -5   83.10   21.15
   1  -5   5  136.87   33.98
  -1  -5   5  134.42   35.76
   2  -1  12  493.75   72.73
  -2  -1 -12  573.88  108.43
  -2   1  12  465.27   77.93
  -2   1 -12  502.55   60.48
  -2   1 -12  479.17   61.76
   2   1 -12  534.79  186.85
   2   1  12  503.10   68.20
   2  -1 -12  456.33   63.22
  -2  -1  12  488.27   73.95
  -2  -1 -12  526.94   63.85
  -3  -3   8  276.50   43.74
   3   3  -8  202.79   47.73
  -3   3   8  300.92   48.47
   3  -3  -8  253.67   60.40
  -3  -3  -8  288.11   48.65
  -3   3  -8  231.51   48.56
  -3  -3  -8  177.86   89.03
  -3   3  -8  327.93   52.83
  -3   3   8  206.05   39.83
  -5   1   0  310.31   54.33
  -5  -1   0  327.28   39.85
  -5  -1   0  338.41   57.64
   5   1   0  331.45  116.03
   5  -1   0  380.10  110.43
  -4  -3   4  828.78  164.88
   4  -3   4  879.73  103.77
   4  -3  -4  799.80   81.71
   4  -3  -4  820.50  199.77
  -4   3   4  793.79   92.04
  -4   3  -4  735.26   88.28
  -4  -3   4  860.64   90.95
  -4  -3  -4  758.24   90.79
  -4  -3  -4  811.93   86.15
   5  -1  -1  253.12   86.78
  -5   1  -1  180.27   36.81
  -5   1   1  249.67   45.52
  -5  -1  -1  241.82   45.64
  -5  -1   1  216.59   44.24
  -5  -1  -1  194.50   27.35
  -2  -3 -10  145.26   62.80
   2  -3  10  137.03   39.11
   2   3  10  146.92   31.58
  -2   3 -10  137.28   28.38
   2   3 -10  144.01   47.81
   2  -3 -10  114.37   30.41
   2   3 -10  143.18   20.85
  -2   3  10  138.32   51.82
  -2  -3  10  136.47   30.42
  -2   3 -10  132.29   37.01
  -2   3  10  127.09   28.41
  -3   4   5  432.91   66.37
  -3   4  -5  467.05   62.63
  -3  -4   5  534.25   62.37
   3   4  -5  367.21   94.20
   3   4   5  430.61  176.00
  -1  -3 -11  144.31   37.04
   1  -3 -11  125.08   32.43
  -1   3 -11  150.67   49.06
  -1   3 -11  151.30   29.22
  -1   3  11  118.92   26.51
  -1   3  11  147.40   33.17
   1   3  11  155.72   51.52
   1  -3  11  146.19   43.14
  -1  -3  11  157.78   39.96
   1   3  11  152.88   34.65
  -4  -1   8  969.84   96.87
  -4  -1  -8  952.07  107.55
   4  -1  -8  937.62   97.71
  -4  -1   8 1005.75  109.81
  -4   1   8 1005.34  102.48
  -4   1  -8  996.44  112.34
  -4  -1  -8  924.03  103.70
  -4   1  -8  931.72   87.18
  -4   1   8  988.90  113.77
  -1  -4  -9 1004.42  109.91
  -1   4   9  943.72  109.27
   1   4   9  865.36   97.14
  -1   4   9  828.99   90.75
  -1   4  -9  943.43  113.33
  -1  -4   9  923.15  103.22
   1   4   9  721.90   88.60
   1   4  -9  927.08   93.25
   1  -4  -9  830.37   93.38
   0  -5   6  211.01   41.77
   0  -5   6  142.75   32.49
   0  -5  -6  204.94   83.01
   0   5  -6  134.72   34.34
   0   5   6  161.71   63.62
  -1   1  13  873.78   82.92
  -1   1 -13  988.72   69.99
   1  -1 -13  951.39   87.82
  -1  -1  13 1002.36  112.78
  -1   1  13  990.69  107.40
   1   1 -13  904.65   82.86
  -1   1 -13  980.19  106.75
   1  -1  13 1024.58   94.05
   1   1  13 1000.27   90.43
   1   1  13 1124.64  187.21
  -1  -1 -13  987.63  199.15
  -2   5  -3  750.19   73.29
   2   5  -3  732.61  134.63
  -2   5   3  710.50   73.15
   2  -5  -3  721.30   69.47
   2  -5   3  751.87   64.54
  -2  -5   3  690.82   51.40
   2  -5  -3  685.03   57.10
   2   5   3  864.59  280.49
  -2  -5   3  744.07   72.42
   2  -5   3  722.71   65.78
  -2  -5  -3  729.28   69.75
   5   0   3    6.17   11.95
  -5   0   3   -0.75   13.82
  -5   0  -3   28.77   27.00
   5   0  -3   19.99    7.15
   5  -1  -2  196.49   71.81
  -5  -1  -2  196.94   41.01
  -5  -1  -2  164.85   21.57
   5   1  -2  196.36   34.68
   5   1  -2  161.74   50.07
  -5  -1   2  206.31   37.59
  -5   1  -2  229.45   47.66
  -5   1   2  194.12   41.76
   5   1   2  196.20   55.12
   5  -1   2  225.32   72.81
  -4   2   7   54.86   21.42
  -4   2   7   87.06   30.40
  -4   2  -7   85.07   30.30
   4  -2  -7   61.40   18.30
   4   2  -7   73.03   33.46
  -4  -2   7   60.22   25.50
  -4  -2  -7   56.58   23.73
  -4  -2   7   73.42   29.18
  -4  -2  -7   60.90   19.52
  -3   0 -11   62.37   35.04
   3   0  11   93.19   31.03
  -3   0 -11   77.86   24.85
   3   0 -11   77.78   32.11
  -3   0  11   57.06   29.66
  -2   4   8 1942.82  128.55
   2   4   8 2009.10  185.62
  -2   4  -8 1902.28  132.57
   2   4  -8 1843.84  122.48
  -2   4   8 2021.14  145.26
  -2  -4   8 1998.32  141.08
  -2  -4   8 2032.46  139.43
   2  -4   8 2002.70  142.75
  -2   4  -8 1985.05  131.95
  -2  -4  -8 1995.31  154.67
   2   4   8 1869.05  112.23
  -3   2 -10  370.55   48.53
  -3   2  10  263.29   36.04
  -3   2  10  406.21   59.07
  -3  -2  10  331.37   49.69
  -3   2 -10  252.03   90.56
   3  -2 -10  235.27   80.04
  -5   1  -3  223.38   44.56
  -5  -1   3  252.88   43.55
  -5  -1  -3  252.35   49.38
   5   1  -3  243.33   64.15
   5  -1  -3  199.36   22.75
   5  -1  -3  221.04   44.49
   5   1   3  221.10   85.31
  -5   1   3  230.37   42.74
  -5  -1   3  275.33   41.33
   5  -1   3  296.19   93.33
  -4  -3   5  774.07  129.52
  -4   3   5  711.77   70.72
  -4  -3  -5  717.11   63.42
  -4   3  -5  679.89   71.70
  -4  -3  -5  742.23   79.12
  -4  -3   5  740.74   80.48
   4  -3  -5  748.15   59.83
   4  -3  -5  689.55   66.86
   4  -3   5  757.61   74.83
  -4  -3   5  699.29   67.80
   4   3   5  752.57   61.39
   1   5  -6  110.10   28.62
  -1  -5  -6  170.07   40.52
  -1   5   6  134.99   41.29
   1  -5  -6  124.62   23.41
  -1   5  -6  120.39   31.46
  -1  -5   6  128.30   34.74
   1   5   6  147.36   56.07
  -1  -5   6  141.15   29.80
   1  -5  -6  110.56   77.07
   2   5  -4   16.81   28.02
   2  -5   4   36.15   19.91
   2  -5  -4   42.78   21.13
  -2  -5   4   46.06   21.25
   2   5   4   56.24   35.62
   2  -5   4   49.03   21.04
  -2  -5   4   30.92   11.32
  -2   5  -4   49.93   27.76
  -2   5   4   41.10   25.62
  -2  -5  -4   41.77   24.51
  -5   0  -4 1217.84  102.63
  -5   0   4 1200.36   95.95
  -5   0   4 1175.52   94.60
   5   0   4 1367.58  104.46
   5   0  -4 1200.02   83.15
  -3   1  11  600.33   63.09
  -3   1 -11  644.05   58.78
  -3  -1 -11  622.62   57.50
  -3   1 -11  597.25   61.42
   3   1 -11  647.83  208.63
  -3   1  11  594.60   48.77
   3  -1  11  642.94   74.27
   3   1  11  628.31   66.42
  -3  -1  11  664.44   69.94
  -3  -1 -11  676.70   66.03
  -3  -4  -6  725.80  164.39
   3   4  -6  527.12  120.94
  -3   4   6  558.42   67.75
  -3  -4   6  570.09   54.13
   3   4   6  577.10  103.74
   3  -4  -6  623.08  141.30
  -4   0  -9   -4.68   16.69
  -4   0   9    5.99    7.18
   4   0   9   -8.44   17.27
   4   0  -9    9.51   19.95
  -4   0  -9    3.22    5.80
  -4   0   9    4.05    8.36
   0   2  13  177.63   64.95
   0  -2 -13  148.61  103.94
   0   2  13  168.49   34.42
   0  -2  13  206.99   51.73
   0   4 -10 1945.30  139.21
   0  -4 -10 1832.72  139.16
   0   4 -10 1888.69  122.85
   0   4  10 1831.47  134.02
   0   4  10 1641.96  106.33
   0  -4  10 1781.99  134.80
   0   5   7 1919.80  151.98
   0  -5  -7 1893.87  136.18
   0  -5   7 2078.69  144.26
   0  -5   7 1956.80  138.88
   0   5  -7 1934.90  132.33
  -5  -1   4  386.33   50.70
  -5   1  -4  328.73   51.65
  -5  -1  -4  380.72   53.72
  -5  -1  -4  319.90   30.36
   5   1  -4  359.19  124.66
   5  -1  -4  336.25   33.22
   5   1   4  340.48  115.41
   5  -1   4  378.67  156.20
  -5  -1   4  364.85   47.80
  -5   1   4  305.88   43.96
  -2   2  12 2889.51  176.74
  -2   2 -12 2896.34  180.05
   2   2 -12 3096.22  232.93
  -2  -2 -12 2974.03  227.72
  -2  -2  12 3094.21  233.06
   2   2  12 3138.06  258.63
   2   2  12 2994.37  191.15
  -2   2 -12 2921.65  187.28
   2  -2  12 3127.69  237.71
   2  -2 -12 3030.79  227.28
  -3   3   9  289.18   41.72
   3   3  -9  380.25   96.95
  -3   3  -9  309.47   45.99
   3   3  -9  239.37   85.01
   3  -3   9  406.17   66.36
  -3   3  -9  278.60   96.74
  -3  -3  -9  369.64   54.50
   3  -3  -9  302.12   41.03
  -3  -3   9  320.60   48.18
   0   0  14   49.37   29.46
   0   0 -14   59.67   30.25
  -5  -2   0   16.74   19.49
  -5  -2   0   11.43   11.78
  -5   2   0   21.13   20.25
   5  -2   0    7.46    5.95
   5   2   0   21.81   18.53
   0   3 -12  126.22   18.32
   0   3 -12  163.86   56.69
   0   3  12  146.37   56.91
   0  -3  12  153.47   40.89
   0   3  12  183.39   81.03
   0  -3 -12  165.55   38.13
  -2   0  13   18.50   29.24
  -2   0 -13    7.84   16.20
  -2   0 -13   17.20   18.36
   2   0 -13   12.42   14.21
   2   0  13   11.65   19.91
   5   2   1  684.93   79.21
  -5  -2  -1  691.19   71.75
  -5  -2  -1  621.40   51.70
  -5  -2   1  692.65   57.79
  -5  -2   1  647.27   69.22
   5   2  -1  646.76   71.54
  -5   2  -1  717.79   76.85
  -5   2   1  631.74   65.47
  -4   1  -9 2331.18  161.32
  -4  -1   9 2123.48  132.93
   4  -1  -9 2296.48  154.10
  -4   1  -9 2146.20  131.24
  -4   1   9 2225.32  143.96
   4   1  -9 2326.89  157.78
  -4  -1  -9 2406.51  168.15
  -4  -1  -9 2340.32  146.79
  -4   1   9 2298.88  159.11
  -4  -1   9 2212.68  153.78
  -2  -5   5  355.92   44.37
  -2  -5   5  388.19   54.65
  -2  -5  -5  369.19   49.50
   2  -5  -5  408.43   51.45
  -2   5   5  396.15   60.08
  -2   5  -5  364.63   55.16
   2  -5   5  369.28   44.46
   2   5  -5  379.26  125.82
   2  -5  -5  324.94   77.56
   2   5   5  338.32  109.81
   2  -5   5  360.74   52.69
  -4  -2  -8 1935.98  148.82
  -4  -2   8 1610.80  119.70
  -4  -2  -8 1637.62  113.94
   4  -2  -8 1702.64  133.17
  -4   2  -8 1759.45  130.59
  -4   2   8 1621.41  120.91
  -4  -2   8 1796.40  120.67
   4   2  -8 1706.93  133.91
  -4   2   8 1826.47  129.03
  -5   0   5   22.55   19.99
  -5   0   5   -4.29   13.25
   5   0  -5   14.85    7.12
   5   0   5    9.97   10.71
  -5   0  -5   -1.83   18.78
   4   3   6   98.77   24.12
   4  -3  -6   63.80   26.06
  -4   3  -6  102.13   31.95
  -4  -3   6   99.08   35.32
  -4  -3  -6   90.48   54.99
   4  -3   6  110.01   38.91
  -4   3   6   95.64   32.06
  -1   2 -13  163.18   25.87
  -1  -2  13  189.20   45.55
  -1   2  13  140.15   42.39
   1   2  13   89.64   57.24
  -1  -2 -13  103.80   36.97
   1  -2 -13  108.70   57.15
   1   4  10   90.82   56.20
   1  -4 -10  118.27   67.44
  -1   4 -10  136.00   61.94
   1   4 -10  131.82   40.45
  -1   4 -10  133.80   31.13
   1   4 -10  102.82   22.52
  -1   4  10  162.66   46.97
  -1   4  10   74.94   46.11
   1   4  10   85.76   26.55
  -1  -4  10  116.16   34.40
  -1  -4 -10  109.53   38.39
  -5  -2  -2   54.20   24.88
   5   2   2    6.06   13.03
  -5   2  -2   26.70   29.73
  -5  -2  -2   17.38   13.68
  -5  -2   2   24.14   24.87
  -5   2   2   27.56   26.64
   5  -2   2   31.73   18.28
   5  -2  -2   27.35   22.61
   5   2  -2   21.91   17.96
  -5  -2   2   10.51   13.34
  -2   3 -11 1158.63   89.11
  -2   3  11 1140.64   90.72
  -2  -3  11 1128.76   95.55
   2   3  11 1082.63   83.53
   2  -3  11 1095.89   98.57
  -2   3 -11 1116.06  102.75
   2   3 -11 1153.80   98.20
   2   3  11 1376.04  158.96
  -2   3  11 1119.27   89.78
  -2  -3 -11 1254.21  146.36
   2  -3 -11 1097.23  141.92
   1   5   7  453.85  186.41
   1  -5   7  546.00   66.51
  -1  -5   7  477.25   52.31
  -1   5  -7  600.05   64.86
   1   5  -7  546.22   59.69
   1  -5  -7  617.27   70.82
  -1   5   7  628.78   83.06
  -2   4  -9  171.47   33.79
  -2   4  -9  177.55   68.57
  -2  -4  -9  176.08   37.20
  -2   4   9  181.17   41.25
   2   4  -9  159.96   62.07
  -2   4   9  184.29   38.15
  -2  -4   9  177.64   32.34
   2   4   9  168.21   22.13
   2  -4   9  222.34   50.93
   2   4   9  222.18  119.09
   0   1 -14  -12.62   22.19
   0  -1 -14    6.88   21.65
   0   1  14    8.91    6.12
   0  -1  14   52.27   33.75
   2  -1 -13 2135.58  152.33
   2   1  13 2293.30  160.21
  -2  -1 -13 2186.65  153.00
  -2  -1  13 2153.81  155.16
  -2   1 -13 2165.66  148.91
  -2  -1 -13 2285.64  151.73
   2   1 -13 2097.59  153.07
  -2   1 -13 2210.42  143.97
   2  -1  13 2211.11  159.24
  -2   1  13 2200.71  157.09
  -1   0  14  461.11   62.02
   1   0  14  359.40   55.83
  -1   0 -14  305.35   43.56
  -1   0 -14  324.99   50.32
   1   0 -14  340.38   55.58
  -1  -3 -12   95.21   39.10
  -1   3  12   98.31   29.23
  -1  -3  12   92.81   35.04
   1  -3  12  142.98   45.91
   1  -3 -12   93.79   33.35
   1   3 -12   33.57   21.16
  -1   3  12   84.62   30.22
   1   3  12   96.61   40.08
   1   3  12   99.42   31.10
  -1   3 -12   66.91   42.00
  -1   3 -12   86.48   19.47
   4   4   0  732.81   86.08
  -4  -4   0  811.36   72.95
   4  -4   0  793.38   56.26
  -4   4   0  853.00   82.77
   4  -4   0  853.23   80.57
   4   4   0  779.20   93.80
  -5   1   5   94.38   32.60
  -5   1   5  355.11   49.95
  -5   1  -5  108.67   31.32
   5  -1  -5  117.38   23.59
  -5  -1   5  106.38   28.77
  -5  -1  -5  143.07   39.80
   5   1  -5  112.20   39.53
   5   1   5  131.40   38.03
   5  -1   5  120.42   41.65
  -5  -1   5  124.48   34.57
   3   4  -7  221.64   43.51
  -3   4  -7  195.42   75.78
   3  -4  -7  203.34  127.86
  -3  -4   7  338.28   46.49
  -3   4   7  319.83   44.94
   3  -4   7  306.55   55.42
  -3   4   7  209.37   39.69
   3   4   7  250.01   93.76
  -3  -4  -7  277.85   45.17
  -4   4   1  204.76   42.95
   4   4   1  233.58  107.23
   4  -4   1  233.92   26.38
  -4  -4   1  253.69   41.87
   4  -4  -1  206.59   25.00
   4  -4   1  286.86  105.08
  -4   4  -1  207.64   37.89
   4   4   1  244.34   65.99
   5  -2  -3   17.32   21.82
  -5  -2  -3   -2.04    6.95
  -5  -2  -3    6.63   19.70
  -5   2   3   11.67   18.21
  -5  -2   3   12.48   20.20
  -5  -2   3    8.86   16.56
   5  -2   3   -0.06   18.94
  -5   2  -3   24.37   20.57
   5   2   3   13.01   15.32
  -5  -2   3   13.07   11.55
   3   0  12  625.05   71.84
   3   0 -12  617.62   72.32
  -3   0 -12  552.42   55.15
  -3   0  12  612.39   67.04
  -3   0 -12  642.58   65.73
  -3   2  11  660.58   69.90
  -3   2 -11  622.05   56.24
  -3  -2 -11  687.16   67.64
  -3  -2  11  616.81   74.86
   3  -2 -11  671.79   68.19
  -3  -2 -11  638.34   87.32
  -3   2  11  620.72   55.00
  -3   2 -11  711.02   68.75
   3  -5   0   21.74   12.63
  -3   5   0   57.20   31.49
   3   5   0   21.49   20.00
   3  -5   0   17.22   10.18
  -3  -5   0   11.65   15.94
  -4  -4   2 1510.88  112.37
   4  -4  -2 1493.89   96.96
  -4   4  -2 1551.12  123.44
  -4   4   2 1600.77  127.30
  -4  -4   2 1533.29  103.98
   4   4   2 1471.86  125.49
   4   4  -2 1515.76  117.02
   4  -4   2 1546.94  117.12
   4   4   2 1372.47   90.64
  -3   5  -1  296.50   49.12
  -3  -5   1  298.81   44.39
   3  -5  -1  316.17   36.42
  -3   5   1  297.89   51.52
   3  -5  -1  297.28  108.71
  -3  -5   1  282.37   27.17
   3   5  -1  332.87  123.26
   3   5   1  330.79  118.00
   3  -5   1  305.49   42.75
  -1   1 -14  100.76   45.22
   1  -1 -14  208.33   45.32
   1   1  14  238.47   78.32
  -1   1  14  238.04   44.15
  -1  -1 -14  179.44   62.35
   1   1 -14  223.93   85.65
  -1  -1  14  215.16   49.62
   1   1  14  193.25   43.53
   1  -1  14  213.18   49.60
  -2  -5   6  292.61   49.73
   2  -5  -6  254.34   91.00
   2  -5   6  321.45   52.86
  -2  -5   6  266.52   92.87
   2   5   6  363.76  123.31
   2   5  -6  303.13   89.35
  -2   5   6  282.31   51.16
  -2   5  -6  261.19   42.66
  -2  -5  -6  307.84   45.26
   2  -5  -6  282.46   44.12
   2  -5   6  252.15   37.70
   5   0   6  232.59   92.37
   5   0  -6  204.13   89.11
  -5   0  -6  230.50   43.92
  -5   0   6  172.63   34.75
  -5   0   6  181.19   39.03
   0   6   0 3097.40  237.65
   0   5   8  140.52   74.23
   0  -5   8  124.23   30.28
   0  -5   8  122.53   33.04
   0  -5  -8   98.86   27.67
   0   5  -8  135.95   33.75
   0   6  -1  195.26   46.49
   0  -6  -1  180.93   37.74
   0   6   1  152.42   48.86
   0  -6   1    0.23    4.68
   4   0  10 1626.58  135.97
  -4   0  10 1534.23  129.29
  -4   0 -10 1573.22  118.76
   4   0 -10 1534.55  128.69
  -4   0  10 1424.60  108.39
  -3   5   2  106.39   38.72
   3  -5  -2   84.47   22.34
  -3  -5   2   72.64   16.61
   3   5   2   14.18   12.44
   3  -5  -2   71.95   22.95
   3   5  -2  104.02   46.72
  -3   5  -2   84.33   33.72
   3  -5   2   65.72   23.43
  -3  -5   2   86.89   29.58
  -4  -3  -7 1723.91  146.41
   4   3  -7 1849.12  144.75
   4   3   7 1625.45  124.92
  -4   3  -7 1792.29  149.03
   4  -3  -7 1660.11  158.94
  -4  -3   7 1595.67  129.13
  -4  -3  -7 1784.33  139.45
  -4   3   7 1828.37  150.92
   4  -3   7 1729.15  146.12
  -3   1 -12   33.29   21.06
  -3  -1 -12   14.86   18.22
  -3  -1 -12   21.43   19.89
  -3  -1  12   -7.33   19.48
   3   1  12   34.89   27.73
   3  -1  12   25.62   25.61
  -3   1  12   -0.06    4.71
  -3   1 -12   32.76   19.56
   3  -1 -12    3.26   20.57
   3   1 -12    9.49   15.37
  -3   1  12   20.39   19.58
  -5  -2   4  106.31   30.29
   5   2   4  107.27   55.87
  -5  -2   4  105.77   27.01
   5  -2  -4   75.17   27.11
  -5   2  -4   98.68   34.49
   5  -2   4  141.41   46.47
  -5  -2  -4  109.03   37.46
   5  -2  -4  112.25   18.39
  -5   2   4  123.11   34.08
  -4   4   3  561.35   74.05
   4   4   3  515.31   69.01
   4   4  -3  525.51  192.90
  -4   4  -3  459.46   64.01
  -4  -4   3  498.80   51.19
   4   4   3  436.15   58.01
   4  -4  -3  497.74   56.59
   4  -4   3  514.84  181.15
   4  -4  -3  594.76  123.56
  -4  -4   3  552.07   63.39
   0   6   2  368.78   65.49
   0  -6   2   13.97   11.96
   0   4 -11  629.56   69.90
   0  -4 -11  594.28   68.13
   0   4  11  573.02   55.04
   0  -4  11  648.46   76.72
   0   4  11  711.67  217.27
  -3   3  10 1280.44  110.53
  -3  -3  10 1279.89  114.04
   3   3  10 1661.14  318.91
  -3   3  10 1225.16  164.88
   3  -3  10 1375.89  127.79
   3  -3 -10 1258.88  114.65
  -3   3 -10 1187.71   95.99
  -3  -3 -10 1286.69  109.40
   3   3 -10 1281.99  117.43
  -3   3 -10 1318.95  116.41
  -5   1   6  196.03   35.05
  -5  -1  -6  141.22   45.93
  -5  -1   6  182.05   39.18
  -5   1  -6  180.55   47.48
  -5  -1   6  152.45   32.14
  -5   1   6  235.45   44.72
   5  -1  -6  170.63   28.62
  -5  -1  -6  163.97   22.00
   5   1  -6  189.87   70.46
   5   1   6  144.00   32.78
   5  -1   6  200.39   44.68
   4  -2  -9   97.12   54.91
   4  -2   9  221.72   52.22
  -4  -2  -9  140.07   32.20
  -4   2  -9   89.75   34.23
   4   2  -9  163.32   55.32
  -4  -2   9   84.59   34.15
  -4  -2  -9  140.14   43.25
  -4   2   9  141.41   31.16
   1   6   0  963.66  285.59
  -1   6   0 1004.64  105.28
   1   5   8  140.37   50.87
  -1   5   8  137.43   43.88
  -1  -5   8  158.58   37.06
   1  -5  -8  175.51   60.76
  -1   5  -8  292.48   49.74
   1   5  -8  246.55   42.59
  -3  -5   3   67.62   28.56
   3   5   3  112.90   36.17
   3   5  -3  101.61   36.73
   3  -5   3   82.76   22.61
   3  -5   3  110.87   33.18
  -3   5   3  128.11   42.73
  -3   5  -3   65.28   30.98
   3  -5  -3   87.37   23.92
  -3  -5   3   95.78   32.85
   3  -5  -3  120.40   46.60
  -4   1  10  726.26   81.54
  -4  -1  10  697.60   81.83
  -4   1 -10  668.47  104.98
  -4  -1 -10  703.49   69.38
   4  -1 -10  667.92   71.63
   4   1 -10  687.20   86.52
  -4  -1  10  700.29   60.86
  -4  -1 -10  804.86   88.91
  -4   1 -10  620.14   73.38
  -4   1  10  671.62   63.20
   4   1  10  771.92   79.85
  -1   6  -1  324.85   65.91
  -1   6   1  343.86   69.20
   0   6   3  603.26  226.33
   0   6  -3  620.54   87.43
   0  -6  -3  522.65   66.51
   0  -6   3  489.86   48.24
   3   4   8  265.27   95.77
  -3   4  -8  238.16   41.45
   3  -4  -8  270.91   58.02
  -3   4  -8  246.28   44.62
  -3   4   8  303.81   50.56
   3   4  -8  214.00   46.08
   0  -2  14 4979.84  328.75
   0   2 -14 4593.12  332.29
   0   2  14 4727.63  295.61
   0  -2 -14 4314.03  316.79
   0   2  14 4885.58  314.22
   4  -4  -4  763.85  103.27
  -4   4   4  853.29   91.42
   4   4  -4  917.65   88.01
   4  -4  -4  851.08   82.20
   4   4   4  785.83   65.20
  -4   4  -4  826.59   86.85
  -4  -4   4  795.98   79.63
   4   4   4  837.07  265.28
  -4  -4   4  792.55  150.50
   2   2  13  100.08   33.48
  -2  -2  13   84.67   31.19
  -2   2 -13  131.64   33.59
   2  -2 -13   97.03   39.80
  -2   2 -13   80.29   22.24
  -2   2  13   96.10   21.98
   2   2  13  131.04   40.88
   2  -2  13   96.45   38.56
  -2   2  13   91.02   34.67
   2   2 -13  139.80   67.87
  -2  -2 -13  123.57   40.96
  -1   6   2 1354.99  127.82
   1  -6  -2 1699.68  138.58
  -1   6  -2 1566.14  136.72
   1   6  -2 1685.47  148.96
   1   6   2 1408.87  127.60
  -2   4 -10 1471.55  161.39
   2   4  10 1589.14  119.25
  -2  -4 -10 1391.15  119.27
  -2   4  10 1331.03  110.40
   2   4  10 1530.71  135.74
   2   4 -10 1442.60  127.02
   2   4 -10 1509.15  114.84
  -2   4  10 1529.33  132.30
  -2   4 -10 1530.72  125.37
   2  -4  10 1553.86  134.96
  -2  -4  10 1515.71  128.18
   1   4 -11 1126.11   89.20
  -1   4 -11 1123.60  118.62
   1   4 -11 1095.83  113.32
   1  -4 -11  993.90  115.98
  -1   4  11 1030.60   87.62
   1   4  11  938.73   76.95
  -1   4  11 1072.02  101.60
   1   4  11 1184.16  162.22
  -1   4 -11 1122.06   94.46
  -1  -4  11 1125.59  110.61
   1  -4  11 1067.12  107.23
  -1  -4 -11  993.32   96.45
  -5   2   5  149.60   38.18
   5  -2  -5  106.60   27.24
  -5  -2  -5  146.20   25.97
  -5   2  -5  132.10   39.97
  -5  -2   5  118.65   29.13
   5  -2  -5  102.23   35.74
   5  -2   5  158.81   43.77
  -5  -2  -5  154.97   46.15
   5   2  -5  111.14   41.40
   5   2   5  139.76   49.07
  -5  -2   5  123.00   31.52
   0  -3 -13 1228.88  116.88
   0  -3  13 1388.16  128.71
   0   3  13 1318.54  110.20
   0   3  13 1287.42  142.37
   0   3 -13 1611.39  139.60
  -2  -5   7  612.84   70.52
   2   5  -7  575.86   60.03
  -2   5   7  728.68   84.75
  -2   5  -7  652.86   72.37
  -2  -5  -7  635.13   72.95
   2   5   7  659.89  119.43
   2  -5   7  679.57   67.47
   2  -5  -7  593.63  156.43
   2  -5   7  779.07   81.63
  -2  -5   7  662.70  170.23
   2  -5  -7  657.52   66.01
  -5   0   7   70.14   23.72
  -5   0  -7   76.54   26.26
   5   0  -7   62.06   24.36
   5   0   7   14.12   21.16
  -5   0   7   84.84   31.32
  -3   5   4  104.17   30.80
   3  -5  -4  138.37   29.88
  -3  -5  -4  134.29   36.13
   3   5   4  149.05   55.46
  -3  -5   4  152.66   38.12
   3  -5   4  112.23   21.54
   3  -5  -4  143.98   36.28
   3  -5   4  144.81   32.01
  -3  -5   4  105.72   40.91
   3   5  -4   96.03   51.27
  -3   5  -4  147.93   42.01
   2   0 -14  383.26  142.01
  -2   0 -14  318.43   48.16
  -2   0  14  423.81   60.06
   2   0  14  439.01   62.89
  -2   0 -14  345.81   42.05
  -2   3 -12  146.67   58.53
  -2   3  12  150.25   29.19
   2   3 -12  146.83   58.63
  -2  -3 -12  165.38   48.73
  -2   3  12  156.74   33.04
   2  -3 -12  145.73   49.78
  -2   3 -12  143.31   31.57
   2  -3  12  156.75   46.97
   2   3  12  145.11   45.54
  -2  -3  12  158.87   41.01
   2   3  12  177.08   34.26
  -1  -6   3  421.88   40.18
  -1   6  -3  600.82   76.32
   0   0  15   10.93   21.67
   0   0 -15   -4.20   21.46
   0  -6   4 2480.31  180.84
   0   6  -4 2794.67  214.55
   0  -6  -4 2846.65  215.89
   0   6   4 2613.61  210.79
   0  -6   4 2572.48  195.12
  -5   3   0  196.86   46.50
  -5  -3   0  207.47   69.81
  -1   2 -14  477.02  100.29
   1  -2 -14  449.12  204.08
  -1  -2 -14  415.58  173.60
  -1   2  14  399.71   45.13
  -1  -2  14  604.87   85.71
  -1   2  14  504.95   63.57
   1   2  14  332.00  132.71
  -1   2 -14  608.54   55.93
   1   2  14  687.73   77.06
   1  -2  14  682.11   83.02
   0  -5   9  699.00   75.99
   0  -5  -9  759.25   81.10
   0   5  -9  749.49   72.82
   0   5   9  783.03  123.24
   0  -5   9  694.92   75.06
  -5  -3  -1  368.07   57.57
  -5   3  -1  472.76   69.04
  -5  -3   1  347.65  153.14
  -5   3   1  392.47   58.31
  -4   3  -8  352.23   54.39
   4   3  -8  316.57  130.84
  -4  -3   8  426.33   57.60
   4  -3   8  323.72   59.09
  -4   3   8  342.07   49.67
  -4  -3  -8  333.93  127.27
   4  -3  -8  310.74  109.04
  -5   1   7  877.64   87.41
  -5  -1   7  791.19   84.27
   5  -1   7  948.38   99.39
   5  -1  -7  835.44   76.10
   5   1  -7  862.27   97.78
  -5  -1  -7  889.41   95.03
  -5  -1   7  863.60   81.78
   5   1   7  929.32   91.51
  -5   1   7  816.69   79.52
  -5   1  -7  920.00   95.47
   1   3  13 1039.27   93.45
   1   3  13 1068.75  177.50
  -1   3  13 1018.78   92.11
  -1   3 -13  760.86   65.13
  -1  -3  13 1117.01  114.26
   1   3 -13 1021.24  103.60
  -1   3 -13  969.99  154.09
  -1  -3 -13  911.79  105.34
   1  -3 -13  929.46   94.62
   1  -3  13  953.31  103.91
  -1   3  13 1041.00   94.58
  -4   4   5  185.86   45.57
   4  -4  -5  160.95   61.40
   4  -4   5  190.79   45.36
  -4  -4   5  164.21   41.38
  -4  -4  -5  173.15   36.13
   4  -4  -5  168.61   59.79
   4   4   5  155.91   55.24
   4   4  -5  190.44   80.49
  -4  -4   5  164.03   57.41
  -4   4  -5  139.65   37.99
  -5   3   2  124.39   37.59
  -5  -3  -2   70.18   30.54
  -5   3  -2   98.43   35.05
  -5  -3   2   40.53   26.06
  -2   1 -14   26.74   18.70
   2   1 -14   15.67   19.82
   2  -1  14   51.05   35.08
  -2  -1  14   24.32   13.67
  -2  -1 -14   39.91   11.99
   2  -1 -14   28.17   33.01
  -2   1  14   10.75   27.69
  -2  -1 -14   20.04   11.98
  -2   1 -14   25.12   13.44
   2   1  14   10.89   20.59
  -3  -2  12 1286.06  121.10
  -3  -2 -12 1327.00  135.82
  -3   2  12 1102.84  104.55
  -3   2 -12 1334.62  114.31
  -3  -2 -12 1189.78  212.64
  -3   2  12 1207.77   99.38
   3   2 -12 1346.13  121.58
  -3   2 -12 1187.55  240.40
   3  -2 -12 1140.71  105.07
   0   1 -15 1384.78  123.60
   0  -1  15 1451.44  136.53
   0  -1 -15 1348.19  121.99
  -3   0 -13   47.67   26.25
   3   0  13   24.36   24.67
  -3   0  13   40.12   23.57
  -3   0 -13   48.33   17.51
   3   0 -13   42.13   20.38
   4   0 -11    1.74   14.85
  -4   0 -11   -1.74   17.64
  -4   0  11   16.00   22.17
  -4   0  11    9.28    8.93
  -4   0 -11    3.92    5.02
   1   0  15    1.39    3.80
   1   0 -15    9.90   27.13
  -1   0 -15   24.95   26.97
  -1   0  15   -8.15   21.07
   1   0  15   -6.12   20.31
   1   6   4  731.10   86.23
  -1   6   4  810.36   99.63
   1   6  -4  670.19  191.60
  -1  -6   4  496.33   47.75
  -5  -2   6  144.57   31.63
   5   2  -6  153.44   49.63
   5  -2   6  204.75   53.21
  -5   2  -6  237.45   52.49
  -5  -2  -6  216.36   48.40
   5   2   6  149.46   37.84
  -5  -2  -6  158.63   24.96
   5  -2  -6  116.22   34.19
  -5  -2   6  152.53   32.18
  -5   2   6  158.49   39.61
  -5   2   6  163.42   36.14
   3  -5   5   99.33   23.75
  -3   5   5   72.44   30.61
   3  -5   5  147.51   42.47
  -3   5  -5  103.54   38.33
   3   5  -5   74.04   27.13
  -3  -5  -5   93.65   31.54
  -3  -5   5   74.19   29.94
   3   5   5   30.88   23.17
   3  -5  -5  108.47   33.52
   3  -5  -5  114.48   32.41
  -3  -5   5   82.62   21.72
  -1   5   9 1034.52   85.79
   1   5   9  851.46  216.28
  -1  -5  -9  963.57   95.40
   1  -5  -9  992.57  132.38
  -1   5  -9 1039.85   94.81
  -1  -5   9  908.55   92.52
  -1   5   9 1007.93  114.69
   1   5  -9 1023.37   92.25
   4   2  10 3210.78  234.70
  -4   2  10 3446.56  248.09
  -4   2 -10 3442.43  238.49
   4  -2 -10 3410.58  248.43
  -4  -2 -10 3394.77  302.16
  -4   2 -10 3409.08  255.37
  -4   2  10 3273.08  253.14
   4  -2  10 3289.50  248.93
  -4  -2 -10 3266.49  234.32
   0  -6   5  113.16   32.97
   0  -6   5   -6.36   11.61
   0  -6  -5  155.70   58.50
   0   6   5  100.54   45.60
   0   6  -5  117.12   35.51
  -5   3   3  177.36   39.38
  -5  -3   3  250.67   41.21
  -5  -3   3  210.97   74.00
  -5  -3  -3  187.08   67.12
   5  -3   3  246.22   75.69
  -5   3  -3  286.21   50.23
  -3   3 -11   32.99   16.58
  -3   3  11   76.60   35.00
   3  -3  11   45.95   35.77
  -3   3  11   12.52   14.75
   3   3 -11   21.25   18.79
  -3  -3  11  112.57   39.95
  -3   3 -11   30.86   23.35
   3  -3 -11   27.38   25.70
   3   3  11   58.23   46.86
  -3  -3 -11   63.80   22.59
   3  -4   9  490.90   71.04
  -3   4  -9  385.65   83.88
   3  -4  -9  373.74   75.36
   3   4   9  371.76  141.67
  -3   4  -9  418.37   55.20
  -3   4   9  363.73   51.59
   3   4  -9  372.42   40.91
  -3  -4   9  380.36   51.71
  -3   4   9  411.80   53.65
   3   4   9  481.61   49.70
   2  -6   0 1155.36   88.20
   2   6   0 1121.27  137.72
  -2   6   0 1129.01  104.43
   2   5   8  997.86   98.62
  -2  -5   8  976.11   92.74
  -2  -5   8 1155.01  110.32
  -2  -5  -8  992.56   91.26
  -2   5  -8  962.77   89.15
  -2   5   8 1013.72   98.95
   2   5  -8  947.65   80.10
   2  -5   8 1093.42  100.54
   2  -5  -8 1042.94  107.12
   0  -4  12  682.11   77.22
   0  -4 -12  569.36   68.29
   0   4 -12  674.96   95.61
   0   4 -12  652.79   56.46
   0   4  12  609.06   67.57
   0   4  12  612.60   79.73
   5   0   8  310.97   57.06
  -5   0   8  332.17   44.80
  -5   0  -8  332.60   56.47
   5   0  -8  149.33   89.87
  -5   0   8  265.39   46.01
   3  -1 -13  673.15   76.26
   3   1  13  614.22   71.52
  -3  -1 -13  688.31   85.59
  -3   1 -13  688.93   69.13
  -3  -1  13  653.29   73.96
  -3   1  13  679.67  169.75
   3   1 -13  618.94   90.59
  -3  -1 -13  636.68   64.01
  -3   1 -13  640.54   65.83
  -4   1  11 4127.79  258.40
   4  -1  11 4516.54  385.87
  -4   1 -11 4575.24  388.42
  -4   1 -11 4675.55  384.59
  -4  -1 -11 4520.23  375.76
  -4  -1  11 4588.77  390.87
   4   1 -11 4409.07  291.67
  -4  -1 -11 4355.94  290.52
   4  -1 -11 4532.15  383.39
  -4   1  11 4579.46  390.11
   2  -6  -1  299.56   40.03
   2  -6  -1  314.44   48.09
  -2   6  -1  298.08   53.78
  -2   6   1  257.92   44.70
   2   6  -1  259.60   81.63
   2   6   1  280.03  105.28
   1   1  15   32.67   30.63
  -1  -1  15   18.52   25.92
  -1   1  15   24.26   23.60
   1   1  15   19.26   13.51
  -1   1 -15   13.43    7.34
  -1  -1 -15   13.05   19.51
   1  -1  15   20.53   24.14
  -1   1 -15   11.97   19.55
   1   1 -15   12.47   19.74
   1  -1 -15   22.89   32.00
   2  -6  -2 3659.45  230.59
  -2   6   2 3823.36  264.54
   2  -6  -2 3709.58  242.71
  -2   6  -2 3780.49  260.43
   2   6   2 3944.69  273.25
   2  -6   2 3838.80  246.34
   1   6  -5  934.13   93.02
   1   6   5  615.28  230.17
  -1   6  -5  716.54   75.89
  -1   6   5  660.92   86.34
  -5  -3   4  262.04   42.00
  -5   3  -4  300.99   51.32
  -5  -3   4  339.41   46.96
  -5  -3  -4  295.20  118.60
  -5   3   4  315.31   50.98
   5   3   4  332.59  105.88
  -2  -4 -11   42.96   20.02
  -2  -4  11   48.76   30.76
   2   4  11   45.23   36.78
  -2   4  11   57.58   25.46
  -2   4 -11   86.14   33.29
   2   4 -11   53.53   16.65
  -2   4 -11   69.53   30.01
   2   4  11   43.07   13.86
   2  -4  11   18.35   26.25
  -2   4  11   62.29   24.87
   2  -4 -11   59.19   30.88
   5   1   8   20.45   20.21
   5  -1   8  100.04   42.26
  -5  -1   8   69.26   28.59
  -5   1   8   86.62   37.17
  -5  -1  -8   74.61   25.35
  -5   1   8   79.46   25.19
   5  -1  -8   88.64   25.01
  -5   1  -8   75.57   33.00
  -5  -1   8   73.05   22.43
   5   1  -8   88.64   32.65
  -5  -1  -8   71.24   34.02
  -3  -5  -6   90.03   31.42
   3  -5   6   70.66   38.31
   3   5   6   27.25   21.11
   3   5  -6   72.99   33.57
   3  -5  -6  112.73   31.75
  -3   5   6   36.61   30.34
  -3   5  -6   96.00   40.68
  -3  -5   6   63.47   37.84
  -1   4 -12  157.14   60.51
   1   4  12  159.34   57.54
   1   4 -12  151.23   75.74
   1  -4 -12  152.07   44.12
  -1  -4  12  144.43   35.14
  -1   4  12  192.72   38.50
   1   4  12  114.62   53.94
   1  -4  12    3.41   22.69
  -1   4 -12  158.15   28.71
  -1   4  12  124.23   25.78
  -1  -4 -12  134.56   48.89
   4   3  -9  902.11   86.94
  -4   3   9  936.55   86.15
   4  -3  -9  867.76   90.66
   4   3   9  908.01   78.35
   4  -3   9  918.17   91.00
  -4  -3  -9  960.37   94.28
  -4   3  -9  891.48   87.88
  -4  -3  -9  869.30   77.66
   4   3  -9  811.63  121.80
  -4  -3   9  924.80   85.14
   0  -6   6 2366.13  165.40
   0   6   6 2241.98  173.86
   0  -6  -6 2317.65  169.47
   0   6  -6 2271.75  165.81
   0  -5  10   -0.84   19.23
   0   5  10    4.21   13.40
   0  -5 -10   11.85   21.27
   0   5  10   -3.17    5.67
   0   5 -10    5.66   12.49
  -5  -2   7   70.69   30.26
  -5   2   7   93.02   35.28
   5   2  -7   62.34   28.11
  -5  -2  -7   68.48   37.18
  -5  -2   7   43.81   20.70
   5  -2  -7   33.46   13.02
  -5   2  -7   84.15   32.98
  -5   2   7   66.44   26.71
   5   2   7   47.43   26.50
  -5  -2  -7   54.27   17.89
  -2   6  -3  552.35   77.17
   2  -6  -3  570.60  115.52
  -2   6   3  559.79   78.13
   2  -6  -3  640.33   66.80
  -2  -6  -3  615.09   69.01
   2   6   3  682.07  246.66
   2  -6   3  607.87   61.85
   2   6  -3  655.99  218.79
   2   2 -14 1639.58  178.25
  -2  -2 -14 1603.89  128.31
   2   2  14 1806.83  166.14
   2  -2  14 1524.02  130.40
  -2  -2  14 1691.47  138.90
  -2   2 -14 1389.20  113.92
  -2   2 -14 1437.97  106.09
  -2   2  14 1449.23  103.42
  -2   2  14 1461.60  119.67
   2  -2 -14 1587.31  148.71
   2   2  14 1659.41  131.64
   0  -2 -15   23.75   26.52
   0   2  15   -0.91    7.15
   0  -2  15   -1.20   24.01
   0   2 -15    1.26   14.63
   0   2  15   22.79   26.78
   0  -3  14  132.96   40.36
   0   3  14  117.99   37.18
   0   3  14  135.59   52.52
   0  -3 -14   97.46   41.33
   0   3 -14  159.25   56.41
  -2   3 -13   48.75   18.63
   2   3  13   63.93   34.39
  -2   3  13   63.67   29.77
  -2  -3  13   89.96   36.10
   2   3  13   75.47   25.19
   2  -3  13   91.18   41.69
  -2  -3 -13   24.96   27.13
   2  -3 -13   51.40   24.68
  -2   3 -13   52.12   22.84
   2   3 -13   68.30   23.31
  -2   3  13   30.92   13.99
  -6   0   0   90.94   35.56
  -6   0   1  159.41   42.13
  -6   0  -1  196.15   50.62
  -5   3   5  577.84   70.57
  -5   3  -5  646.96   78.23
  -5  -3   5  600.04  107.47
   5  -3  -5  691.58  188.26
   5  -3  -5  633.64   66.49
  -5  -3  -5  595.21  178.03
   5  -3   5  656.89   82.25
  -5  -3   5  647.16   66.72
   1   6  -6  886.15   88.31
  -1   6   6  768.49   87.89
  -1   6  -6  933.48   91.29
   1   6   6  712.48  158.13
  -1   5  10  539.36   71.90
   1   5  10  699.80  187.49
  -1  -5  10  652.27   73.07
   1   5 -10  767.26   70.20
  -1   5 -10  719.44   72.24
  -4  -4  -7 1339.32  109.06
  -4  -4   7 1286.14  114.65
  -4  -4   7 1394.23  119.66
   4   4  -7 1438.55  111.74
   4  -4  -7 1263.78  106.62
  -4   4  -7 1270.61  113.35
  -4   4   7 1263.10  112.02
   4   4   7 1426.55  127.62
   4  -4   7 1403.63  122.55
   4  -4  -7 1355.44  110.30
   2   0  15   19.09   24.18
  -2   0  15    2.83   20.98
  -2   0 -15   13.17    9.61
   2   0 -15    1.67   22.79
  -2   0 -15    7.18   19.56
  -2  -6   4  408.40   53.76
  -2   6  -4  398.17   61.94
  -2   6   4  391.95   63.37
   2   6  -4  448.42  158.92
   2   6   4  526.21  209.29
   2  -6  -4  467.25  134.29
  -6   0  -2 3014.62  216.60
  -6   0   2 2796.15  202.00
   6   0  -2 2975.45  209.10
  -2  -5   9 1960.77  145.16
  -2  -5   9 1936.79  151.60
  -2  -5  -9 2048.39  156.63
   2  -5  -9 1892.08  142.73
   2   5   9 2007.21  166.43
  -2   5   9 1936.15  135.89
  -2   5   9 1955.70  156.60
   2   5  -9 1943.92  139.08
   2  -5   9 2069.80  160.58
  -2   5  -9 1951.58  146.19
  -5   0  -9   58.23   36.50
   5   0   9   19.13   21.59
  -5   0   9   30.94   21.25
   5   0  -9   16.53   16.14
  -5   0   9   21.28   11.86
   3   2 -13  440.73  100.84
  -3   2  13  333.96   39.32
  -3   2  13  395.90   55.50
   3  -2 -13  389.76   55.35
  -3  -2 -13  288.99  153.60
  -3  -2 -13  470.41  144.97
  -3  -2  13  375.43   62.15
  -3   2 -13  403.23   53.20
  -3   2 -13  356.33   45.56
  -4   0 -12 1740.74  124.86
  -4   0 -12 1748.50  138.44
   4   0 -12 1739.90  136.66
  -4   0  12 1664.30  133.66
   4   0  12 1857.69  148.79
   6   1   0    9.34    5.55
  -6   1   0   -1.00   19.56
   6  -1   0    6.96   12.63
   6   1   0   -3.05   15.02
  -6  -1   0   12.65   19.62
   4   2  11  368.76   59.55
  -4   2  11  347.42   55.58
  -4  -2 -11  354.15  141.72
  -4  -2 -11  313.73   52.49
   4   2 -11  356.17  120.08
  -4  -2  11  339.93   59.33
  -4   2 -11  370.09   53.88
  -4   2  11  355.93   46.15
  -4   2 -11  304.74   36.85
   4  -2 -11  275.56   43.99
  -1   2  15 1566.38  112.00
   1  -2  15 1485.23  129.91
  -1  -2  15 1609.90  137.82
   1   2  15 1691.10  133.52
  -1   2 -15 1497.41  154.51
   1  -2 -15 1490.84  128.46
   1   2  15 1391.26  240.66
  -1   2  15 1507.63  124.34
  -1  -2 -15 1471.47  124.96
  -3  -4 -10   15.05   18.53
   3   4  10   40.47   15.62
  -3   4  10   15.98   18.61
  -3   4 -10   38.01   23.14
   3   4 -10   15.06   23.41
   3  -4  10   82.44   45.64
   3   4  10   66.80   29.22
  -3  -4  10   63.64   33.18
   3   4 -10   41.31   17.64
   3  -4 -10   50.24   20.19
  -3   4 -10   33.40   14.69
   1  -3 -14  561.39   69.08
  -1  -3 -14  539.49   72.66
  -1   3  14  565.60   63.85
   1   3  14  605.33   65.28
  -1   3  14  601.77   64.69
   1   3  14  581.20   64.08
  -1   3 -14  674.13  105.97
   1   3 -14  641.25  107.32
  -1   3 -14  531.86   48.65
  -1  -3  14  653.96   87.57
   1  -3  14  598.31   78.05
   4   5   0    9.53   14.70
   4  -5   0   -6.58   17.94
  -4  -5   0   11.27   21.16
  -4   5   0   14.20   25.08
   4   5   0   -0.10    3.67
  -6   1   1   17.15   21.49
  -6  -1  -1   67.99   34.47
  -6  -1   1   53.85   24.71
   6   1   1  119.54   39.58
   6   1  -1   68.24   26.19
   6  -1  -1   28.50   25.96
   6   1  -1   98.17   26.48
  -6   1  -1  198.74   43.81
   0   0 -16   38.23   35.79
   0   0  16   -8.20   21.95
  -3   5  -7  447.39   61.82
  -3  -5   7  446.79   54.91
   3   5   7  390.17  135.91
   3   5  -7  370.94   88.67
  -3   5   7  313.07   49.47
  -3  -5  -7  479.36  138.32
   3  -5  -7  465.79   77.62
   4   5   1  298.70  110.32
   4   5  -1  179.94   48.72
   4  -5  -1  241.81   33.10
  -4   5   1  249.13   53.97
  -4   5  -1  268.03   55.76
   4  -5   1  236.37   82.96
   4  -5   1  227.28   30.97
   4   5  -1  254.74  108.00
   0   6   7   39.73   33.43
   0   6  -7   24.21   18.20
   0  -6  -7   89.33   38.43
   0  -6   7   72.44   33.03
   0  -6   7   63.30   27.64
  -6   0   3  331.61   59.16
  -6   0  -3  347.66   64.38
  -3   0 -14  307.91   44.07
   3   0 -14  331.50  127.27
   3   0  14  334.66   54.25
  -3   0  14  320.73   57.03
  -3   0 -14  358.97   53.39
   2   1  15 3363.84  233.25
   2  -1  15 3299.23  233.72
  -2  -1 -15 3429.62  235.70
  -2   1  15 3306.67  233.31
  -2  -1  15 3267.73  234.37
   2  -1 -15 3216.03  226.38
   2   1 -15 3245.66  230.83
  -2   1 -15 3271.02  213.01
  -2   1 -15 3330.65  228.70
   3  -3 -12  134.64   31.23
  -3   3 -12  135.59   46.48
   3   3 -12  144.87   52.74
  -3  -3  12  101.47   35.60
  -3  -3 -12  146.99   42.04
   3   3  12  149.22   34.08
   3  -3  12  188.00   56.64
   3   3  12  112.05   42.10
  -3   3 -12  138.77   38.06
  -3   3  12   18.63   14.12
  -3   3  12  152.64   36.20
  -6   1  -2  354.42   64.26
  -6  -1  -2  350.94   57.15
   6   1  -2  273.91  102.60
   6   1  -2  318.36   86.73
  -6  -1   2  354.51   59.69
  -6   1   2  311.70   54.88
  -5  -1  -9  221.31   41.37
   5   1   9  287.13   45.70
  -5  -1  -9  260.84   33.76
  -5  -1   9  287.99  105.28
   5   1  -9  257.60  108.15
   5  -1  -9  226.11   38.39
  -5  -1   9  259.66   35.29
  -5   1   9  235.50   48.92
  -5   1   9  241.71   38.88
  -5   1  -9  215.81   44.80
   4   5  -2  744.05   95.28
  -4   5  -2  760.11   84.84
  -4   5   2  733.24   82.57
   4  -5  -2  763.81   63.98
   4  -5  -2  787.96   76.82
   4   5   2  802.94   93.06
  -4  -5   2  747.58   62.66
   5  -2   8  634.32   77.34
   5   2   8  678.72   71.67
  -5  -2   8  597.26   66.05
  -5   2   8  647.36   72.28
  -5   2   8  549.75   69.28
  -5  -2  -8  630.85   78.61
  -5  -2  -8  622.79   58.73
   5  -2  -8  555.18   85.42
  -5  -2   8  587.73   74.83
  -5   2  -8  617.67   73.99
   5   2  -8  546.65  194.15
   4   1 -12  131.61   78.00
  -4  -1 -12   97.29   36.70
  -4  -1 -12  141.16   41.16
  -4   1  12  165.48   46.96
  -4   1 -12  160.76   45.49
  -4   1 -12   75.23   32.87
   4  -1  12  136.10   51.59
  -4   1  12   65.90   19.60
  -4  -1  12  133.69   41.13
   4  -1 -12  129.28   32.12
  -5   3  -6  427.36   74.41
  -5  -3  -6  312.18   87.64
  -5  -3   6  257.36  112.93
   5  -3  -6  351.82   40.91
  -5  -3   6  342.62   52.61
  -5   3   6  323.63   54.85
   2   6  -5   21.54   12.66
  -2   6  -5   37.09   31.82
   2  -6  -5   47.07   25.82
   2  -6  -5   32.98   13.72
  -2  -6   5    2.28   17.02
   2  -6   5   27.56   21.25
  -2   6   5   50.31   28.87
   2   6   5   32.91   27.83
  -2  -6   5   34.60   17.68
   2  -6   5   -4.72   14.53
  -2  -6  -5   29.25   20.29
   0  -1  16  430.94   71.27
   0  -1 -16  446.19   66.33
   0   1 -16  504.65  148.90
   0   1  16  420.58   61.00
   0  -4 -13  336.79  144.58
   0  -4  13  307.40   64.64
   0   4 -13  303.15   92.93
   0   4  13  214.47   35.73
   0   4  13  267.59   85.95
   1   0  16  497.91   76.97
  -1   0 -16  454.81   64.65
   1   0 -16  426.17   65.30
  -1   0  16  483.17   70.18
   4  -3 -10   46.50   30.00
   4   3  10   85.35   31.71
  -4  -3  10   48.45   22.38
  -4   3  10   51.15   27.27
  -4   3 -10   31.24   14.50
   4   3 -10   14.79   15.53
  -4  -3 -10   47.61   19.70
  -4  -3 -10   49.31   27.95
  -4   3 -10   43.85   23.08
  -4   3  10   32.33   17.18
   4   3 -10   17.72   18.52
   4  -3  10   25.83   26.23
  -6  -1   3 1608.13  158.97
  -6  -1  -3 1759.64  174.51
   6   1  -3 1663.32  162.72
   6   1  -3 1602.00  154.86
  -6   1  -3 1665.28  166.50
   6  -1  -3 1622.26  158.91
  -6   1   3 1703.56  168.63
  -3  -1 -14  667.62  219.61
   3   1  14  584.71   74.25
   3  -1  14  659.44   90.34
  -3   1 -14  616.16   72.16
  -3  -1 -14  580.91  200.65
  -3   1 -14  604.41   71.48
  -3   1  14  651.39  223.59
  -3  -1  14  549.53   76.08
   3  -1 -14  606.02   81.35
   3   1 -14  569.67  215.52
   2   4  12 2576.67  288.25
   2   4  12 2657.73  228.42
   2   4 -12 2217.11  209.83
  -2  -4  12 2522.71  232.21
  -2   4  12 2205.36  196.47
  -2  -4 -12 2326.48  212.99
   2  -4  12 2559.85  237.49
  -2   4  12 2300.14  209.50
  -2   4 -12 2450.17  216.49
  -2   4 -12 2582.73  395.13
   2  -4 -12 2358.09  222.84
   4  -5  -3  575.12   62.81
  -4   5  -3  586.93   79.93
  -4   5   3  660.21   93.36
   4   5  -3  614.30  220.27
  -4  -5   3  547.20   60.21
  -1  -6   7  574.72   69.30
   1   6  -7  717.08   85.02
  -1   6  -7  746.85   89.52
   1   6   7  532.64  188.84
  -1   6   7  628.26   93.04
   6   0  -4 3859.63  369.76
  -6   0  -4 3930.85  394.45
  -6   0   4 3748.50  325.85
  -5   4   0  402.70   72.98
  -5  -4   0  339.41  140.15
   0  -5  11  484.65   70.21
   0   5  11  550.12  175.42
   0  -5 -11  493.77   67.95
   0   5 -11  507.48   73.27
   0   5 -11  539.26   63.90
  -5   4  -1   88.00   29.68
  -5  -4  -1  109.27   38.94
  -5   4   1  140.44   38.62
   4   4  -8  894.35   92.07
   4   4   8  943.74  110.20
   4  -4   8  984.89  113.65
  -4  -4   8  885.43   95.65
  -4  -4  -8  860.52   91.71
  -4   4  -8  958.41  107.94
   4  -4  -8  834.09  123.39
  -4   4   8  881.12  101.59
   1  -1 -16  144.63   49.28
  -1   1 -16  114.34   38.41
   1   1  16   66.49   34.49
  -1  -1  16  126.47   45.98
   1   1 -16  142.32   44.93
   1   1  16  138.66   48.99
   1  -1  16   36.40   26.75
  -1  -1 -16   70.54   81.53
   1   4 -13  340.51  133.55
  -1  -4  13  383.29   63.95
   1   4  13  193.27   84.21
  -1   4  13  327.58   60.88
  -1  -4 -13  267.75   48.15
  -1   4 -13  324.58   93.83
  -1   4 -13  324.64   46.13
   1   4  13  367.21  143.67
   1  -4 -13  325.18  117.34
  -1   4  13  278.39   42.44
   1  -4  13  298.34   56.09
  -5   4  -2  320.23   60.22
  -5   4   2  430.39   73.08
  -5  -4  -2  269.40  101.68
  -6   1  -4  237.98   55.54
   6   1  -4  309.31  112.31
   6   1  -4  329.40   58.03
  -6  -1  -4  298.72   66.32
   6   1   4  342.41   99.29
  -6  -1   4  337.90   60.01
  -6   1   4  274.88   54.81
  -3   6   0  676.92   94.54
   3   6   0  487.86  230.43
   3   5   8  222.47  103.07
   3  -5   8   35.86   27.15
  -3  -5   8  230.95   42.31
  -3   5  -8  189.82   55.44
   3   5  -8  167.13   86.62
  -3   5   8  222.28   48.82
  -4  -5   4  374.47   60.20
  -4  -5   4  324.95  104.84
   4   5   4  409.98  144.09
   4   5  -4  420.54  151.32
  -4   5   4  360.16   66.57
  -4   5  -4  404.07   63.15
   4  -5  -4  362.72   47.33
  -3   6   1  180.63   55.80
   3   6  -1  128.31   70.16
  -3   6  -1  146.04   45.99
   3   6   1  117.47  109.09
   6   2   0   16.08   10.67
  -6  -2   0    3.03    9.62
  -6  -2   0   17.92   23.42
  -6   2   0   37.82   24.86
   2   6   6   59.87   29.66
  -2  -6   6   62.59   24.48
  -2  -6  -6   62.07   31.02
   2  -6  -6   69.75   28.01
  -2   6  -6   58.12   32.66
   2   6  -6   64.22   38.09
  -2  -6   6   48.44   25.65
   2  -6   6   91.22   37.33
   2  -6  -6   58.15   19.75
   2  -6   6   73.92   24.57
  -2   6   6   59.09   29.93
   2  -5  10  153.22   48.47
  -2   5  10  171.75   31.31
  -2   5  10  145.43   46.54
   2   5  10  164.81   69.68
   2   5 -10  194.73   36.09
  -2   5 -10  175.37   36.25
  -2   5 -10  183.64   60.73
  -2  -5  10  186.43   48.65
   2  -5 -10  163.70   56.16
  -2  -5  10  182.54   43.59
  -2  -5 -10  214.80   54.32
  -5   0  10  696.36   75.63
  -5   0 -10  753.47   93.57
   5   0 -10  684.85   79.45
  -5   0  10  673.25   82.83
   5   0  10  754.32   90.90
   0  -6   8  325.13   50.39
   0  -6  -8  372.15  120.69
   0   6  -8  331.24   54.18
   0   6   8  335.74  135.77
   0  -6   8  348.89   56.68
   1  -5 -11 1144.44  287.01
   1   5 -11 1359.17  128.01
  -1  -5 -11  979.80  275.35
  -1  -5  11 1177.36  129.35
  -1   5  11 1190.42  134.20
   1   5  11  803.37  328.71
  -1   5 -11 1176.90  245.91
   6   2  -1  133.14   47.35
  -6  -2  -1   87.64   20.70
  -6   2   1  116.24   38.73
   6  -2  -1   11.72   14.69
  -6   2  -1  100.82   37.65
  -6  -2  -1  106.23   36.89
   6   2   1   15.56   13.28
  -6  -2   1   77.01   20.62
  -6  -2   1   90.00   35.69
  -6   0  -5  245.65   57.21
   6   0  -5  123.38   41.22
  -6   0   5  237.03   52.10
  -5   3   7  239.97   50.32
   5   3  -7  218.40   45.05
  -5  -3   7  263.35   53.52
  -5  -3  -7  196.84   87.33
   5   3   7  212.07   40.51
   5  -3   7  261.78   55.28
   5  -3  -7  129.23   43.46
  -5   3  -7  219.64   52.38
  -5  -3   7  158.01   60.55
  -5  -4  -3  268.13  115.76
  -5  -4   3  372.35   52.77
  -5   4   3  280.31   58.54
  -5   4  -3  328.02   57.46
   3   6   2 1238.71  198.27
   3   6  -2 1301.50  196.06
  -3   6  -2 1479.94  153.97
  -3   6   2 1339.87  147.74
   2   2 -15  154.00   84.13
   2   2  15  201.48   96.55
  -2   2 -15  179.26   34.89
   2  -2 -15  167.86   75.61
  -2   2 -15  180.69   63.74
  -2  -2 -15  159.82   37.06
  -2  -2  15  145.52   36.89
   2   2  15  180.10   46.89
   2  -2  15  237.46   53.66
  -2   2  15  187.79   46.28
   2  -3  14  204.53   50.82
   2   3  14  248.99   46.57
  -2   3  14  177.52   43.48
   2   3  14  242.01   86.64
  -2   3  14  190.60   36.53
   2  -3 -14  238.16   44.37
  -2  -3  14  212.77   51.92
   2   3 -14  262.54   87.05
  -2   3 -14  214.29   90.97
  -2   3 -14  216.48   35.60
  -2  -3 -14  193.95   87.55
   3   4 -11  386.70  155.33
  -3  -4  11  383.65   64.41
  -3   4  11  400.61   61.65
   3  -4  11  336.57   58.36
  -3   4  11  373.37   53.92
   3  -4 -11  331.63  106.99
   3   4  11  555.42  158.13
  -3   4 -11  383.81   55.97
  -3   4 -11  296.09   94.30
   3   4  11  349.46   46.04
  -3  -4 -11  372.45   54.83
  -6  -2   2  331.89   55.59
  -6   2  -2  291.02   54.26
  -6   2   2  312.03   58.13
   6   2   2  279.50   82.64
   6   2  -2  268.38   88.78
  -6  -2  -2  312.03   58.72
  -5   2   9   86.38   33.69
  -5  -2  -9   50.26   32.50
   5  -2  -9   39.49   15.04
  -5  -2  -9   45.66   14.58
  -5   2   9   27.13   17.91
  -5   2  -9   66.53   28.94
  -5  -2   9   30.74   13.60
   5  -2   9  114.24   48.40
   5   2  -9   36.47   25.88
  -5  -2   9   44.61   32.89
   0   3  15   47.27   19.14
   0  -3 -15   85.09   38.36
   0   3 -15   72.97   28.42
   0   3  15   68.31   27.99
   0  -3  15   66.57   37.01
  -4   2  12 2030.02  189.94
   4  -2 -12 1972.20  183.49
  -4   2  12 2125.42  188.79
  -4   2 -12 2112.60  184.74
   4  -2  12 2256.02  216.33
   4   2  12 2132.00  196.10
  -4  -2  12 2155.40  201.89
   4   2 -12 2149.47  201.33
  -4  -2 -12 2053.32  228.02
  -4   2 -12 2075.86  193.55
  -4  -2 -12 2097.19  194.53
  -5  -1 -10  319.16   59.21
  -5  -1  10  291.95   40.50
  -5   1 -10  314.46   57.16
  -5   1  10  411.12  127.35
  -5  -1  10  355.29  126.42
   5  -1 -10  317.18   48.35
   5   1  10  346.28   59.01
  -5  -1 -10  314.22   40.92
   5   1 -10  376.36   55.74
  -5   1  10  322.83   46.29
   0   2  16  886.22  102.70
   0  -2 -16  801.65   95.32
   0   2 -16  932.97  181.57
   0  -2  16  793.89  105.57
   0   2  16  811.34  101.97
  -4   0 -13    0.78   12.89
  -4   0 -13   -4.49   18.89
   4   0  13   50.40   36.00
   4   0 -13   13.99   19.95
  -4   0  13    5.38   20.95
   6   1  -5 3204.04  273.35
  -6  -1   5 3199.97  282.98
  -6  -1  -5 3089.48  279.71
  -6  -1   5 2986.98  264.45
   6  -1   5 3337.86  307.09
  -6   1   5 3251.20  288.82
  -6   1  -5 3332.49  299.28
   1  -6  -8  645.71  117.37
  -1   6  -8  528.50   71.07
   1   6  -8  499.03   66.68
  -1   6   8  366.28   66.61
  -1  -6   8  473.59   62.89
  -1  -6  -8  656.81   88.70
   1   6   8  444.60  171.23
  -3   6  -3  319.14   55.84
  -3   6   3  310.25   67.55
   3   6  -3  291.29  119.87
   3   6   3  360.06  110.48
  -4   5   5 1132.30  124.15
  -4   5  -5 1163.52  127.10
  -4  -5   5 1181.65  224.98
   4  -5  -5 1294.74  123.60
   4   5  -5 1312.79  132.96
   4  -5   5 1354.15  139.97
   4   5   5 1328.88  146.48
  -6   2   3  217.02   50.01
   6   2  -3  217.20   40.13
   6   2   3  224.41   65.65
  -6  -2   3  209.35   48.64
  -6   2  -3  241.32   51.85
   6  -2  -3  285.20   77.65
  -6  -2  -3  209.56   56.69
   6   2  -3  224.18   50.40
  -3  -2 -14  183.40  131.75
  -3   2 -14  257.32   43.08
  -3   2  14  211.94   45.37
  -3  -2  14  282.12   62.84
   3  -2 -14  186.14  130.41
  -3  -2 -14  244.25   70.89
  -3   2 -14  232.28   44.65
   3   2 -14  257.70  113.86
   5   4  -4  460.41  133.04
  -5   4  -4  564.93   79.98
  -5  -4   4  549.11   66.19
  -5  -4  -4  482.52  161.53
  -5   4   4  493.02   71.38
   3   3 -13  584.97  245.26
  -3   3 -13  602.72   72.64
   3   3  13  624.64   90.32
   3  -3 -13  533.57   72.63
   3   3  13  579.55   70.32
  -3   3  13  541.32  212.92
  -3   3  13  558.21   66.91
  -3  -3  13  496.99   72.23
  -3   3 -13  539.78   64.78
   3  -3  13  640.18   89.96
  -3  -3 -13  552.63   70.90
   2   0  16  841.07  102.31
  -2   0  16  909.62  106.23
  -2   0 -16  885.37   91.00
  -2   0 -16  771.21  221.04
   2   0 -16  930.88  110.15
  -4  -3  11  143.55   38.83
   4   3  11  185.52   40.18
   4  -3  11   99.93   42.68
  -4   3  11  106.08   34.08
  -4   3  11  119.90   35.04
  -4   3 -11  129.89   40.37
  -4  -3 -11   96.04   28.59
   4   3 -11   22.64   17.30
  -4  -3 -11  112.15   55.02
  -4   3 -11   83.47   37.74
   4  -3 -11  120.27   46.54
   1  -3 -15  712.74  248.57
  -1   3 -15  674.60   82.83
   1   3 -15  699.47  223.57
  -1   3  15  708.46   83.98
   1  -3  15  689.11   96.30
   1   3  15  638.65  187.91
  -1   3  15  714.76   87.24
   1   3  15  742.38   85.34
  -1  -3  15  757.15  103.02
  -1  -3 -15  610.88   95.94
   0   7   0    4.36   26.83
   4   4   9  492.42   57.45
  -4   4   9  472.97   66.94
  -4   4  -9  411.01   65.68
  -4   4   9  423.23   65.03
   4   4   9  495.18  142.20
  -4  -4  -9  434.62   59.48
   4  -4  -9  451.38  119.19
  -4  -4   9  439.91   63.28
   4   4  -9  420.02  113.26
   6   0   6 2950.31  272.51
  -6   0   6 2647.65  238.25
  -6   0   6 2828.23  252.44
  -6   0  -6 3025.71  275.94
   6   0  -6 2781.34  253.08
   0   7   1   60.24   46.01
   0  -7  -1   32.15   24.64
   0   7  -1   33.36   41.00
  -4  -1  13 2046.43  194.80
   4  -1 -13 1972.96  186.73
  -4  -1 -13 1973.91  178.77
   4   1 -13 2024.24  194.34
  -4  -1 -13 1960.20  187.16
  -4   1 -13 1997.39  187.30
   4  -1  13 2162.31  206.31
  -4   1 -13 1851.23  190.50
  -4   1  13 1891.29  185.38
   4   1  13 2072.51  195.18
   2   6  -7   -3.67   16.02
  -2  -6   7   21.15   19.86
  -2   6  -7  -10.21   18.44
   2  -6  -7    1.50    5.96
   2  -6  -7   19.48   22.71
   2  -6   7   35.52   29.93
   2   6   7   -5.40   30.51
   2  -6   7   -0.12   12.68
  -2  -6  -7    2.99   11.68
  -2  -6   7    4.85    7.31
  -2   6   7   29.61   39.79
   1  -2 -16  256.31   94.42
   1   2 -16  341.36   97.37
  -1   2 -16  314.56  135.78
   1   2  16  302.98   69.79
  -1  -2 -16  274.82   75.19
   1   2  16  385.12   70.16
  -1  -2  16  411.02   84.67
  -1   2  16  309.53   53.68
   1  -2  16  283.31   65.16
  -3   0 -15    5.05   10.98
   3   0 -15    3.90   21.36
  -3   0 -15    2.92   13.16
  -3   0  15    8.20   22.37
   3   0  15    0.06   23.22
   3   6   4  487.11  198.78
  -3   6  -4  500.83   74.18
   3  -6  -4  660.90   97.40
  -3   6   4  740.47  111.30
   3   6  -4  555.57   79.68
   6   2   4 1925.10  181.56
  -6   2   4 1721.94  171.36
  -6  -2  -4 1898.31  188.72
  -6  -2   4 1816.02  175.18
  -6   2  -4 1767.80  197.60
   6   2  -4 1899.67  170.91
  -3   5  -9  585.57  102.97
  -3  -5  -9  808.20  105.84
   3   5   9  596.38  257.69
   3   5  -9  539.62  131.81
  -3   5  -9  750.66   97.77
  -3  -5   9  719.93   96.38
   3  -5  -9  633.72  121.33
  -3   5   9  658.29   91.29
   0   7   2  110.88   47.94
   0   7  -2   97.72   34.02
   0  -4  14 2857.92  297.49
   0   4  14 3027.01  378.11
   0   4 -14 2806.43  341.94
   0   4  14 2643.52  263.27
   0  -4 -14 2642.89  273.24
   0   0  17   13.82   24.87
   0   0 -17    0.39   21.79
   0  -5 -12   41.11   33.41
   0   5 -12   37.17   19.71
   0   5  12   30.88   16.38
   0   5  12   43.24   23.71
   0  -5  12   51.77   31.60
   5   3  -8   83.77   44.82
  -5  -3  -8  118.80   38.20
   5  -3  -8  119.52   31.06
  -5  -3  -8  132.72   33.44
  -5   3  -8  119.11   42.31
  -5   3   8   17.67   18.28
  -2  -1  16   13.07   28.11
   2  -1  16   20.81   25.68
  -2   1 -16   17.85   26.23
   2   1 -16   32.17   29.70
   2  -1 -16   22.42   25.39
  -2   1 -16   21.05   17.41
   2   1  16   39.47   25.75
   2   1  16   -4.04   14.79
  -2   1  16   29.55   32.41
  -2  -1 -16   12.28    8.16
  -2   4 -13  572.82   77.41
  -2   4 -13  607.12   78.32
  -2   4  13  505.87  148.80
   2  -4  13  568.78   91.19
   2   4  13  628.26   78.15
   2   4 -13  645.50   94.67
   2   4  13  644.18  209.48
  -2  -4 -13  504.90  188.13
  -2   4  13  541.39   76.03
   2  -4 -13  527.51  194.17
  -2  -4  13  520.51   76.51
   0  -6  -9   60.38   28.84
   0   6  -9   62.60   27.58
   0  -6   9   93.20   25.50
   0   6   9   49.80   44.90
   0  -6   9   56.52   23.10
  -5  -4  -5  521.50  217.06
  -5   4   5  585.64   83.30
  -5  -4   5  535.61   70.73
   5   4  -5  538.34   75.23
  -5   4  -5  543.09   82.30
  -6  -1   6  171.36   45.65
   6  -1   6  203.92   66.55
  -6   1  -6  151.33   49.35
   6   1  -6  140.35   68.41
   6  -1  -6  113.87   25.94
  -6   1   6  135.26   38.88
  -6  -1  -6  193.74   56.31
   1   7   0  360.91   69.28
  -1   7   0  356.03   69.40
   4  -5   6   79.53   39.79
  -4   5   6   49.74   35.17
   4   5  -6   53.85   27.72
   4   5   6   51.54   30.45
  -4   5  -6   45.42   27.26
   4  -5  -6   45.20   16.32
  -4  -5   6  133.89   45.26
  -4  -5   6   50.44   22.98
   1   7  -1 1221.70  358.71
   1   7   1 1621.86  309.50
  -1   7  -1 1274.31  147.14
  -1   7   1 1732.58  199.68
  -3   1 -15   10.72   14.30
  -3   1  15   10.03   20.99
   3  -1  15    2.27   25.41
   3   1  15   18.64   28.70
   3   1 -15   11.80   10.03
  -3   1 -15    9.25   14.99
   3  -1 -15    6.53   22.24
  -3  -1 -15   21.69   10.89
  -3  -1  15    5.73   24.25
  -3  -1 -15   15.90   10.30
   0  -7  -3  170.99   39.49
   0   7   3  211.02   50.26
   0   7  -3  208.70   54.00
  -2   5  11 2031.78  216.69
   2   5  11 2233.59  293.08
  -2  -5  11 2225.17  233.14
  -2   5 -11 2154.99  222.13
   2   5 -11 2192.97  218.56
  -2   5  11 2147.59  216.91
  -2   5 -11 2056.55  232.48
   2  -5 -11 2213.57  230.53
   2  -5  11 2274.37  241.86
  -2  -5 -11 2270.25  236.94
  -5   0  11    6.41   10.40
  -5   0 -11   14.53   23.43
   5   0  11   45.82   34.64
   5   0 -11   13.53   13.17
  -5   0  11    9.46   21.18
   0  -1 -17  932.40  116.39
   0  -1  17 1139.63  140.76
   0   1  17 1131.24  136.60
   0   1 -17  975.93  119.88
   1   7   2  314.07  151.55
  -1   7  -2  392.11   72.11
  -1   7   2  379.42   77.29
   1   7  -2  220.46   48.98
  -1   4 -14   70.09   19.59
  -1  -4  14  108.09   46.09
  -1  -4 -14   74.53   31.48
  -1   4  14   78.71   26.86
   1   4  14  118.49   58.89
   1   4  14   55.38   22.84
   1  -4 -14   62.09   39.70
   1  -4  14   81.97   32.89
  -1   4 -14  107.12   43.93
   1   4 -14  102.99   52.87
  -1   4  14   73.54   31.68
   1   0  17   10.20   24.17
  -1   0  17   31.67   26.27
   1   0 -17    5.89   23.39
  -1   0 -17    5.56   20.46
  -1  -5 -12  262.06   61.08
  -1   5 -12  374.34   56.45
  -1   5 -12  234.28  119.12
   1   5 -12  272.29  102.90
  -1  -5  12  217.28   51.20
  -1   5  12  264.96   58.46
   5  -2 -10  103.68   37.80
   5   2  10  188.21   48.58
  -5   2  10  140.81   37.97
  -5  -2  10   90.02   38.05
  -5  -2  10  186.25   48.55
  -5  -2 -10  136.14   30.51
  -5  -2 -10  167.16   66.40
   5   2 -10  120.86   69.50
  -5   2 -10  248.21   59.54
  -5   2  10  127.86   36.06
   5  -2  10  203.18   58.06
  -3  -6   5  417.92   55.86
   3   6   5  341.36  223.30
   3   6  -5  271.33  170.28
  -3   6  -5  317.05   53.90
  -3   6   5  389.45   68.73
   3  -6  -5  590.44   80.24
  -1  -6   9  531.72   75.52
   1  -6  -9  549.38   81.12
  -1   6  -9  531.08   75.87
   1   6  -9  531.33   71.69
  -1   6   9  582.76   90.74
   1   6   9  515.01  151.47
  -6   2  -5  121.92   44.77
  -6  -2   5  106.59   38.71
   6   2  -5   84.24   31.54
  -6  -2  -5   88.09   44.94
  -6  -2   5  184.76   47.62
  -6   2   5   82.01   34.46
  -6   0  -7   88.14   42.84
  -6   0   7  101.90   41.50
  -6   0   7   75.16   25.28
   6   0  -7   53.78   27.25
   3  -4 -12  141.03   47.28
  -3   4  12   97.46   30.33
  -3   4 -12  108.32   54.94
  -3  -4 -12  129.97   33.21
  -3  -4  12   97.32   36.51
   3   4  12  158.75   51.54
  -3   4  12  109.18   34.95
   3   4  12   -0.36    8.55
   3  -4  12   92.76   39.80
  -3   4 -12  159.76   42.62
   3   4 -12  119.91   44.94
   5  -1  11  176.31   53.31
   5   1  11   40.98   30.65
  -5  -1  11  210.65   50.19
  -5   1  11  141.23   40.92
  -5   1 -11  169.53   48.64
   5  -1 -11  167.50   37.72
   5   1 -11  202.15   85.97
  -5  -1 -11  161.27   64.60
  -5   1  11  170.23   35.77
  -5  -1 -11  211.81   49.33
   1   7  -3 1126.18  137.07
   1   7   3  867.60  362.07
  -1   7   3  789.44  109.67
   1  -7   3  990.64  109.77
  -1   7  -3 1063.08  129.54
   0  -7  -4  162.09   42.82
   0   7  -4  154.87   48.21
   0  -7   4  139.84   37.74
   0   7   4  120.21   42.06
  -2  -6   8  405.34   72.33
   2   6   8  501.04  181.29
   2   6  -8  389.73   61.05
   2  -6  -8  459.70  172.76
   2  -6  -8  322.91   96.92
   2  -6   8  482.18   71.54
  -2  -6   8  382.39   65.17
  -2  -6  -8  446.07   67.68
  -2   6   8  376.23   71.05
  -2   6  -8  420.14   65.06
  -6  -3   0  215.62   89.59
   6   3   0  227.35   76.11
  -6   3   0  233.15   59.57
   6  -3   0  286.04   78.46
   1  -1 -17  737.91  101.32
  -1   1  17  614.84  161.76
  -1  -1 -17  625.61  220.84
  -1  -1  17  712.84   98.71
   1   1  17  692.54   98.25
   1  -1  17  589.62   89.86
  -1   1 -17  648.56   87.73
   1   1 -17  784.66  236.08
  -5  -4  -6  180.88   43.55
  -5   4   6  130.96   45.35
  -5  -4  -6  106.22   62.29
   5  -4  -6   57.73   40.00
  -5   4  -6  133.75   40.67
  -5  -4   6  125.05   40.13
   5   4  -6  108.46   58.45
   6   3   1  847.32  131.78
  -6   3  -1  922.18  116.99
  -6   3   1  873.53  115.94
  -6  -3  -1  923.64  120.04
  -6  -3   1  932.71  117.23
   4  -2 -13  158.83   41.59
  -4  -2 -13  188.94   68.58
  -4   2  13  222.06   53.01
   4   2 -13  181.47   83.17
  -4  -2 -13  150.90   67.06
  -4   2 -13  187.75   44.67
  -4   2  13  128.32   27.90
   4   2  13  211.76   56.52
  -4  -2  13  135.57   62.06
  -4   2 -13  143.54   29.87
  -4  -4 -10  919.08  110.47
   4   4  10  883.51   98.43
  -4  -4  10  889.74  108.13
   4  -4  10  942.37  121.72
   4  -4 -10  951.83  112.56
  -4   4 -10  826.49  107.18
  -4   4  10  850.15  107.03
   4   4 -10  824.08  164.44
   4   4  10 1139.58  237.77
  -4   4  10  795.91   97.57
  -6  -1   7 1400.83  153.93
   6   1  -7 1411.42  151.74
   6  -1  -7 1331.48  158.60
  -6   1  -7 1458.95  169.61
  -6  -1   7 1331.99  150.17
   6   1   7 1445.58  159.76
   6  -1   7 1620.74  180.61
  -6   1   7 1353.37  154.58
  -6  -1  -7 1483.74  171.57
  -6   1   7 1431.76  159.70
  -4   5   7 1148.30  138.97
  -4  -5   7 1015.91  123.23
  -4  -5   7 1061.77  119.08
   4   5   7 1274.81  229.25
   4   5  -7 1118.68  126.89
   4  -5   7 1134.34  136.67
   4  -5  -7 1149.00  131.43
  -4  -5  -7 1162.21  133.28
  -4   5  -7 1072.12  129.43
   2   3 -15  437.09  162.34
   2   3  15  362.99  135.02
  -2   3  15  329.12   56.88
   2   3  15  362.39   56.60
   2  -3  15  338.80   70.57
  -2  -3  15  325.24   65.78
  -2   3 -15  339.08   51.07
  -2   3 -15  374.34  135.57
  -2   3  15  293.33   46.75
  -2  -3 -15  347.38  112.69
   2  -3 -15  348.90   62.17
  -6  -3   2  676.07   99.31
  -6   3  -2  747.85  105.01
  -6   3   2  635.37   91.29
  -6  -3  -2  670.37   97.13
  -5  -3   9  260.95   53.14
  -5   3  -9  272.99   60.95
   5   3  -9  222.62   81.12
  -5  -3  -9  238.29   46.63
   5  -3  -9  159.24   66.98
  -5  -3  -9  243.13   59.62
  -5   3   9  248.42   56.46
  -5   3   9  286.10   60.33
  -4   0 -14   97.85   40.67
   4   0 -14  180.99   70.36
  -4   0 -14  113.52   34.52
   4   0  14  182.38   60.17
  -4   0  14  100.40   40.11
   2   2  16 3493.15  271.23
  -2  -2  16 3471.09  286.10
  -2   2  16 3062.58  312.31
  -2   2 -16 3109.67  304.01
   2   2 -16 3172.80  325.94
   2  -2  16 3456.88  281.92
   2   2  16 3187.15  321.90
   2  -2 -16 3159.81  322.98
  -2   2 -16 3093.24  311.37
  -2  -2 -16 3309.42  272.81
  -4   3 -12   87.47   23.65
  -4  -3 -12   85.98   24.64
  -4   3  12  112.55   39.93
   4  -3 -12  106.36   32.16
   4   3 -12  110.01   51.73
  -4   3 -12  137.13   42.22
   4   3  12  110.40   32.04
   4  -3  12  143.72   55.41
  -4  -3  12  121.85   51.41
  -4   3  12  102.81   28.67
  -4  -3 -12  118.16   53.02
   3   6  -6  242.09  176.21
  -3   6   6  463.23   88.44
   3  -6  -6  495.72   73.38
  -3   6  -6  460.20   73.68
   3   6   6  303.74  105.23
  -3  -6   6  399.28   55.97
  -1   7  -4  381.61   70.89
   1   7   4  275.38   95.07
   1  -7   4  287.37   49.44
  -1   7   4  214.60   51.34
   1   7  -4  343.77   79.52
  -3  -5  10  979.67  117.11
  -3   5  10 1048.01  128.33
   3   5 -10 1033.08  114.79
  -3   5 -10 1010.35  122.18
   3   5  10  992.41  129.79
   0  -3 -16    7.58   29.65
   0   3 -16   13.48   19.44
   0   3  16    3.13   16.00
   0   3  16    3.63    8.11
   0  -3  16   10.23   24.70
  -6  -2  -6 1611.43  162.49
   6   2  -6 1782.11  186.54
  -6  -2  -6 1781.25  200.72
  -6  -2   6 1772.20  189.58
  -6   2  -6 1861.40  205.78
  -6   2   6 1692.86  186.02
  -6  -2   6 1629.47  178.77
   0  -6 -10  105.07   44.33
   0  -6  10   78.34   32.64
   0   6  10   73.94   46.22
   0   6 -10   45.39   23.86
   0  -6  10  123.35   44.36
   0   7   5 1124.17  148.11
   0  -7  -5 1189.58  139.36
   0   7  -5  993.99  122.20
   0  -7   5  930.53  103.45
  -6  -3  -3 1308.45  373.96
  -6  -3   3 1383.68  193.78
  -6   3  -3 1321.61  156.97
  -6   3   3 1192.30  141.01
  -3  -2 -15  527.78   73.83
   3   2 -15  573.63  211.51
   3  -2 -15  475.83  218.62
  -3   2 -15  432.20   60.95
  -3   2 -15  466.28   65.91
  -3   2  15  476.22   76.80
   3  -2  15  503.54   89.54
  -3  -2  15  500.16   85.21
   3   2  15  531.58   78.93
  -3   3 -14  327.14  116.62
   3   3 -14  381.39  132.50
  -3   3  14  328.25  113.95
   3   3  14  380.67   62.86
   3  -3 -14  335.71  122.03
  -3  -3  14  371.19   65.53
   3   3  14  315.91  117.52
   3  -3  14  366.93   69.20
  -3   3 -14  323.59   52.60
  -3   3  14  308.97   49.00
  -3  -3 -14  348.80  138.21
   2   7   0   49.36   42.82
   2  -7   0   11.00   16.18
  -2  -7   0   19.56   20.89
  -2   7   0   13.09   27.48
   2  -7   0    3.93   10.98
   0   2  17  383.80   67.18
   0   2 -17  352.86  100.89
   0  -2  17  348.95   68.54
   0  -2 -17  357.59   64.50
  -4   1 -14   46.78   20.12
  -4  -1  14   48.22   29.30
  -4  -1 -14   72.16   30.35
  -4   1  14   77.48   32.04
  -4   1 -14   64.71   33.94
  -4  -1 -14   78.51   34.79
   4   1 -14   54.74   40.85
   4   1  14  106.07   43.43
   6   0   8  972.61  120.38
  -6   0   8  980.89  115.38
  -6   0  -8 1016.53  130.21
   6   0  -8  932.73  119.18
  -6   0   8  900.38  108.86
  -2   7   1  573.42   91.22
  -2   7  -1  471.52   79.72
   2  -7  -1  474.79   58.67
   2  -7   1  496.21   63.31
   2  -7  -1  524.51   74.64
   2   7   1  654.10  250.83
   2   7  -1  641.81  246.31
   0   5 -13   -3.66    7.79
  -5   4   7  201.68   55.63
   5  -4  -7  112.79   72.00
  -5   4  -7  130.74   43.51
  -5  -4   7  114.43   33.12
   5   4  -7   89.28   37.77
  -5  -4  -7  109.64   66.53
   1  -3 -16  397.74  168.47
   1   3  16  386.56  117.62
  -1   3  16  395.72   55.29
   1   3 -16  467.44  135.46
  -1   3 -16  427.77  128.05
   1   3  16  458.81   60.36
   1  -3  16  313.65   61.45
  -1  -3 -16  411.46  154.66
  -1  -3  16  494.01   84.40
  -1   3  16  442.23   61.62
   1   6 -10  398.62   56.67
  -1  -6  10  375.34   60.49
   1   6  10  313.87  109.88
  -1   6  10  407.00   78.59
  -1   6 -10  418.58   62.76
   1  -6 -10  448.53   71.46
   1  -6  10  458.26   68.14
   2  -7  -2  412.19   57.62
   2   7   2  526.80  211.14
  -2   7  -2  359.18   68.11
   2  -7   2  337.89   51.01
   2  -7   2  350.21   46.94
  -2   7   2  378.41   67.20
   2   7  -2  434.11  172.95
   1   7  -5  743.40   92.59
  -1   7  -5  662.24   82.83
   1   7   5  588.59  140.12
  -1   7   5  611.52   87.31
  -2   4  14  269.57   43.56
  -2  -4  14  284.08   52.66
   2   4  14  298.16   43.62
  -2   4  14  306.87   50.81
  -2  -4 -14  309.96   55.97
  -2   4 -14  282.59   82.17
   2   4 -14  277.78  100.16
   2  -4  14  285.25   61.97
   2   4  14  337.33  105.17
  -2   4 -14  258.42   43.28
   2  -4 -14  273.69   51.32
   2   0 -17   28.26   37.32
  -2   0 -17   -2.21   11.34
  -2   0  17   -4.73   23.98
   2   0  17    1.66   22.35
  -2   0 -17   19.76   29.29
  -2   5 -12   47.60   24.08
   2  -5 -12   10.65   16.44
  -2   5 -12   26.36   27.09
   2  -5  12   43.03   29.12
  -2  -5 -12   22.46   25.44
  -2   5  12   40.42   28.85
   2   5  12   37.53   29.76
  -2   5  12   24.26   18.47
   2   5 -12   26.31   17.41
  -2  -5  12   10.92   24.80
  -5   0  12  735.40   86.50
   5   0 -12  745.42   85.25
  -5   0 -12  755.60   88.51
   5   0  12  882.65  104.01
   5  -2 -11   41.11   23.18
  -5  -2 -11    3.01   23.12
  -5  -2 -11   18.36   13.10
   5   2  11   22.46   21.42
  -5   2 -11   27.10   30.25
  -5   2  11   20.34   15.67
  -5   2  11   35.42   30.63
   5   2 -11   35.81   26.28
  -5  -2  11   33.21   16.80
   5  -2  11   19.10   27.75
  -6  -3  -4  297.55  136.67
  -6   3   4  343.37   69.54
  -6   3  -4  355.03   69.46
  -6  -3   4  280.59  119.92
  -2   6  -9   25.81   20.90
  -2   6   9   38.57   28.05
   2   6  -9   32.83   19.44
   2   6   9   37.38   28.89
  -2  -6  -9   41.37   34.23
   2  -6   9   11.95   20.72
  -2  -6   9   34.19   29.81
   2  -6  -9    6.77   18.99
  -2  -6   9   16.08   16.48
   0   4  15  182.44   34.40
   0  -4 -15  183.90   88.51
   0  -4  15  192.47   58.68
   0   4  15  183.60  104.47
   0   4 -15  273.94   91.49
  -5   5   0  277.65   57.68
   5   5   0  232.52  133.57
  -3   0 -16  105.23   30.00
  -3   0 -16  126.21   34.57
  -3   0  16   93.55   32.43
   3   0  16   76.56   30.25
   3   0 -16  106.50   35.74
  -6   1   8  176.15   51.40
   6   1   8   21.95   22.31
   6   1  -8   74.22   34.48
  -6  -1  -8  100.09   49.37
   6  -1  -8   47.21   17.43
  -6   1   8   87.17   30.33
  -6   1  -8   93.24   40.32
  -6  -1   8   17.31   15.70
  -6  -1   8   86.01   36.57
   5   5  -1  209.28   62.12
  -5   5   1  250.21   57.93
  -5   5  -1  265.45   62.15
   5   5  -1   15.56   15.96
   5   5   1  208.56  107.00
   5  -5   1  212.46   62.81
  -1   2 -17  106.17   53.57
   1   2 -17  110.12   37.96
   1   2  17   70.41   28.38
  -1  -2  17  163.10   57.75
   1  -2 -17   83.08   33.49
   1   2  17  181.30   52.88
   1  -2  17   97.74   44.30
  -1  -2 -17  105.26   36.74
  -1   2  17  111.49   53.54
   4   6   0 1143.62  120.69
   4  -6   0 1097.71   96.03
  -4   6   0 1179.47  127.09
  -4  -5   8  184.11   48.58
   4   5   8  178.77   72.08
  -4  -5   8  176.69   37.62
   4  -5   8  160.37   43.92
  -4  -5  -8  219.35   50.66
   4  -5  -8  168.34   34.67
  -4   5   8  136.00   36.41
  -4   5  -8  219.15   55.07
   4   5  -8  151.03   58.19
  -3   6   7  351.12   74.63
   3   6   7  290.99  103.77
  -3   6  -7  366.32   57.91
   3   6  -7  235.57  106.29
  -3  -6   7  320.09   45.35
   0   7   6   92.44   51.77
   0   7  -6   72.41   33.49
   0  -7   6   60.13   32.41
   0  -7   6   83.45   33.35
   4  -6  -1  284.24   41.92
   4   6   1  215.64  103.58
   4   6  -1  240.28  101.89
  -4   6   1  279.13   60.44
  -4   6  -1  275.17   60.09
   1   5  13  826.43  222.76
  -1   5  13  972.13  105.78
  -1  -5 -13  869.78  318.94
   1  -5 -13  653.82   79.27
   1   5 -13 1110.27  274.36
  -1   5 -13 1264.18  194.39
  -1  -5  13  925.88  101.57
   2  -7  -3  137.41   36.07
  -2   7  -3  116.63   43.65
  -2   7   3  124.86   48.81
   2   7  -3  110.86   49.23
   2   7   3  114.91   52.16
   2  -7   3  116.78   30.98
   2  -7   3  117.89   33.49
  -6   2   7  519.85   70.72
  -6  -2  -7  560.24   85.06
  -6   2  -7  579.23   84.37
  -6  -2   7  555.09   68.72
  -6  -2  -7  467.88   49.43
   6   2  -7  486.95  183.98
  -6  -2   7  509.46   71.62
  -5  -5  -2   22.24   17.58
   5   5  -2   19.41    9.62
   5   5  -2   49.70   18.60
  -5   5  -2   52.50   37.90
  -5   5   2   12.51   24.63
  -5  -5   2   11.08   23.28
   5   5   2   30.90   19.15
   2  -1 -17 1908.15  172.08
  -2  -1 -17 1887.33  166.48
  -2   1 -17 2005.39  173.18
   2   1 -17 1906.55  180.48
   2   1  17 1904.29  194.91
  -2   1  17 1965.86  177.62
   2   1  17 1997.76  175.65
  -2  -1  17 2006.23  278.13
   2  -1  17 1891.49  173.53
  -5   1  12  292.79  110.61
  -5  -1  12  291.69  103.16
  -5   1  12  249.58   38.25
   5   1 -12  349.78  142.39
  -5  -1 -12  311.19   43.46
  -5  -1 -12  342.08   61.34
  -5   1 -12  332.44   58.03
   5  -1  12  387.04   67.29
   5  -1 -12  284.94   48.09
  -4   6   2  197.39   60.60
  -4   6  -2  196.57   51.00
   4   6   2  215.68   69.32
   4   6  -2  176.79   60.92
   4  -6  -2  193.22   36.40
   0   0  18  103.16   43.77
   0   0 -18  101.48   39.86
   3  -1 -16  207.71   50.36
  -3   1 -16  185.38   37.41
   3  -1  16  204.48   68.60
  -3  -1  16  190.94   51.76
   3   1 -16  160.32   84.03
   3   1  16  220.45   54.85
  -3   1  16  235.93   56.16
  -3  -1 -16  166.92   74.91
  -3   1 -16  164.32   36.56
  -3  -1 -16  152.84   66.92
  -3  -4 -13  526.34  183.89
   3   4 -13  550.34  217.54
   3  -4 -13  467.61   88.05
  -3   4 -13  501.34  170.80
   3   4  13  686.67  242.27
  -3   4  13  436.96  109.45
   3   4  13    3.73    9.78
   4   4  11  315.60  141.76
  -4   4 -11  239.03   42.89
  -4  -4  11  257.43   44.55
  -4   4  11  361.24   62.30
   4  -4 -11  259.78   94.62
  -4  -4 -11  331.34   77.88
   4  -4  11   10.63   27.21
  -4   4  11  285.35   50.18
   4   4  11    2.56    9.22
   1   4  15  365.43  107.34
   1   4  15  288.43  119.86
  -1  -4 -15  351.77   95.51
  -1   4  15  366.60   52.62
  -1  -4  15  402.91   69.55
   1  -4  15  434.18   72.34
  -1   4  15  377.32   54.37
   1  -4 -15  364.43  123.68
  -1   4 -15  417.47  143.16
   1   4 -15  376.53  136.38
   5  -3  10  485.80   76.82
   5  -3 -10  431.18   56.53
   5   3  10  485.03   63.85
  -5  -3  10  410.29  160.43
  -5   3  10  378.18   61.62
  -5  -3 -10  458.46  192.42
   5   3 -10  488.91  166.62
  -5   3 -10  521.91   74.83
  -5  -3 -10  433.19   90.12
  -5   3  10  449.61   59.95
   5   3 -10  458.10   73.26
  -6  -3   5 2082.51  189.09
  -6  -3  -5 2162.71  214.73
  -6  -3  -5 1718.04  139.15
   6   3   5 2028.13  186.18
  -6   3   5 2104.00  199.24
  -6   3  -5 2089.80  203.01
  -6  -3   5 1886.86  160.73
   5   5  -3   12.50   21.39
  -5   5  -3  170.16   52.40
   5   5   3    3.75   19.81
  -5   5   3  183.49   62.07
   5  -5   3  178.70   47.16
  -5  -5   3  139.94   37.34
   5  -5  -3  204.33   75.81
   1   7   6  220.60  127.00
   1   7  -6  310.69   61.25
  -1   7   6  195.79   48.10
  -1   7  -6  259.76   60.10
   1  -7  -6  361.78   63.12
   2  -7  -4   37.70   25.56
   2   7  -4    4.18   18.15
  -2   7   4  -10.57   26.83
  -2  -7  -4   62.65   32.13
   2   7   4   18.51   13.13
   2  -7   4    9.02   13.86
  -2   7  -4   38.63   25.89
   2  -7   4   28.40   17.82
  -3   5 -11  740.18   84.31
  -3  -5  11  658.58   79.66
  -3   5  11  563.30   80.15
  -3  -5 -11  610.05  225.75
   3   5  11  564.17  221.76
   3   5 -11  695.12   97.34
   4   6  -3  375.39  127.98
  -4   6   3  471.42   76.88
  -4   6  -3  403.86   76.36
   4  -6  -3  401.67   51.64
   4   6   3  422.68  171.12
   0   1  18   29.21   25.04
   0   1 -18    4.93   10.81
   0  -1 -18   24.66   15.58
   0  -1  18   20.96   29.37
  -5  -4  -8  206.22   43.72
  -5  -4  -8  110.65   70.43
  -5  -4   8  104.26   38.26
   5  -4  -8   97.56   49.60
  -5   4   8  132.68   40.10
   5   4  -8  106.65   51.32
  -5   4  -8  214.39   58.38
   4   2  14 2028.09  174.18
  -4  -2 -14 2192.50  198.39
  -4  -2  14 2217.48  209.68
   4  -2  14 1974.72  178.17
  -4   2 -14 2160.76  198.73
   4   2 -14 2100.81  215.89
   4  -2 -14 2018.99  249.29
  -4  -2 -14 2129.26  198.67
  -4   2 -14 2024.06  163.08
  -4   2  14 2032.93  179.52
   0  -6  11   87.17   27.03
   0  -6 -11   97.07   36.90
   0   6 -11   83.80   29.47
   0   6  11   89.81   45.62
  -6   0   9   -0.34   12.19
  -6   0   9    0.19   18.01
   6   0  -9   -1.32   14.10
   6   0   9    6.84   21.84
  -6   0  -9   13.85   25.33
   1   0 -18  820.15   96.13
  -1   0 -18  761.68   88.08
   1   0  18  834.98  100.92
  -1   0  18  836.79   98.95
   4  -3 -13  950.26   98.52
  -4   3  13  973.31   97.33
  -4  -3 -13 1064.52  103.60
  -4   3 -13  934.95   85.94
  -4   3  13  890.39  169.54
  -4  -3  13 1071.94  115.08
   4   3 -13  998.00  220.63
   4   3  13  885.94   91.12
  -4   3 -13 1041.72  107.21
   4  -3  13 1022.49  117.29
   0   7  -7  834.62   92.79
   0   7   7  823.72   98.74
   0  -7   7  781.03   81.76
   0  -7   7  796.55   87.40
   0  -7  -7  766.28  142.71
   5  -5   4   19.69   23.91
  -5  -5   4   17.63   13.50
  -5   5   4   -0.10   20.51
  -5   5  -4    3.78   22.15
  -5  -5   4    9.60   18.90
   5   5  -4   18.24   15.88
   5   5   4    6.86   17.16
  -3   6  -8  256.52   54.34
   3   6   8  208.20   87.01
  -3  -6   8  254.53   42.36
  -3   6   8  238.93   56.18
   3   6  -8  105.21  118.62
   4   0  15    4.82   24.12
  -4   0 -15   10.07   14.85
  -4   0 -15    0.94   17.04
  -4   0  15   -0.76   21.26
   4   0 -15   14.25   23.50
   4  -6  -4 1461.34  133.25
   4   6   4 1566.11  301.67
   4   6  -4 1439.35  138.13
  -4   6   4 1519.60  153.92
   4  -6  -4 1438.78  170.85
  -4   6  -4 1214.14  121.22
   6  -1   9  832.41   99.63
  -6  -1   9  800.14   83.43
  -6   1  -9  893.68  104.75
   6   1  -9  805.96   86.47
  -6  -1  -9  769.31   93.27
  -6  -1   9  803.63   94.44
   6  -1  -9  752.66  153.17
  -6   1   9  816.58   88.62
   2   3 -16   99.99   36.09
  -2   3 -16   86.26   27.36
   2  -3  16   18.38   27.57
  -2  -3  16   46.29   31.43
   2   3  16   92.62   40.56
  -2   3  16   64.26   28.69
   2   3  16   83.90   28.73
  -2  -3 -16  109.14   47.11
   2  -3 -16   57.79   29.79
  -6   2  -8 1025.79  112.26
   6  -2  -8 1007.16  104.62
  -6  -2  -8 1172.89  131.08
   6   2  -8  991.56  112.22
  -6   2   8 1098.43  112.49
  -6  -2   8  966.81  103.04
  -6  -2   8 1078.85  102.81
   2  -6 -10 1044.35   91.29
  -2   6  10 1001.53  115.53
   2   6 -10 1107.06  104.69
   2   6  10 1198.33  205.83
  -2  -6  10  989.27  205.81
   2  -6  10 1078.77  114.97
  -2  -6 -10 1038.78  107.19
  -2   6 -10 1044.08  105.98
  -2  -6  10 1073.64  112.34
   2  -6 -10  993.96  105.87
   1   1  18  109.29   40.36
   1  -1  18   97.01   45.50
  -1  -1 -18  102.48   53.45
  -1  -1  18  112.28   37.65
   1  -1 -18  119.79   45.31
  -1   1 -18   85.93   32.00
  -1   1  18  108.02   39.70
   1   1 -18  115.60   53.04
  -4   5   9  384.45   62.71
  -4   5  -9  351.14   60.77
   4   5  -9  306.25  151.64
  -4  -5   9  320.09   47.29
   4  -5   9  419.89   74.15
   4  -5  -9  338.68   49.92
  -4  -5  -9  368.78   57.19
  -4  -5   9  394.71   62.39
  -1  -6 -11  228.92   87.00
   1   6  11  170.89   58.72
   1  -6  11   31.27   24.58
  -1  -6  11  206.58   44.25
  -1   6  11  141.15   49.99
   1   6 -11  253.11   44.66
  -1   6 -11  206.09   43.37
   2  -7  -5   14.56   18.30
   2   7   5   46.76   35.65
  -2   7  -5   44.06   33.53
   2  -7   5   34.70   23.98
  -2  -7   5   19.56   27.79
  -2  -7  -5   10.25   19.62
  -2   7   5   26.25   29.97
   2   7  -5    8.00   23.96
   2  -7   5   22.65   20.00
  -6  -3   6  168.46   75.16
  -6  -3  -6  253.32   81.12
  -6   3  -6  252.35   60.43
  -6   3   6  230.95   55.17
  -6  -3   6  191.54   50.85
   6   3  -6  223.05   77.07
   7   0   0   -3.39   11.91
  -7   0   0   29.19   32.77
  -3   3 -15  309.46   57.13
  -3   3  15  313.75  132.69
  -3  -3  15  282.29   58.77
   3  -3 -15  274.13  103.65
   3  -3  15  358.16   67.58
   3   3  15  306.90   50.83
   3   3  15  327.19  109.90
   3   3 -15  322.14  123.29
  -3   3 -15  317.23   49.77
  -3  -3 -15  315.08  120.02
  -2   2  17   39.66   36.16
   2   2  17   39.29   23.73
   2   2  17   48.90   16.24
   2   2 -17   21.84   27.00
  -2   2 -17   31.33   26.99
   2  -2 -17   13.43   15.64
  -2  -2 -17   40.68   32.61
  -2  -2  17   34.38   33.10
   7   0  -1    2.55   15.62
  -7   0  -1    6.99   23.30
  -7   0   1   16.60   22.73
   7   0   1    8.54    9.67
  -5   2 -12  482.20   71.42
   5   2  12  556.45   75.98
  -5  -2  12  515.10  206.75
  -5   2  12  525.50   76.16
  -5   2  12  478.82   61.26
   5  -2  12  545.88   84.96
  -5  -2 -12  645.74  141.57
   5   2 -12  583.06  222.13
   5  -2 -12  535.39  173.86
  -5  -2 -12  550.81  197.06
  -1   7   7  460.50   78.85
   1   7  -7  433.08   68.56
  -1   7  -7  467.27   75.16
   1  -7  -7  499.51   85.68
   1   7   7  373.69  103.32
  -1  -7   7  392.45   53.43
   0  -5  14  146.16   50.78
   0   5  14  118.04   30.35
   0   5 -14  113.65   57.86
   0  -5 -14  132.86   45.95
   0  -3 -17  127.74   42.02
   0   3 -17  158.38   53.76
   0   3  17   85.50   47.93
   0  -3  17  194.19   65.63
   0   3  17   99.62   43.62
  -3   2 -16  295.61  139.35
   3  -2 -16  422.32  128.86
  -3  -2 -16  486.01   66.98
  -3   2  16  463.60   66.95
  -3  -2  16  433.29   77.18
   3   2  16  474.31   79.35
   3  -2  16  467.82   80.29
  -3   2 -16  500.68   66.89
   3   2 -16  396.41  203.66
   4   1 -15  610.06  219.67
  -4  -1 -15  647.69   88.85
  -4   1  15  607.06   81.76
  -4  -1  15  614.12   82.20
  -4  -1 -15  603.10   82.51
  -4   1 -15  595.03   74.87
   4   1  15  593.85   84.81
   4  -1  15  681.46  100.14
  -4   1 -15  523.57  151.01
   4  -1 -15  578.52   83.12
  -2   5  13  595.92  211.54
   2   5  13  909.71  275.83
  -2   5  13  725.39   91.70
  -2   5 -13  714.43   81.68
  -2   5 -13  705.48  113.29
   2  -5 -13  700.49  236.80
  -2  -5 -13  723.84   92.30
   2  -5  13  847.25  110.87
   2   5 -13  818.70  125.16
  -2  -5  13  733.12   93.64
  -5   0  13    9.55   22.11
   5   0  13   -6.19   23.35
   5   0 -13   35.10   21.17
  -5   0 -13    7.66   20.89
  -6   4   0  747.63  100.58
  -6  -4   0  708.24  224.78
   6   4   0  825.12   85.20
   6   4  -1  175.19   52.25
  -6  -4  -1  214.40   81.78
  -6  -4   1  224.65  104.69
  -6   4   1  219.48   58.71
  -6   4  -1  174.63   42.30
   6   4   1  157.62   63.08
   7   0  -2   24.18   28.47
   7   0   2   49.59   23.93
  -7   0  -2   19.51   25.69
  -7   0   2   27.59   25.52
  -5  -5   5  103.83   29.41
  -5  -5   5   72.70   33.06
   5   5  -5   92.51   34.83
  -5  -5  -5  136.12   37.13
  -5   5   5  100.77   35.53
  -5   5  -5   84.17   37.19
   5  -5  -5    2.87    7.84
   5   5   5    5.92   18.98
   4  -6  -5  118.62   33.53
  -4  -6  -5  143.75   45.64
   4  -6   5  167.42   50.56
   4   6  -5  136.43   67.28
  -4   6   5   98.42   36.22
  -4   6  -5  231.20   59.28
   4   6   5   71.46   39.89
  -7   1   0  357.86   71.25
   7   1   0  377.74  117.73
  -7  -1   0  320.35   60.24
   2   4  15   65.47   34.32
   2   4 -15   85.03   33.54
  -2   4  15   75.42   25.40
  -2   4 -15  111.74   31.35
  -2  -4  15  148.80   48.22
  -2  -4 -15   88.65   33.98
   2  -4  15  105.17   51.31
   2   4  15    2.88   11.42
   2  -4 -15   76.79   35.02
  -2   4 -15  105.52   30.72
  -2   4  15   60.12   38.64
  -7  -1   1   12.70   24.55
  -7  -1  -1   21.37   23.63
  -7   1  -1   10.76   25.11
  -7   1   1   27.57   33.12
   7   1   1   10.71   13.58
   7   1  -1   13.69   17.96
  -6  -4  -2  500.75  170.11
  -6   4  -2  468.01   78.61
   6   4   2  476.21  150.98
  -6   4   2  550.06   81.82
   6   4  -2  500.06  165.60
  -6  -4   2  495.65  176.71
  -6  -4   2  536.68   70.59
  -5  -3  11  227.67   49.98
   5   3 -11  218.98   69.58
  -5   3  11  225.32   52.35
   5  -3 -11  136.30   55.30
  -5   3  11  188.99   44.31
  -5   3 -11  166.60   50.14
   5  -3  11  190.45   53.76
  -5  -3 -11  136.66   47.45
  -5  -3 -11  186.29   34.87
   5   3  11  226.04   44.15
  -3   7   0  524.38   93.50
   3   7   0  133.02  118.11
   5  -4  -9  328.43   96.14
   5   4  -9  370.45  165.44
  -5  -4   9  405.15   60.88
   5   4  -9  375.20  127.04
  -5   4   9  300.76   53.65
  -5   4  -9  408.53   69.42
   0   2  18 1114.20  121.02
   0   2 -18 1197.08  250.36
   0  -2  18 1107.30  129.75
   0  -2 -18 1035.31  117.74
   4   4  12  284.82  144.18
  -4   4  12  345.63   56.53
  -4  -4  12  339.03   57.74
   4  -4 -12  299.42   52.36
  -4   4  12  345.43   57.44
  -4   4 -12  351.79   63.87
   4   4 -12  304.57  102.65
  -4  -4 -12  313.39   57.84
  -3   7   1 1230.97  139.91
   3   7   1  993.98  352.96
  -3   7  -1 1213.78  138.59
   3   7  -1  981.91  148.42
  -5   1  13  471.15   73.85
   5  -1 -13  436.92   65.18
  -5  -1  13  467.74  163.09
   5   1 -13  496.99  222.51
   5  -1  13  529.97   82.44
  -5  -1 -13  493.66   79.21
  -5  -1 -13  427.17   59.09
   5   1  13  587.06   91.77
  -5   1 -13  456.45   67.75
   7   0  -3   -1.05   19.18
   7   0   3   -2.98   22.32
  -7   0  -3   12.29   25.16
  -7   0   3   -8.40   21.67
   1   5  14  419.32  129.50
  -1  -5 -14  480.07   89.37
  -1   5 -14    1.20    9.39
  -1   5  14  335.90  101.53
  -2  -7  -6  119.66   40.02
   2   7   6  122.69   61.80
  -2   7   6   92.44   46.19
  -2   7  -6  157.52   48.47
   2   7  -6  149.03   52.06
   2  -7  -6  134.38   40.81
   2  -7   6   96.37   32.53
  -2  -7   6   95.60   36.66
   2  -7   6  115.48   32.87
  -1   3 -17   64.98   22.69
   1   3 -17   49.39   40.17
   1   3  17   22.40   20.24
  -1   3  17   39.03   29.13
  -1  -3  17   89.90   52.28
   1  -3  17    5.52   25.19
  -1  -3 -17   21.56   24.77
   1  -3 -17   22.86   21.00
   1   3  17  101.58   33.32
   0  -7  -8  117.69   40.48
   0  -7   8  101.64   40.98
   0  -7   8  126.77   35.33
   0   7   8  103.62   42.03
   0   7  -8   94.35   40.68
  -7   1   2  292.27   56.51
   7   1  -2  343.42  119.94
  -7  -1  -2  332.06   65.41
  -7  -1   2  288.37   56.69
  -7   1  -2  381.03   72.27
   7  -1  -2  378.87  149.85
   0  -4 -16  955.03  110.78
   0   4  16  938.08  133.31
   0   4  16  988.37  111.16
   0  -4  16 1104.63  129.92
   0   4 -16 1181.37  351.13
  -6   0 -10  192.81   55.58
  -6   0  10  139.28   33.63
   6   0 -10  123.16   41.18
  -6   0  10  168.76   46.79
   6   0  10  147.14   43.28
   6   3  -7  635.82   83.37
  -6  -3  -7  589.97   66.57
   6   3   7  725.88   84.22
  -6  -3  -7  670.49   97.70
  -6   3  -7  658.34   93.74
  -6   3   7  679.04   93.82
  -6  -3   7  584.58   75.16
  -6  -3   7  645.84  118.54
   3   7  -2   90.63   99.18
   3   7   2  185.59  101.68
  -3   7   2  189.84   47.40
  -6  -4   3  799.05  289.59
   6   4  -3  814.11   88.14
  -6   4  -3  811.88  104.87
  -6  -4  -3  713.14  288.82
  -6   4   3  750.46  100.00
  -3   4  14  125.69   45.70
   3   4  14   10.38   14.45
  -3   4  14  129.26   33.34
  -3   4 -14  133.20   35.61
   3   4 -14  151.77   64.40
  -3   4 -14  122.73   42.94
  -3  -4 -14  150.49   45.63
   3  -4  14   29.05   31.59
   3  -4 -14  108.02   51.88
  -3  -4  14  157.39   55.25
   3   4  14  157.99   68.68
  -3   0 -17   11.14   14.10
   3   0 -17    0.14   22.61
  -3   0 -17   34.77   24.68
  -3   0  17    3.93   23.92
   3   0  17  -10.77   23.24
   3   5 -12  167.85  103.20
   3   5  12  152.52   67.99
   2   0  18  926.27  107.82
  -2   0  18  865.39  106.45
   2   0 -18  767.89   99.90
  -2   0 -18  770.32   92.62
   3  -6  -9  536.23   75.01
  -3   6  -9  530.11   68.47
  -3   6  -9  425.39   69.97
  -3   6   9  466.77   75.29
   3   6   9  439.35  157.01
   3   6  -9  327.82  148.82
  -3  -6   9  339.10   49.36
   0   6  12   -2.58   27.16
   0  -6 -12   37.23   34.27
   0   6 -12   17.52   22.65
   0   6 -12   35.38   23.03
   0  -6  12   40.11   22.51
  -6   2   9  386.28   62.83
  -6   2  -9  346.00   75.84
  -6  -2   9  287.38  132.39
  -6  -2  -9  381.40   72.01
   6   2  -9  299.19  123.20
   6  -2  -9  272.59  101.75
   6  -2   9  441.43   83.01
  -6   2   9  380.60   74.36
  -6  -2   9  346.25   64.46
  -7   1   3  330.60   60.88
   7  -1  -3  299.50  106.16
  -7  -1  -3  347.87   70.02
   7  -1   3  332.39  107.45
   7   1   3  345.64  141.72
  -7  -1   3  326.63   61.85
  -7   1  -3  246.91   56.56
  -5   5  -6  144.54   43.40
   5  -5  -6   -4.20    8.33
  -5  -5   6  119.04   30.28
   5   5  -6  115.97   42.93
  -5   5   6  102.83   42.14
   5   5   6   13.19   21.92
  -5  -5  -6  127.92   40.56
   1  -2  18  434.08   76.80
  -1  -2  18  374.96   71.40
  -1   2  18  337.41  138.62
   1   2  18  402.34   68.55
   1  -2 -18  367.80  138.46
  -1  -2 -18  355.88  131.76
  -1   2 -18  444.53  136.66
   1   2 -18  394.05  149.66
   6  -1  10   90.03   49.92
  -6   1 -10   57.07   30.76
  -6   1  10   47.14   19.54
  -6  -1 -10   80.42   40.94
   6  -1 -10   47.64   25.47
  -6  -1  10   63.73   27.56
   6   1 -10   52.13   33.68
  -6  -1  10   85.85   42.07
  -6   1  10   98.32   38.20
  -7   0  -4    6.36   24.41
  -7   0   4   22.89   23.46
   7   0   4    3.92   10.66
   7   0  -4    5.08   10.58
  -1   7   8  312.72   82.79
   1   7  -8  200.49   51.09
  -1   7  -8  224.36   51.54
   1  -7   8    5.76   17.18
  -1  -7   8  197.35   39.92
   1   7   8  232.35   80.24
   4  -6   6 1412.61   95.09
  -4   6   6 1528.99  116.53
  -4  -6   6 1408.26   95.34
  -4  -6   6 1292.49  120.20
   4  -6  -6 1350.45  128.57
  -4   6  -6 1296.88  138.25
   4   6   6 1437.66  122.26
   4   6  -6 1410.49   91.03
  -3   7   3  629.26   91.16
  -3   7  -3  676.57   95.50
   3   7  -3  490.15  253.31
   3   7   3  477.16  301.85
   1  -4  16   53.61   40.09
  -1  -4  16   59.31   42.96
   1   4 -16   22.95   27.52
   1  -4 -16   11.12   18.60
   1   4  16   20.77   15.83
  -1   4  16   30.16   24.27
   1   4  16   28.31   28.66
  -1   4  16   20.14   19.17
  -1   4 -16   41.00   27.87
  -1  -4 -16   49.29   26.26
   4  -5 -10   15.96   20.27
   4   5 -10   34.37   23.73
  -4   5  10   60.58   35.55
  -4   5 -10   13.82   21.84
   4  -5  10   13.01   26.42
   4   5  10   57.99   36.59
  -4  -5 -10   49.06   18.93
  -4  -5  10   27.19   25.10
  -3  -1 -17  805.08   91.04
  -3   1 -17  908.35   99.06
   3  -1 -17  973.45  116.42
  -3  -1  17  930.40  115.00
   3  -1  17  826.62  103.47
   3   1  17  796.27  104.64
  -3   1  17  908.94  107.41
  -3  -1 -17  831.21  124.90
   3   1 -17  972.17  227.69
  -3   1 -17  878.12  141.54
  -2   1 -18  615.77   83.04
   2   1 -18  707.63  252.62
  -2   1  18  730.01   99.68
  -2  -1  18  635.81  256.00
   2  -1 -18  654.05   92.90
   2   1  18  679.02   91.37
  -2  -1 -18  691.71  121.35
   2  -1  18  707.51   95.06
   2   6  11   24.10   21.23
   2  -6  11   40.33   31.66
   2  -6 -11   -2.64   20.01
  -2   6 -11   28.34   17.92
  -2   6 -11   34.09   20.76
  -2  -6  11   19.91   20.61
  -2   6  11   16.74   35.27
  -2  -6 -11   52.42   28.94
   2   6 -11    8.87   13.30
  -6   4  -4  802.76  104.07
  -6  -4   4  741.50   86.51
   6  -4   4  807.26  258.23
  -6  -4  -4  677.96  243.89
  -6   4   4  833.05  109.59
  -4   2  15   25.23   24.84
   4   2  15   42.02   31.74
  -4  -2 -15   50.11   27.35
   4  -2 -15   35.43   26.53
  -4   2 -15   19.05   15.20
   4  -2  15   90.45   60.90
  -4  -2 -15   16.70   21.98
  -4   2 -15   23.86   19.00
   4   2 -15   31.03   24.57
  -4  -2  15   35.82   29.94
   4   3  14  156.82   42.09
  -4   3  14  136.42   64.66
   4  -3  14   16.23   30.43
  -4   3 -14  103.20   25.45
  -4   3  14    9.26   13.04
  -4   3 -14  152.44   39.78
   4   3 -14  151.00  106.74
   4   3  14  140.93   40.59
  -4  -3 -14  120.71   34.10
  -4  -3  14  135.70   50.18
   4  -3 -14  112.54   45.33
  -1   6  12  179.22   53.65
  -1   6 -12  246.74   50.60
   1  -6 -12  200.58   62.34
   1   6 -12  276.93   63.30
  -1  -6  12  216.45   49.88
  -1  -6 -12  220.59   52.76
   1   6  12  223.99   59.14
   1  -6  12  262.17   58.52
  -7  -1  -4   13.92   26.09
  -7  -1   4   42.70   33.43
  -7   1  -4   36.50   29.27
  -7   1   4    8.08   21.37
   7  -1   4   28.71   28.32
   7   1   4   30.00   28.35
   7  -1  -4   29.56   22.72
   0   0 -19   25.44   35.20
   0   0  19   -2.52   26.86
   2  -7   7  -12.50   16.50
  -2   7   7   81.31   45.90
  -2  -7   7   92.39   40.34
  -2   7  -7   94.22   41.44
   2   7   7   80.59   38.60
   2  -7   7  189.34   36.30
   2  -7  -7   77.42   31.47
   2   7  -7   68.31   30.01
   7  -2   0   28.59   21.24
   7   2   0   19.66   16.43
  -7  -2   0   27.87   36.76
  -7   2   0   -0.98   22.04
   3   7  -4  203.31  167.56
  -3   7  -4  446.09   73.01
   3   7   4  304.02  104.65
  -3   7   4  275.16   59.82
  -7  -2   1    9.28   23.56
  -7   2  -1    2.50   23.78
  -7   2   1   33.27   38.09
   7   2   1   14.52   16.35
   7   2  -1   15.59   28.03
  -7  -2  -1   14.85   24.54
  -7   0  -5    5.75   25.35
  -7   0   5    8.61   21.04
   7   0   5    2.10   19.22
   7   0  -5   -1.65   18.22
  -5  -2 -13   66.06   38.15
  -5  -2 -13  103.95   30.95
  -5   2 -13   99.21   35.78
   5   2 -13   91.49   45.25
  -5  -2  13   92.92   65.65
   5  -2  13  111.98   37.67
  -5   2  13  110.55   44.55
   5  -2 -13   86.60   44.00
   5   2  13  150.55   47.09
  -6  -3   8  408.62   54.40
   6   3  -8  341.12  111.46
  -6  -3  -8  330.25  128.69
  -6   3  -8  399.94   68.73
  -6  -3   8  319.86  109.83
   6  -3   8  425.21   68.46
   6   3   8  361.91   50.68
  -6  -3  -8  340.15   39.05
  -6   3   8  349.37   51.20
   0   7   9   46.90   33.95
   0   7  -9   36.86   23.07
   0  -7  -9   41.19   25.35
   0  -7   9   46.20   30.02
   0  -7   9    2.28   15.64
  -5   4  10   90.55   28.47
   5   4 -10  105.78   76.22
  -5  -4  10  140.82   49.63
  -5   4 -10  123.12   45.63
   5  -4 -10   76.94   37.43
  -5  -4 -10  135.76   39.04
   7   2   2   88.45   35.98
  -7   2   2  100.06   46.99
  -7  -2   2   95.37   32.78
   7   2  -2   62.72   25.73
  -7  -2  -2  120.72   47.37
  -7   2  -2  104.47   44.22
   7  -2  -2   36.61   18.71
   4   0  16   -9.02   24.37
   4   0 -16   34.96   39.33
  -4   0 -16    1.00    7.29
  -4   0 -16    9.65   17.85
  -4   0  16   21.12   26.05
   0   1 -19 1048.20   91.18
   0  -1 -19 1162.57   99.47
   0  -1  19 1179.82   98.62
   0   1  19 1086.62   90.56
  -6   4  -5   66.94   39.71
  -6   4   5   56.12   35.03
   6   4   5   90.34   29.44
  -6  -4   5  100.13   36.25
  -6  -4   5   84.32   29.92
  -6  -4  -5   22.87   25.45
  -5  -5  -7  193.43   43.61
   5  -5  -7   -5.79    9.50
   5   5   7  146.70   67.22
   5   5  -7  109.75   80.31
  -5  -5   7  194.09   47.00
  -5  -5   7  112.62   50.88
  -5   5   7  163.10   45.34
  -5   5  -7  122.97   46.19
   5  -5   7  237.45   58.16
   1   0  19    3.61   26.84
  -1   0  19   -6.85   28.50
   1   0 -19    4.75   23.65
  -1   0 -19   37.35   36.34
  -4   6   7   28.40   28.40
   4   6  -7   37.56   30.30
   4   6   7   23.99   17.53
  -4  -6   7   13.46   15.90
   4  -6   7   47.80   31.98
  -4   6  -7   38.06   34.94
   4  -6  -7   44.09   24.38
  -2   5 -14  371.74  142.25
   2  -5 -14  332.27   98.80
  -2   5  14  317.46   47.83
   2   5 -14  307.52  130.33
  -2   5  14  277.13   43.65
  -2   5 -14  315.38   47.66
   2   5  14  323.93   98.57
  -2  -5 -14  330.81  111.14
  -2  -5  14  254.84   50.78
   2  -5  14  293.33   57.10
   2   3  17  493.17  133.67
  -2  -3 -17  445.38  157.13
  -2  -3  17  451.91   67.02
   2  -3 -17  453.13   58.85
  -2   3 -17  426.53  120.52
   2  -3  17  445.35   72.16
   2   3  17  489.67   59.22
  -2   3  17  382.33  129.17
   2   3 -17  510.55  199.55
  -5   0  14  153.95   65.31
   5   0  14  206.24   57.27
   5   0 -14  157.75   44.45
  -5   0 -14  167.18   42.69
  -5   3 -12   16.67   23.27
  -5  -3 -12   29.02   21.82
   5   3 -12   24.84   18.97
   5  -3 -12   24.09   17.44
  -5   3  12   10.09   16.82
   5  -3  12   16.00   29.01
  -5  -3 -12   28.10   21.74
  -5   3  12   16.09   22.40
  -5  -3  12   20.74   25.16
   5   3  12   20.20   25.12
  -7   1  -5   45.89   30.12
  -7   1   5   58.15   36.75
   7  -1   5   36.36   25.86
   7   1   5   60.90   32.87
  -7  -1   5   98.15   41.83
  -7  -1  -5   75.26   45.39
   7  -1  -5   67.31   28.58
   7   1  -5   71.84   35.51
   6   0  11    8.93   25.83
  -6   0  11   22.84   32.30
  -6   0 -11    6.37   24.87
   6   0 -11   15.48   13.51
   0   5  15 1427.30  153.33
   0  -5  15 1547.46  189.26
   0  -5 -15 1303.83  101.96
   0   5 -15 1570.32  255.84
   3   3 -16  268.48  104.58
   3   3  16  262.27   42.46
  -3   3 -16  223.76   40.77
   3   3  16  309.91  141.33
   3  -3  16  270.57   59.01
  -3   3 -16  234.02   39.51
  -3  -3  16  238.32   47.00
  -3  -3 -16  245.34   70.00
   3  -3 -16  224.52   80.09
  -3   3  16  277.27   51.40
  -7   2  -3  125.81   43.68
   7   2  -3  137.27   39.46
  -7  -2   3  120.69   39.78
  -7  -2  -3  136.76   46.22
  -7   2   3  126.69   41.94
   7  -2   3  129.79   72.53
   7   2   3  153.60   51.13
  -3  -6  10  263.71   53.21
   3  -6 -10  231.65   60.16
  -3   6  10  163.85   48.13
  -3   6 -10  142.47   48.46
   3   6  10  165.05   48.61
   3   6 -10  129.14   47.82
   0   8   0    0.49   28.11
   0  -8   0   -4.66   19.45
  -3   7  -5  456.67   73.40
  -3   7   5  471.24   76.75
   3   7  -5  356.83   78.42
   3   7   5  382.36  160.75
   6  -2 -10  392.23  144.09
  -6   2  10  463.35   54.92
  -6   2 -10  526.60   74.47
  -6  -2 -10  479.34   67.44
  -6  -2  10  440.43  163.64
  -6   2  10  467.23   65.99
  -1   7  -9  178.91   41.01
   1   7  -9  168.64   36.74
  -1   7   9  284.75   74.85
   1   7   9  223.67   92.62
  -1  -7   9  166.25   40.87
   1  -7   9  169.42   42.39
  -4  -1  16  179.06   71.82
   4   1  16  204.14   53.92
  -4   1  16  131.06   41.64
  -4   1 -16  121.73   67.80
  -4  -1 -16  167.45   63.10
   4  -1  16  245.76   56.33
   4  -1 -16  176.98   46.14
  -4   1 -16  163.17   39.54
   4   1 -16  185.21   79.64
  -4  -1 -16  198.24   68.06
   0   8   1   -0.74   31.26
   0   8  -1   -0.51   28.69
   0  -8  -1   -2.28   18.85
   4  -4 -13  243.55   42.80
  -4  -4 -13  243.16   79.81
  -4   4 -13  223.66   47.11
  -4  -4  13  255.73   51.06
  -4   4  13  281.27   50.42
   4   4 -13  238.70   75.66
   4  -4  13  340.80   74.77
   4   4  13  295.36   88.12
  -4   4  13  259.47   46.51
   1   1 -19  192.66   57.09
  -1   1  19  163.13   82.84
  -1  -1 -19  137.10   44.69
   1  -1 -19  173.78   55.60
  -1   1 -19  132.36   44.49
   1  -1  19  150.16   49.30
   1   1  19  162.14   54.37
  -1  -1  19  135.14   45.84
  -3   2 -17   30.37   20.15
   3  -2  17   84.08   45.86
  -3  -2 -17   55.79   34.16
  -3   2  17   53.08   35.35
   3   2  17   11.52   21.71
  -3   2 -17   39.37   25.13
   3  -2 -17   43.41   27.31
   3   2  17    6.24   17.36
  -3  -2  17   50.84   31.76
   3   2 -17   65.73   45.22
   5   1 -14   -7.14   20.51
   5  -1 -14   -2.91   17.22
  -5  -1  14   17.33   20.02
  -5  -1 -14   -1.41   11.32
   5   1  14   -4.28   21.22
  -5   1 -14   28.08   29.64
  -5  -1 -14    4.18   21.01
   5  -1  14   35.55   31.76
  -5   1  14   21.20   18.46
   2   2 -18 1211.22  347.89
  -2   2 -18 1136.74   86.85
  -2  -2 -18 1199.25   91.11
   2  -2 -18 1094.02  173.24
   2  -2  18 1188.34  105.80
   2   2  18 1125.77   89.29
  -2  -2  18 1186.41  102.93
  -2   2  18 1243.25   96.67
   2   2  18 1142.92  129.18
   7   0   6  532.76  226.65
  -7   0  -6  542.44   71.61
  -7   0   6  557.16   63.93
   7   0  -6  508.05   62.54
   0   8   2   83.74   51.14
   0  -8   2   29.95   29.16
   0   8  -2   91.65   51.00
   6  -1 -11  171.15   35.64
   6   1 -11  192.04   79.97
  -6   1  11  155.84   31.31
  -6  -1 -11  161.42   50.35
   6  -1  11  255.21   66.81
  -6   1 -11  170.56   56.78
  -6   1  11  191.81   52.01
  -6  -1  11  145.67   45.19
   6   1  11   12.88   22.54
  -2   7   8   90.16   45.22
  -2  -7   8   73.95   35.51
  -2  -7  -8  113.30   45.37
   2  -7   8  101.75   34.75
   2   7  -8   69.47   30.04
   2   7   8   84.03   45.29
  -2  -7   8   37.27   20.73
   2  -7   8   95.04   35.43
  -2   7  -8   60.49   31.95
   2  -7  -8   64.96   32.53
   0  -3  18  610.37   81.64
   0   3 -18  745.50  112.46
   0  -3 -18  506.64  192.46
   0   3  18  486.36  196.40
  -3   5 -13  607.85  107.69
   3  -5 -13  656.93  183.52
  -3  -5 -13  811.95   80.67
  -3  -5  13  697.09   73.21
   3   5 -13  724.65  297.87
  -3   5 -13  663.19   63.83
   3   5  13  913.72  172.63
  -3   5  13  654.20   72.30
   2   4  16  667.91  215.35
   2  -4 -16  643.14  240.00
   2   4 -16  665.41  216.37
  -2  -4 -16  640.40  238.52
  -4   5  11  369.73   57.60
  -4   5 -11  241.96   46.58
   4   5  11  339.69  129.32
   4  -5  11  324.94   62.65
  -4  -5  11  291.64   46.34
  -4  -5 -11  288.25   50.22
   4  -5 -11  247.14   78.02
   4   5 -11   59.61   34.47
   1   5  15  519.73  252.25
   1  -5  15  798.96   87.05
  -1  -5  15  772.88   82.73
   1  -5 -15  671.89   75.68
  -1   5 -15  730.09  108.17
  -6   4  -6  456.36   63.39
  -6   4   6  427.08   59.09
  -6  -4   6  367.80  124.57
  -6  -4  -6  434.09  118.02
   6   4  -6  443.88  189.79
   0   6  13   -6.42   24.28
   0   6 -13   16.79   19.08
   0  -6 -13   17.40   18.96
   0  -6  13    8.22   24.04
   7  -2   4   88.20   50.10
  -7  -2  -4   71.63   42.44
  -7  -2   4   62.83   28.39
   7   2  -4   74.02   22.03
  -7   2  -4   83.89   34.45
  -7   2   4  147.60   42.58
   1  -8   0    6.74   17.45
  -1   8   0    3.58   26.40
   1   8   0   19.87   33.58
  -1   8   1   27.55   31.68
  -1   8  -1   63.99   40.63
   1  -8   1   23.33   19.63
   1   8   1   25.45   32.04
   1   8  -1   77.85   49.62
   3  -4 -15  458.21  202.61
  -3   4  15  501.04   58.16
  -3  -4  15  508.55   77.29
  -3  -4 -15  507.99  164.60
   3  -4  15  646.02   87.63
  -3   4  15  441.53  167.08
   3   4  15  617.93   95.80
  -3   4 -15  539.69   58.00
   3   4 -15  542.92  219.57
  -3   4 -15  467.57   69.11
   0  -8  -3   81.53   35.97
   0   8  -3   82.45   35.37
   0   8   3   62.84   49.76
   2   6 -12  174.98   49.91
  -2   6 -12  128.35   37.25
  -2   6 -12  122.99   42.63
  -2  -6 -12  153.71   42.65
   2  -6 -12  128.03   38.93
  -2  -6  12  145.06   42.17
   2   6  12  175.68   77.10
  -2   6  12  124.35   41.84
   2  -6  12   -7.55   20.74
   7  -1   6    2.00   18.61
  -7   1   6    7.00   19.30
   7   1  -6   -8.76   20.38
   7   1   6   -1.62   19.53
  -7  -1  -6    7.74   27.45
  -7   1  -6    9.28   25.67
  -7  -1   6   24.33   26.24
   0  -4  17   38.68   37.56
   0   4  17   18.97   18.92
   0   4  17   16.00   15.06
   0   4 -17   14.69   22.70
   0  -4 -17  -10.89   25.03
   5   6   0  214.12   71.86
  -5   6   0  334.27   65.97
  -5   5  -8  155.72   53.61
   5  -5  -8   -2.52   12.05
   5   5   8   31.29   20.10
   5   5  -8   25.50   20.37
  -5  -5   8   26.41   32.28
  -5   5   8   25.43   25.06
  -6  -3   9  295.18  125.74
  -6  -3  -9  377.94   43.01
  -6  -3   9  357.67   51.57
  -6   3  -9  434.17   69.17
  -6  -3  -9  378.85  142.60
   6  -3   9  416.63   65.02
   6   3  -9  383.02  167.13
  -6   3   9  407.06   58.49
   6   3   9  381.08   51.52
   1   8   2  146.79   60.39
   1   8  -2  105.04   49.78
  -1   8  -2  138.20   51.64
  -1   8   2  360.78   74.42
   3   7   6   56.95   39.12
  -3   7  -6  142.95   50.00
  -3   7   6  184.04   61.53
   3   7  -6  100.96   40.57
   3  -7  -6  186.23   41.08
   3  -7   6    6.10   19.48
   5   6   1  129.87   63.97
  -5   6   1  214.69   62.27
  -5   6  -1  177.07   53.84
   5   6  -1   95.38   47.62
  -1   3 -18   62.51   32.69
   1   3  18   12.17   18.38
  -1  -3  18   39.53   41.18
  -1  -3 -18   19.65   19.51
   1   3 -18   15.96   21.82
   1  -3  18   28.61   29.55
   1   3  18   35.35   18.62
  -1   3  18   53.76   28.93
   1  -3 -18   23.93   26.85
   4   6  -8  256.89   97.42
  -4   6   8  242.93   53.31
   4   6   8  192.89   62.09
  -4   6  -8  244.69   49.11
   4  -6  -8  230.89   47.70
  -4  -6  -8  242.36   48.69
   4  -6  -8  171.39   60.44
   4  -6   8  220.81   47.98
  -4  -6   8  166.47   60.22
   0  -2 -19  536.11   70.44
   0  -2  19  535.52   80.17
   0   2  19  593.37   67.47
   0   2 -19  614.68  183.95
   0  -7  10  122.30   34.03
   0  -7 -10   94.20   36.72
   0   7 -10   92.98   29.74
   0  -7  10  127.03   39.11
   0   7  10   72.46   38.72
  -1   6  13  216.74   62.39
  -1  -6 -13  202.65   59.42
  -1   6 -13    0.75   12.72
   1   6 -13  179.41   67.55
  -1   6 -13  186.71   72.85
   1  -6 -13  158.16   39.71
  -1  -6  13  203.42   56.40
   1   6  13  172.93   53.99
   1  -6  13  194.08   54.92
   5   6   2  413.25  128.72
  -5   6  -2  476.42   85.11
   5   6  -2  357.46  159.75
  -5   6   2  432.91   84.16
  -3   0 -18  245.22   93.28
  -3   0  18  235.49   51.58
  -3   0 -18  219.26   44.01
   3   0 -18  264.85   63.24
   3   0  18  270.36   60.34
   5  -4 -11  523.81  213.89
  -5   4  11  672.76   96.91
   5   4  11  630.39  253.69
  -5   4  11  599.26   88.18
  -5   4 -11  618.44   94.09
  -5  -4  11  630.03   99.85
   5  -4  11  723.63  108.89
  -5  -4 -11  592.35   81.65
   5   4 -11  671.27  230.89
  -7  -2   5  194.76   46.67
   7   2  -5  157.43   74.30
   7   2  -5  137.79   37.55
  -7   2  -5  204.01   53.89
  -7   2   5  170.42   49.63
   7  -2   5  170.19   80.25
  -7  -2  -5  163.37   56.64
   7   2   5  158.64   61.90
   1  -8  -3    8.09   20.12
   1  -8   3   10.71   24.00
  -1   8  -3   26.31   27.99
   1   8  -3   52.83   43.24
   1   8   3   29.51   35.61
  -1  -8   3    3.04   21.29
  -1   8   3   12.01   28.69
   0   8  -4  416.13   72.37
   0  -8  -4  485.09   81.14
   0   8   4  502.29   98.72
   4  -3  15  140.24   43.91
  -4  -3 -15  120.67   44.84
   4   3 -15  106.08   50.79
  -4   3 -15  115.21   35.99
   4   3  15  128.80   39.35
   4  -3 -15  106.53   35.54
  -4  -3  15  117.06   48.33
  -4   3  15  101.82   37.07
   4   3  15  132.27   79.90
  -7   0   7   17.91   18.97
  -7   0  -7   21.03   30.10
   7   0   7   20.37   27.36
   2   0 -19    0.29   27.45
  -2   0  19    6.77   28.92
  -2   0 -19   -0.38   18.01
   2   0  19    9.35   26.76
  -1   4 -17  206.90   79.32
   1  -4 -17  146.16   49.30
   1  -4  17  171.90   62.72
   1   4 -17  135.49   81.99
  -1  -4  17  181.12   64.36
  -1   4  17  123.01   34.31
  -1   4  17  109.17   37.13
   1   4  17  124.04   40.09
   1   4  17   96.42   49.57
  -1  -4 -17   98.71   36.54
   4  -2 -16  442.03  127.71
   4  -2  16  463.93   89.01
  -4  -2  16  368.02   71.21
  -4   2  16  425.86   75.96
  -4   2 -16  397.53   69.46
   4   2 -16  459.17  205.72
  -4   2 -16  317.50  142.72
  -4  -2 -16  388.04  167.23
  -4  -2 -16  462.08  134.03
   4   2  16  476.05   74.91
  -6  -4   7  109.48   31.75
  -6   4  -7  110.25   43.81
  -6   4   7  103.63   41.77
   6   4  -7  127.58   57.07
  -6  -4  -7  157.58   41.00
   6   4  -7  179.47   45.61
  -6  -4  -7  108.18   61.32
   5   6   3  105.60   55.42
  -5   6  -3  147.81   50.07
  -5   6   3   62.99   42.41
   5   6  -3   82.35   47.78
   1   2  19  129.26   45.34
  -1  -2  19  111.85   40.83
  -1   2  19  101.39   49.31
   1   2 -19  154.16   54.62
  -1  -2 -19  106.93   51.86
  -1   2 -19  158.32   51.20
   1  -2  19  185.54   69.50
   1  -2 -19  111.44   37.90
   7   3   0  140.93   43.37
  -7  -3   0  189.93   52.04
  -7   3   0  198.59   57.82
  -1  -7  10   55.43   27.83
  -1  -7 -10   72.58   45.49
  -1  -7  10  137.94   48.43
   1  -7  10   88.78   35.03
   1  -7  10    7.87   19.35
   1   7  10   53.61   37.78
  -1   7  10   85.19   46.45
   1   7 -10   55.82   29.50
   1  -7 -10  121.22   51.48
  -1   7 -10  131.67   44.49
   3  -1  18   26.56   30.67
  -3   1 -18   24.14   21.99
   3  -1 -18   19.60   28.05
   3   1 -18   39.31   28.75
  -3   1 -18   22.67   19.20
  -3  -1 -18   34.44   25.70
  -3   1  18   36.81   29.92
   3   1  18   46.13   34.37
  -3  -1  18   34.01   33.06
  -5  -2 -14  120.26   46.11
   5   2 -14  120.99   49.32
  -5   2 -14  133.00   45.73
   5  -2  14  248.66   79.35
  -5   2  14  157.94   48.96
   5  -2 -14  125.22   35.87
  -5  -2 -14  173.75   47.85
  -5  -2  14  147.35   48.98
  -3   6  11  139.64   40.47
   3  -6  11  200.47   53.08
  -3  -6 -11  178.87   57.20
   3   6  11  168.26   68.45
  -3   6 -11  127.22   59.52
  -3  -6  11  136.06   39.69
  -3   6 -11  202.48   54.15
   3  -6 -11  112.40   94.69
   3  -6 -11  144.35   37.56
   7   3  -1   90.01   33.14
  -7  -3   1   73.20   29.37
  -7   3   1   40.25   29.95
  -7  -3   1   66.93   37.19
  -7  -3  -1   13.37   15.64
   7   3   1   70.42   26.10
  -7   3  -1   43.95   30.45
  -6   0  12   16.52   23.28
   6   0  12   22.54   25.70
  -6   0 -12    9.50   25.05
   6   0 -12   25.27   21.08
   2  -7   9 1137.42  138.94
  -2   7  -9 1079.84  137.63
   2  -7   9 1163.58  144.69
  -2   7   9 1104.13  143.96
  -2  -7  -9 1104.99  146.11
  -2  -7   9 1159.53  137.09
   2   7   9 1296.26  225.12
  -2  -7   9 1159.00  148.97
   2   7  -9 1208.44  145.63
   2  -7  -9 1296.29  157.17
   6  -2  11   13.08   28.57
   6   2  11   29.18   28.40
   6   2 -11   18.32   17.47
  -6   2  11   32.32   20.60
  -6  -2  11   37.63   32.81
  -6  -2 -11   40.32   31.89
  -6   2 -11   39.66   28.95
   6  -2 -11   28.59   24.15
   7  -1  -7   81.44   29.42
  -7  -1   7  104.98   39.66
  -7   1  -7   62.07   41.04
  -7   1   7   81.48   34.65
   7   1   7   83.62   34.65
  -7  -1  -7  135.33   44.46
   7  -1   7   69.49   39.36
   5   3  13  395.35   71.52
  -5  -3 -13  358.65  137.77
   5  -3  13  340.09   69.49
  -5   3 -13  374.58   71.36
  -5  -3 -13  310.67  108.13
   5  -3 -13  313.93  150.54
  -5   3  13  382.47   65.46
  -5  -3  13  367.43   66.54
  -5   3  13  350.96   63.31
   5   3 -13  394.72  162.14
   6   5   0   39.08   24.25
  -6   5   0   36.11   37.72
   2  -1  19  742.73  112.08
   2   1 -19  691.98  132.01
   2  -1 -19  618.38   97.22
  -2  -1 -19  716.82  133.65
  -2   1 -19  626.71   90.04
  -2   1  19  759.19  112.81
  -2  -1  19  677.86  265.61
   2   1  19  701.93  100.99
   1  -8   4   90.89   36.80
   1  -8  -4   80.97   39.26
  -1  -8   4  103.86   47.59
  -1   8   4   79.75   39.42
   1   8  -4  121.34   53.28
   1   8   4  131.44   77.85
  -1   8  -4   66.56   38.02
   4  -7   0   31.31   19.19
  -4   7   0  135.47   61.02
   4  -7   0   46.69   22.89
   4   7   0   69.90   48.82
   6  -5  -1  381.86  123.43
   6   5  -1  424.52  166.71
  -6   5  -1  403.23   77.59
  -6   5   1  461.74   84.18
   6   5   1   58.02   27.50
   7   3  -2   49.47   17.83
  -7  -3  -2   29.43   31.09
  -7  -3   2   16.23   23.48
  -7   3  -2   41.76   30.98
  -7   3   2   39.49   36.71
  -3   7  -7  501.18   86.31
   3   7  -7  360.06  183.91
   3  -7  -7  576.94  100.28
  -3   7   7  534.23   90.64
   3   7   7  471.06  203.78
  -4  -7   1    0.16   19.35
   4   7  -1   24.11   25.64
  -4   7   1   -3.09   25.99
   4  -7  -1    4.00   11.73
   4  -7   1    8.98   17.35
  -4   7  -1    0.57   27.63
   4  -7  -1   12.11   16.84
   4   7   1    0.52   19.53
   0  -8   5  230.88   54.20
   0   8   5  181.40   70.70
   0   8  -5  159.96   47.41
  -2  -5 -15  294.43   61.81
   2  -5 -15  304.16  116.82
  -2   5 -15  297.15  109.05
   2   5 -15  321.63  125.57
   2   5  15  353.12  119.14
  -2   5  15  200.46  111.72
  -2   5  15  294.86   55.58
  -2   5 -15    9.84   16.28
   2  -5  15  325.27   67.64
  -2  -5  15  362.10   70.45
   5   0  15   38.06   40.01
   5   0 -15   38.14   25.03
  -5   0  15   15.68   14.12
  -5   0 -15    2.60   19.42
  -5   6   4  332.69   73.31
   5   6   4  256.89   92.39
   5   6  -4  141.96  122.81
  -6   5  -2  270.29   66.00
  -6   5   2  322.17   71.88
   6   5   2  271.14  127.53
   6   5  -2  278.80  140.52
   6  -5   2  263.87   89.31
   6   5  -2  225.42   79.33
  -7   2   6    2.85   21.69
   7   2  -6   46.06   25.09
  -7  -2   6   40.25   29.94
   7  -2   6   64.87   41.48
  -7  -2  -6   52.46   34.21
   7   2   6   31.54   22.12
  -7   2  -6   39.73   39.52
   6  -1 -12  162.20   40.71
  -6  -1  12  177.58   52.23
  -6   1  12  242.24   62.59
  -6   1 -12  218.07   64.25
  -6  -1 -12  201.37   48.84
   6   1  12  223.25   64.43
   6   1 -12  169.05   68.67
   6  -1  12  -12.63   29.42
  -5  -5  -9  396.70   74.65
   5  -5  -9  269.42   67.92
  -5  -5   9  192.09   97.07
   5   5  -9  128.88  108.80
  -5   5   9  225.04   59.23
   5   5   9  259.13  147.32
  -5   5  -9  309.80   64.75
   4   7   2  107.95   45.49
  -4   7  -2  126.04   49.65
  -4   7   2  124.14   42.17
   4  -7  -2  102.15   29.04
   4  -7  -2   34.49   23.99
   4  -7   2   11.31   18.27
   4   7  -2  101.15   38.71
   2   8   0  574.96  293.70
  -2   8   0  585.13   97.84
   4   4  14 1718.53  262.19
   4   4 -14 1388.40  272.98
   4  -4  14 1470.63  181.77
  -4  -4  14 1403.84  170.64
  -4   4  14 1259.65  151.34
  -4   4  14 1238.12  148.89
  -4   4 -14 1315.25  159.20
   4  -4 -14 1286.21  154.67
  -4  -4 -14 1401.00  166.58
  -4   0 -17   -0.90   16.67
   4   0 -17   -8.89   25.44
   4   0  17    0.33   24.66
  -4   0 -17    3.04   11.73
  -4   0  17   19.60   26.84
   4  -5 -12   16.32   12.18
  -4   5 -12   55.52   35.29
  -4   5  12   46.66   27.26
   4   5 -12   42.89   36.21
  -4   5  12   45.93   33.26
   4  -5  12   42.58   31.33
  -4  -5  12   31.91   30.38
  -4  -5 -12   21.09   21.01
   4   5  12    6.46   35.27
   0   0 -20 2183.92  250.60
   0   0  20 2193.88  197.61
  -2   8   1   31.96   43.02
  -2   8  -1   18.80   29.29
   2  -8   1   57.73   33.46
   2   8  -1   71.33   32.73
   2   8   1   22.89   32.91
  -7  -3  -3  286.18   66.20
  -7   3  -3  209.51   56.96
  -7   3   3  256.80   65.79
  -7  -3   3  260.95   89.57
   7  -3  -3  285.44   83.56
   4  -6   9   -5.56   20.89
   4   6   9   73.32   28.25
  -4   6  -9   26.92   23.33
  -4  -6   9   51.69   24.22
   4   6  -9   49.93   22.34
  -4   6   9   45.76   29.03
  -4  -6   9   60.42   33.98
  -4  -6  -9   51.39   25.50
   4  -6  -9   45.54   26.77
   0  -5 -16  200.59   76.86
   0   5  16  201.97   92.82
   0  -5  16  260.10   64.77
   0   5 -16  305.95  124.33
   6   3  10   25.15   26.54
   6  -3  10   -0.37   25.58
  -6   3 -10    2.53   23.95
  -6  -3 -10   61.46   41.67
   6   3 -10   29.24   22.84
   6  -3 -10   27.15   16.72
  -6  -3 -10   21.32   14.75
  -6   3  10   86.51   35.45
  -6  -3  10   59.36   31.65
  -7   0   8 1304.76  156.49
  -7   0   8 1194.54  147.87
  -7   0  -8 1374.90  172.48
   6   5  -3  263.20   85.19
   6   5  -3  286.73  121.82
  -6   5   3  312.45   69.41
  -6  -5   3  349.62   64.43
  -6   5  -3  365.39   71.83
   6   5   3  295.02  124.28
  -2   8   2  311.02   70.34
   2   8  -2  363.02   88.13
  -2   8  -2  351.80   71.38
   2   8   2  450.16  185.57
   2  -8  -2  387.66   67.86
   3   5 -14  139.53   89.39
  -3   5  14  152.03   50.99
  -3  -5  14  157.09   46.30
  -3   5  14  167.30   41.45
  -3   5 -14  108.54   69.35
   3   5  14   76.82   46.64
   1  -8  -5   81.74   35.18
  -1   8   5   48.17   37.16
   1   8  -5   69.46   39.75
   1   8   5   34.18   38.68
  -1   8  -5   52.21   35.32
   3   3  17   20.49   20.40
  -3   3  17   44.28   30.85
   3   3  17   42.33   18.78
  -3   3 -17   18.59   17.65
   3  -3 -17    7.37   19.88
   3   3 -17    9.98   17.87
  -3   3 -17   13.00   22.70
  -3  -3  17   28.59   37.43
  -3  -3 -17   21.61   20.95
   3  -3  17   11.71   29.30
  -5   1 -15    1.41   19.74
   5  -1  15   16.57   31.31
   5   1  15    3.92   23.35
  -5  -1 -15   16.69   17.87
  -5  -1  15   19.93   21.62
  -5   1  15   25.21   31.68
   5   1 -15    8.60   15.25
   5  -1 -15    8.28   20.99
  -5  -1 -15   55.62   34.92
  -2  -3  18  220.49  116.33
   2  -3 -18  174.97   62.95
  -2   3 -18  275.65   78.89
   2  -3  18  252.34   63.33
   2   3  18  220.03   51.14
  -2   3  18  214.26   49.90
   2   3  18  184.50   68.40
  -2  -3 -18  196.60   98.24
   2   3 -18  233.34  113.51
  -4   7  -3  220.75   63.30
   4  -7   3   45.46   28.84
   4  -7  -3  205.74   46.02
   4  -7  -3  147.23   70.48
  -4   7   3  160.29   47.02
   4   7  -3  201.65   66.86
   4   7   3  256.78   95.75
   0   6  14  138.30   63.94
   0  -6  14  156.31   46.53
   0  -6 -14  159.21   54.92
   0   6 -14  169.35   50.98
   0  -7  11  279.55   60.78
   0  -7 -11  219.52   80.07
   0   7  11  329.90   81.96
   0   7 -11  264.83   55.08
  -4  -1 -17  353.25  188.10
  -4   1 -17  356.96  193.95
  -4   1 -17  555.38   83.69
  -4  -1 -17  520.41   77.11
  -4   1  17  558.15   90.20
  -4  -1  17  499.92   86.47
   4   1  17  501.35   84.90
   4  -1  17  499.27   94.68
   4  -1 -17  488.33   80.73
   4   1 -17  469.61  179.15
  -2  -6 -13   93.63   40.12
   2  -6 -13  106.15   40.19
  -2  -6  13  103.81   38.18
   2   6 -13   23.43   18.08
  -2   6 -13  120.52   37.19
   2   6  13  164.99   66.84
   2  -6  13   16.96   22.92
  -2   6  13  129.45   47.94
  -2   6 -13   93.12   47.41
   0   1  20  148.15   41.70
   0  -1  20  159.85   58.73
   0  -1 -20  171.04   53.18
   0   1 -20  231.72   61.50
  -6  -4   8  497.30   76.31
   6   4  -8  511.59  236.59
  -6   4   8  532.37   87.69
  -6   4  -8  619.55   96.39
   6  -4   8  570.39   91.21
   6   4  -8  488.44  215.07
  -6  -4  -8  483.76  113.08
  -6  -4  -8  482.34   70.79
   1   0  20  116.48   54.58
   1   0 -20   76.88   44.81
  -1   0  20   36.13   40.77
  -1   0 -20   35.93   34.40
   5   6   5  239.78  104.20
  -5   6   5  200.56   53.94
  -5   6  -5  237.68   57.72
   5   6  -5  195.04  102.15
   7   3  -4   48.40   21.33
  -7   3   4   80.92   39.36
  -7   3  -4   58.61   40.37
  -7  -3   4   58.98   44.53
  -7  -3  -4   88.43   34.33
   0  -8   6  824.73   94.64
   0  -8  -6  902.08  108.22
   0   8   6  777.61  110.23
   0   8  -6  807.34   94.60
   1   5  16  444.55  155.72
  -1  -5  16  578.27   86.23
   1  -5  16  615.09   92.69
   1   5 -16  517.83  232.77
  -1   5 -16  497.10   85.99
  -1  -5 -16  337.41  162.96
  -1   5  16  468.21   71.88
  -1   5  16  414.94   73.96
   1  -5 -16  408.95  147.42
   2   8  -3   33.15   29.07
   2  -8  -3   56.46   34.24
   2   8   3   12.27   16.44
  -2   8   3   38.34   44.74
  -2   8  -3   63.51   43.78
   7  -1   8    5.93   27.18
   7   1   8   -2.16   20.28
  -7   1  -8    9.26   24.39
  -7   1   8   -1.42   16.44
  -7  -1   8    3.09   16.42
  -7  -1   8   -2.14   20.37
  -7  -1  -8   13.93   27.55
   7   1  -8    5.09    8.69
   3   2 -18  419.86  147.70
   3   2  18  376.68  154.28
  -3  -2 -18  346.72  153.60
   3  -2  18  489.63   82.34
  -3   2 -18  411.87   56.90
   3  -2 -18  419.43  179.34
  -3   2  18  402.56   64.08
  -3  -2  18  496.87   82.32
   3   2  18  443.62   66.47
  -2  -4  17  356.01   66.77
   2   4  17   -1.45   10.71
   2  -4 -17  223.22   88.95
   2   4 -17  303.79   98.42
   2   4  17  254.36   85.61
  -2   4  17  318.09   56.86
  -2   4 -17  239.03   59.74
   2  -4  17  324.16   65.51
  -2  -4 -17  261.61  122.31
  -5   4  12   89.53   33.43
   5  -4 -12   81.46   26.99
  -5  -4  12   75.28   34.65
  -5   4  12   55.11   29.39
  -5  -4 -12  104.79   37.34
   5   4 -12  101.55   66.21
   5  -4  12  158.48   62.16
  -5   4 -12  139.39   47.77
   5   4  12   81.71   34.49
  -6   5  -4  177.37   58.77
   6   5   4  143.63   52.38
   6   5  -4   -1.50   18.12
   6  -5  -4   89.98   39.88
  -6   5   4   88.33   42.00
   6   5  -4  135.45   39.02
  -6  -5   4   95.59   39.53
   3   7   8   58.23   34.44
  -3   7   8  147.26   49.56
   3   7  -8  124.35   43.74
   3  -7  -8  188.17   48.35
   3  -7   8   95.41   35.09
  -3   7  -8  164.66   50.29
   3   4 -16   20.96   18.88
   3   4  16   69.25   37.04
  -3   4 -16   68.71   33.40
   3  -4 -16   49.87   27.28
  -3  -4 -16   84.28   33.74
  -3   4 -16   38.27   25.52
  -3   4  16   55.77   29.78
  -3  -4  16   59.11   30.84
   3  -4  16   81.28   36.77
  -4   7   4    8.89   29.37
   4  -7  -4   43.33   21.99
   4  -7  -4   84.11   29.59
   4  -7   4   -0.07   17.86
   4   7  -4   26.95   35.47
   4   7   4   76.72   39.81
  -7  -2  -7  -13.66   26.04
  -7  -2   7   -7.05   15.61
   7  -2   7   19.19   27.63
  -7   2  -7   13.38   25.95
   7   2   7    5.86   18.38
  -7   2   7   -2.63   19.42
  -7  -2   7   10.37   16.60
   7   2  -7    7.33    5.69
  -2  -2  19   15.19   19.20
  -2   2  19   25.53   33.88
  -2  -2 -19    7.85   22.13
   2  -2 -19   -9.37   24.60
  -2   2 -19   14.06   21.54
   2   2 -19   -8.86   30.13
   2   2  19   31.11   32.32
   2  -2  19   39.59   41.81
  -1   6  14  210.33   59.97
  -1  -6  14  173.60   52.70
   1   6  14  209.58   86.97
   1  -6  14   22.46   24.04
  -1  -6 -14  201.18   50.58
  -1   6 -14  153.55   73.50
   1   6 -14  228.58   86.80
  -2  -7 -10   49.66   33.60
   2  -7  10   17.57   23.72
  -2   7 -10   49.74   32.47
   2  -7 -10   51.15   22.23
  -2  -7  10   10.65   10.16
   2   7 -10   30.31   27.53
  -2   7  10   70.23   43.28
   2   7  10   49.17   37.65
   1  -7  11   40.33   24.15
  -1  -7  11   87.45   39.25
  -1   7 -11   76.81   32.49
   1   7 -11   65.19   30.03
  -1  -7  11  168.08   61.20
   1  -7 -11   74.64   36.38
   1   7  11   95.26   35.87
  -1  -7 -11   75.91   37.83
  -1   7  11   98.85   50.51
   1   1 -20  164.86   53.10
  -1   1  20  118.49   41.73
  -1  -1  20  166.38   49.67
  -1   1 -20  124.44   35.77
   1  -1  20  131.46   50.49
   1  -1 -20  113.32   45.37
  -1  -1 -20  130.46   37.04
   1   1  20  182.66   62.16
   0  -3 -19  427.13  167.03
   0  -3  19  600.29   89.60
   0   3 -19  613.98  169.33
   0   3  19  522.49  175.98
  -1   8  -6  253.38   58.86
   1  -8  -6  395.35   68.04
   1   8   6  316.67   80.36
   1  -8   6  373.66   66.76
   1   8  -6  373.24   72.06
  -1   8   6  328.22   77.15
   2  -8   4   66.51   34.20
   2   8   4   71.63   36.11
   2   8  -4   51.67   43.05
  -2   8   4   72.58   46.93
  -2   8  -4   70.55   37.96
   2  -8  -4   88.60   34.03
  -2  -8  -4   93.28   44.06
   3  -6  12  273.34   55.98
   3   6  12  258.62   92.34
  -3   6  12  283.58   70.31
  -3  -6  12  249.71   50.98
  -3   6 -12  197.45   76.07
   3  -6 -12  242.83   56.87
   3   6 -12  252.62   59.43
  -3   6 -12  290.72   54.46
  -3  -6 -12  246.40   58.63
   7   3  -5  159.94   59.31
  -7   3   5  209.73   45.89
  -7   3  -5  207.85   61.09
   7   3  -5  220.61   49.48
  -7  -3   5  141.65   48.66
  -7  -3  -5  159.64   74.84
   6  -2  12  753.57   99.11
  -6   2 -12  749.44   95.33
  -6   2  12  562.34   68.52
   6  -2 -12  580.19  230.20
   6   2 -12  747.55  103.41
  -6  -2  12  536.83  185.16
   6   2  12  615.31   75.55
  -6   2  12  588.88   78.31
  -6  -2 -12  717.09   94.87
   0   4 -18  397.93  150.30
   0   4  18  307.00  127.53
   0  -4  18  542.80   90.61
   0   4  18  499.14   69.32
   0  -4 -18  368.01   86.81
   5   6  -6  415.52  163.64
   5   6   6  510.17  190.40
  -5   6  -6  534.14   86.07
  -5   6   6  546.46   87.75
  -6   0  13   33.49   27.66
   6   0 -13   -0.60   18.98
  -6   0 -13   16.63   24.61
   6   0  13    0.17   22.66
  -5   5 -10  141.76   50.50
   5   5  10  165.98   62.72
  -5   5  10  118.31   43.20
   5  -5 -10  127.34   34.97
  -5  -5  10  143.72   50.33
   4  -3 -16   22.05   21.83
  -4  -3 -16    1.37   13.60
   4   3  16    5.56   18.39
  -4  -3  16   11.66   25.67
   4  -3  16    3.34   30.38
  -4   3  16   30.80   26.64
   4   3  16   20.76   38.73
  -4   3 -16    3.45   17.75
   6  -5   5  146.73   48.86
   6   5  -5  137.47   84.78
  -6   5  -5  148.88   52.78
  -6   5   5  196.03   57.71
   6   5   5  166.87   78.00
   4  -6 -10    1.44   17.47
  -4  -6 -10    7.23   19.33
   4  -6 -10   13.76    8.78
  -4   6  10   24.32   33.46
   4   6  10   22.24   27.02
  -4   6 -10   11.78   23.02
   4  -6  10   55.00   38.56
  -4  -6  10   24.68   23.28
  -7   0  -9    5.76   25.92
   7   0   9   12.52   25.21
  -7   0   9   26.89   22.71
  -7   0   9    0.05   17.09
   1   3  19   13.05   20.84
  -1   3  19   46.41   34.34
   1   3 -19   59.82   36.09
  -1   3 -19   18.86   20.99
   1  -3 -19   18.40   20.01
  -1  -3 -19   33.00   21.18
   1  -3  19   13.50   29.11
  -1  -3  19   40.01   41.25
   4  -7   5  650.13   78.90
   4   7   5  800.08  302.76
   4   7  -5  666.85  269.27
  -4   7  -5  762.75  101.23
   4  -7  -5  745.48   82.71
   4  -7  -5  701.45   86.32
  -4   7   5  728.96   94.00
   0  -8   7  192.19   51.30
   0   8  -7  164.21   51.63
   0   8   7  222.12   71.47
   5   2 -15 1206.35  140.10
  -5  -2  15 1050.44  117.07
  -5  -2 -15  970.64   99.12
   5   2  15 1104.76  117.77
   5  -2 -15 1038.97  114.28
  -5  -2 -15 1000.63  109.65
  -5   2 -15 1100.11  116.97
  -5   2  15 1074.20  114.36
   5  -2  15 1143.12  128.22
  -5  -3 -14  340.74  162.64
  -5  -3 -14  341.32   63.93
   5  -3 -14  251.01  106.46
   5  -3  14  290.96   67.98
   5   3 -14  340.90  124.22
   5   3  14  350.43   62.66
  -5  -3  14  331.83   56.63
  -5   3  14  296.42   57.22
  -5   3 -14  393.14   66.54
  -6   3 -11  599.75   85.15
   6   3 -11  539.16  216.64
  -6  -3  11  534.20   69.39
   6  -3 -11  576.83   67.72
  -6   3  11  645.82   82.68
  -6   3  11  535.40   76.27
  -6  -3 -11  546.66   65.21
   6  -3  11  603.08   89.68
   6   3  11  692.12   86.90
  -4   2 -17  154.49   42.69
  -4   2  17  180.01   44.88
  -4  -2  17  167.64   50.14
   4   2 -17  141.88   54.56
   4   2  17  168.40   59.47
   4  -2  17  171.66   57.41
  -4  -2 -17  138.38   50.72
   4  -2 -17  151.54   45.11
  -4   2 -17   99.59   49.06
  -6  -4   9   82.85   39.97
   6   4  -9   61.43   24.80
  -6   4   9   40.61   34.41
  -6  -4  -9   57.66   49.44
  -6   4  -9   20.90   27.27
  -6  -4  -9  111.50   37.71
   6   4  -9   31.63   26.96
   6  -4   9  100.15   49.97
   0  -2 -20 1199.23  144.51
   0  -2  20 1282.28  140.11
   0   2 -20 1342.00  103.15
   0   2  20 1401.29  109.79
   3   0 -19   21.74   41.40
   3   0  19    2.10   23.82
  -3   0 -19   15.96   18.64
  -3   0  19  -12.44   24.52
   1  -4 -18   32.30   20.69
   1   4  18    6.43    9.11
  -1  -4  18   31.46   30.60
  -1  -4 -18   84.21   40.34
  -1   4  18   41.99   30.64
  -1   4 -18   32.28   32.20
   1   4 -18  107.00   49.02
   1   4  18   45.99   20.39
   1  -4  18   54.14   34.94
   6   1  13  576.44   86.47
  -6  -1  13  519.65  220.51
  -6   1 -13  540.77   81.47
   6   1 -13  491.69  210.13
  -6   1  13  518.67   79.32
  -6  -1 -13  534.27   79.94
   6  -1 -13  536.34   72.71
   2   8   5   79.66   55.40
   2   8  -5   92.93   43.30
  -2   8   5   67.15   45.80
  -2   8  -5   61.78   29.89
   2  -8  -5   72.72   38.82
  -2  -8   5  101.67   38.45
  -2  -8  -5   80.67   44.38
   4  -5  13  769.63  107.24
  -4   5  13  682.79   82.85
   4   5  13  923.94  332.46
  -4   5 -13  631.01   82.08
  -4   5  13  707.51   90.41
  -4  -5  13  705.51   89.35
   4  -5 -13  632.21  230.66
  -4  -5 -13  669.02   81.41
   4   5 -13  658.14  278.15
  -7   1   9   17.25   26.14
   7  -1   9   12.25   27.96
   7   1  -9   10.72   13.35
  -7  -1  -9   14.69   26.55
  -7  -1   9    0.77   16.21
  -7   1  -9   24.92   27.99
  -7  -1   9   21.57   29.89
   7   1   9   41.91   34.91
   7  -2   8    4.83   26.66
   7   2  -8   30.35   14.91
  -7  -2   8   12.21   19.02
  -7  -2  -8   49.89   46.52
  -7  -2   8   19.25   26.50
  -7   2  -8   39.28   28.10
  -7   2   8   44.61   31.68
  -7   3  -6   22.12   27.12
  -7   3   6   57.47   35.34
  -7  -3   6   78.61   33.02
   7   3  -6   38.16   29.61
  -7  -3  -6   62.95   38.58
  -1   8  -7  122.98   44.79
   1  -8  -7  155.73   45.35
   1   8   7   84.65   48.32
   1   8  -7  166.34   57.75
  -1   8   7  106.00   53.20
   2   0 -20   16.17   28.19
  -2   0  20   20.91   18.85
   2   0  20   13.83   33.78
  -2   0 -20   17.36   11.56
   3  -7  -9  223.38   51.59
   3   7   9  278.64   66.37
  -3   7  -9  244.41   53.14
  -3  -7   9  227.47   60.13
   3  -7   9  274.82   62.04
  -3  -7  -9  304.84   60.60
  -3   7   9  262.38   64.04
   3   7  -9  236.18   50.84
   0  -7 -12    3.42   13.59
   0   7 -12   28.64   24.09
   0  -7  12   32.93   32.56
   0   7  12   14.01   29.77
   4  -4  15  162.61   60.57
  -4  -4  15  179.05   53.10
  -4   4 -15  131.36   42.76
  -4  -4 -15  150.61   43.45
   4   4 -15  167.38   68.33
  -4   4  15  152.05   46.22
   4  -4 -15  131.36   51.42
   4   4  15   22.05   33.43
  -2   5  16   -0.12   16.22
   2   5 -16    6.48   14.08
  -2  -5 -16   -6.23   23.15
   2  -5  16   -1.66   24.94
   2  -5 -16    4.88   17.42
  -2   5 -16   16.07   17.99
   2   5  16   21.40   21.51
  -2  -5  16   26.88   33.45
  -2   5  16    1.13   17.61
   5   0 -16  286.13  130.30
  -5   0 -16  299.29   62.58
  -5   0  16  266.17  137.58
   5   0  16  287.33   59.75
   3   1 -19  256.03  101.69
   3  -1  19  352.80   73.97
  -3   1  19  274.79   53.80
  -3  -1 -19  190.80   69.67
   3   1  19  273.87   52.81
  -3  -1  19  254.06   62.65
  -3   1 -19  150.20   87.38
   1  -2 -20   24.28   18.37
  -1  -2  20   32.82   32.62
  -1   2  20   17.35   20.93
  -1  -2 -20   34.39   23.28
   1   2  20   31.83   37.67
  -1   2 -20   22.20   27.55
   1  -2  20   24.84   37.92
   1   2 -20   11.90   24.53
   6   5   6   44.38   36.50
  -6  -5   6   53.44   24.85
   6  -5  -6   71.20   26.98
  -6   5   6   50.96   35.80
  -6  -5   6   85.65   36.79
  -6   5  -6   26.18   27.77
   6   5  -6   -5.28   22.29
  -5   6  -7  125.59   37.69
  -5   6   7  111.11   52.16
   5   6  -7   67.68   48.23
   5   6   7   91.66   41.96
  -4  -7  -6   78.15   35.33
  -4   7  -6   53.61   35.65
  -4   7   6   52.44   33.82
   4   7   6   29.50   40.89
   4  -7   6   56.99   31.94
   4   7  -6    9.33   16.37
  -4  -7   6   75.03   47.81
   4  -7  -6   64.20   33.23
  -7   4   0   61.64   34.63
   7   4   0   20.25   16.93
  -7  -4   0   22.87   15.01
   3  -5 -15  476.32  170.47
   3   5 -15  534.57  274.64
  -3   5 -15  456.45  160.10
  -3  -5  15  629.65   75.98
  -3  -5 -15  718.82   81.81
   3   5  15  518.75  257.86
  -3   5  15  524.00   68.55
   2  -6  14    6.61   21.98
  -2  -6  14   22.06   19.55
   2  -6 -14   23.18   23.94
   2   6 -14    3.77   15.03
   2   6  14    2.49   18.00
  -2   6 -14    3.19   12.68
  -2   6  14   13.19   23.01
  -2   6 -14    0.32   13.57
  -2  -6 -14   23.42   25.91
  -7   4   1  406.75   67.96
   7   4   1  344.86  141.28
  -7   4  -1  392.40   75.35
  -7  -4   1  336.66  141.33
  -7  -4  -1  378.54  184.96
   7   4  -1  359.89  119.50
  -2  -7 -11  758.36   82.25
  -2  -7  11  525.69  199.74
  -2   7 -11  745.45   72.14
   2  -7 -11  738.93   81.63
   2  -7  11  652.96   73.22
  -2   7  11  722.82   93.15
   2   7  11  835.78  246.48
  -2   7 -11  753.12   82.50
  -2   1 -20  166.92   42.88
   2   1 -20  213.94   59.35
  -2   1  20  220.34   59.43
   2   1  20  195.37   55.92
   2  -1 -20  193.71   51.15
  -2  -1 -20  219.33   75.84
  -2  -1  20  184.83   90.59
   3   8   0    6.69   20.51
  -3   8   0   41.38   32.30
   0  -6 -15   17.89   26.12
   0   6 -15   15.38   14.57
   0  -6  15   10.63   23.75
   0   6  15   18.34   26.98
   0   5 -17  997.59  283.74
   0   5  17  900.52   81.84
   0  -5 -17  924.82  301.11
   0  -5  17  996.91  102.72
   4   0  18   71.44   41.98
  -4   0 -18   75.06   31.58
   4   0 -18   85.31   46.34
  -4   0  18   70.46   39.62
  -4   0 -18   57.73   34.32
  -5  -1 -16   28.01   17.54
  -5   1 -16   11.61   23.41
   5   1 -16   22.17   29.09
  -5  -1  16   30.34   29.28
   5   1  16   43.06   39.77
   5  -1  16   51.55   31.59
  -5  -1 -16   50.93   30.00
   5  -1 -16   42.59   35.75
  -5   1  16   55.02   37.52
   3   8   1  155.96   58.53
  -3   8  -1   87.03   36.41
   3  -8  -1  136.66   36.53
   3   8  -1  131.15   63.79
  -3   8   1  114.03   53.07
   5  -4 -13   40.53   30.89
  -5  -4  13   38.66   30.95
  -5  -4 -13   52.31   28.76
  -5   4  13   18.37   17.66
   5  -4  13    6.29   28.54
   5   4  13   66.93   43.73
  -5   4  13   50.87   29.40
   5   4 -13   45.04   33.26
  -5   4 -13   38.03   28.16
   2  -8  -6    4.68   21.15
  -2   8  -6   12.56   24.03
   2  -8   6   25.26   26.32
  -2  -8  -6    6.35   22.78
  -2   8   6    4.96   28.81
   2   8   6   15.74   14.56
  -2  -8   6    5.51   21.06
   2   8  -6    7.93   26.46
   1   7  12    4.10   21.60
  -1  -7 -12   28.39   34.76
   1  -7  12   50.55   27.07
  -1  -7  12    7.15   19.85
  -1   7  12    6.78   27.50
  -1   7 -12   23.68   20.85
  -1   7 -12   11.68   20.29
   1  -7 -12    2.89   13.42
   0   8  -8  115.92   40.05
   0  -8   8  140.61   45.11
   0   8   8  264.90   75.69
  -7  -4   2   73.72   47.65
   7   4   2   93.67   38.09
  -7   4   2   80.04   34.12
  -7   4  -2  133.51   53.80
  -7  -4  -2   87.43   54.30
   3   8  -2   90.03   43.23
  -3   8  -2  112.60   48.56
   3  -8  -2   98.70   27.61
  -3   8   2  136.36   43.38
   3  -3  18   -8.58   27.66
   3   3  18   32.21   25.88
   3   3 -18    4.54   18.37
   3  -3 -18   15.13   31.88
  -3  -3 -18   20.52   27.42
   3   3  18   25.44   22.51
  -3  -3  18   18.50   39.04
  -3   3 -18    6.27   17.11
  -3   3  18   52.25   37.91
  -7   0  10   41.54   31.59
   7   0  10    1.38   23.21
  -7   0 -10   17.07   27.81
  -5  -5  11  226.80   91.03
   5  -5 -11  341.06   57.46
  -5   5 -11  333.29   64.78
  -5   5  11  255.69   46.10
   5   5  11  296.37  145.74
   3   6 -13  113.38   39.11
  -3   6 -13  112.96   40.30
  -3   6  13  101.43   40.51
   3   6  13  126.88   48.96
  -3  -6 -13  127.63   48.53
  -3  -6  13  125.59   35.49
   3  -6 -13  111.23   49.87
   3  -6  13  121.24   50.56
  -3   6 -13   71.51   32.13
   7   3   7  421.62   62.03
  -7  -3   7  297.58   48.72
   7  -3  -7  334.15  129.45
   7  -3   7  408.51   76.44
  -7   3  -7  340.66   68.76
  -7  -3  -7  269.19   91.24
  -7  -3   7  238.02  130.74
   7   3  -7  279.30   90.93
  -7   3   7  288.80   55.73
   4   1 -18    7.56   15.62
  -4   1 -18   -3.17   16.30
   4  -1 -18   38.63   36.88
   4  -1  18   55.71   43.55
  -4   1 -18   16.63   20.35
  -4  -1 -18   32.43   26.93
   4   1  18    4.77   26.26
  -4  -1  18   16.45   28.88
  -4  -1 -18   17.31   21.51
  -4  -6  11   59.05   29.80
  -4   6  11   11.85   24.44
   4   6  11  123.93   67.36
   4  -6  11   19.61   26.46
   4  -6 -11   55.50   40.84
  -4  -6 -11   89.87   36.21
   4  -6 -11   58.57   27.74
  -4   6 -11   73.66   39.64
  -2   3  19  233.76   45.83
   2  -3 -19  181.29   70.00
  -2  -3 -19  226.51   67.14
  -2   3 -19  203.99   44.55
   2   3 -19  274.34  103.82
   2  -3  19  257.34   60.89
  -2  -3  19  254.56  122.57
   2   3  19  287.33   56.69
  -7   4   3  127.22   49.67
  -7  -4   3   97.33   34.86
  -7  -4   3   84.45   39.55
  -7  -4  -3  139.38   52.51
  -7   4  -3   24.83   27.65
   1  -6 -15  125.03   47.64
  -1   6 -15  120.09   35.79
   1  -6  15  159.35   55.48
  -1  -6  15  208.81   57.41
   1   6  15  140.37   45.20
  -1   6  15  125.23   42.55
  -1  -6 -15  134.34   40.98
   1   6 -15  169.20   65.13
   0   0 -21   41.44   31.70
   0   0  21   45.50   41.08
  -1  -5  17  367.64   65.84
   1   5  17  271.13  102.47
  -1  -5 -17  394.27   65.07
   1  -5 -17  332.36  112.73
  -1   5 -17  360.49  123.92
   1   5 -17  376.09  153.61
  -1   5  17  325.02   57.20
  -6   2  13  106.29   41.59
   6  -2 -13   92.01   44.89
   6   2 -13   98.71   55.77
   6   2  13   93.05   42.20
  -6  -2 -13  124.37   48.85
  -6   2 -13   94.25   42.33
  -6  -2  13   78.16   29.54
   6  -4 -10  480.92   64.42
  -6   4  10  464.58   64.67
   6  -4  10  503.66   77.82
  -6   4 -10  588.43   74.67
  -6  -4 -10  503.33  161.41
  -6  -4  10  442.38  164.15
  -6  -4 -10  536.43   56.95
   6   4 -10  493.30  184.57
   1   8   8  436.21  161.30
  -1   8   8  310.40   74.49
   1   8  -8  407.07   58.56
  -1   8  -8  464.53   72.17
  -8   0   0 3431.81  444.59
   3  -8  -3   21.22   25.95
   3   8   3   19.87   20.90
   3   8  -3   34.90   29.34
   3  -8   3   15.79   23.34
  -3  -8  -3   40.22   33.93
  -3   8   3   12.24   28.91
  -3  -8   3   12.46   23.78
   6   5   7    5.16   33.77
  -6  -5   7  267.86   43.96
   6   5  -7  236.30   87.20
  -6   5   7  278.26   59.05
   7   2   9  262.14   53.15
  -7  -2   9  243.35  106.26
  -7   2   9  266.17   54.54
  -7  -2  -9  322.08   63.01
   7   2  -9  236.05  119.05
   7  -2   9   30.85   31.52
   7  -2  -9  267.72   55.36
  -7   2  -9  267.30   60.26
  -8   0  -1  303.64   63.81
  -8   0   1  331.00   71.39
   3   4 -17  119.50   87.00
   3   4  17  107.93   46.51
  -3   4 -17   71.59   38.21
   3  -4  17   29.02   33.05
  -3  -4  17  113.15   39.89
  -3   4  17  101.74   31.13
  -3  -4 -17  117.28   39.31
   3  -4 -17   84.22   41.00
  -4   7  -7  563.75   76.71
  -4   7   7  597.64   80.32
   4   7   7  535.00  157.89
   4  -7  -7  471.94   59.99
  -4  -7   7  577.43   74.92
   4   7  -7  586.03  193.91
   4  -7  -7  627.39   65.69
   2   4  18  689.95   93.11
  -2  -4  18  717.90   86.37
  -2  -4 -18  621.54  196.21
  -2   4 -18  600.64   90.30
   2  -4  18  612.66   83.62
   2   4 -18  689.54  165.97
  -2   4  18  673.97   72.99
   7  -1  10    4.97   25.29
   7   1  10   -1.73   24.19
  -7  -1  10    4.47   20.00
  -7  -1 -10   11.25   30.55
   7   1 -10    6.40   19.87
  -7   1  10    6.79   17.97
  -7   1  10   -1.15   21.79
   6   0  14  462.86   75.93
  -6   0 -14  436.54   72.30
  -6   0  14  414.09   61.61
   6   0 -14  419.86  128.83
  -6   3 -12  105.79   42.51
   6   3 -12   84.26   60.41
  -6   3  12   62.07   34.87
  -6  -3 -12  111.43   66.75
   6  -3  12   33.63   33.71
   6   3  12    6.86   18.98
  -6   3  12   87.14   38.57
  -6  -3  12  111.97   47.11
   6  -3 -12   99.83   32.55
  -5   6   8  394.77   70.55
  -5   6  -8  418.75   63.64
   5   6   8  386.65  123.34
  -5  -6   8  323.37   45.72
   5   6  -8  255.56  133.01
   3   2  19    5.29   16.94
   3  -2  19  156.37   61.87
  -3  -2  19   95.41   46.21
  -3   2 -19   82.32   27.77
   3   2  19  108.65   36.61
   3  -2 -19   59.93   47.71
   3   2 -19  105.81   55.51
  -3   2  19  133.22   49.99
  -3  -2 -19   79.71   45.70
  -3   7 -10   30.20   26.70
  -3  -7 -10   73.18   46.50
   3  -7 -10   19.35   18.89
  -3  -7  10   41.99   38.71
  -3   7  10   22.25   28.46
   3   7  10   48.47   46.81
   3  -7  10   15.78   25.30
  -3   7 -10    8.53   13.77
   0  -1  21 1253.80  106.98
   0  -1 -21 1232.27  188.04
   0   1 -21 1109.17   99.12
   0   1  21 1211.92  102.42
  -8   0  -2  685.68   86.11
  -8   0   2  592.64   77.35
   1   0  21   -2.68   23.91
   1   0 -21    2.59   29.25
  -1   0 -21   51.99   37.35
  -1   0  21   -5.30   25.17
   7   4  -4   95.70   40.65
  -7   4  -4   32.03   29.52
   7  -4   4  110.47   56.53
  -7   4   4   80.43   41.92
  -7  -4  -4   54.05   50.49
  -7  -4   4   38.30   23.51
   2   8  -7  110.35   46.02
  -2  -8  -7   78.64   39.60
   2  -8  -7  128.44   61.70
  -2  -8   7   92.37   37.83
  -2   8  -7   89.82   44.10
  -2   8   7   63.85   46.51
   2   8   7   60.06   58.30
   2  -8   7   27.74   27.71
  -8   1   0   15.56   26.98
  -8  -1   0   32.18   30.65
  -8  -1   1 1661.31  232.98
  -8  -1  -1 1574.94  129.68
  -8   1   1 1569.06  117.48
  -8   1  -1 1547.18  122.95
   8  -1   1 1661.45  332.80
   8   1   1 1580.66  193.80
  -3   8  -4  121.19   50.57
  -3   8   4   75.40   45.91
   3   8   4  120.43   70.74
   3  -8  -4   57.27   30.35
   3   8  -4   85.10   55.76
  -5  -3  15  313.63   57.06
   5  -3  15  351.52   75.60
   5   3 -15  334.11  142.01
  -5  -3 -15  263.24  110.28
   5  -3 -15  230.45   45.18
  -5   3 -15  329.11   61.68
  -5   3  15  335.22   63.37
   5   3  15  316.07   58.31
  -6  -1 -14  131.62   49.84
   6   1 -14   96.55   41.19
   6  -1 -14  100.06   37.95
  -6   1 -14   95.88   36.82
  -6   1  14  110.92   46.36
   6   1  14  205.11   66.70
   6  -1  14   16.11   29.92
  -6  -1  14   50.42   33.10
   2   2  20  186.31   50.62
  -2  -2 -20  192.20   45.03
   2  -2 -20  195.68   46.47
  -2   2 -20  169.83   49.40
   2  -2  20  180.01   65.51
  -2  -2  20  169.29   83.05
  -2   2  20  184.09   51.01
   2   2 -20  172.41   59.58
  -8   0  -3  119.64   50.79
  -8   0   3   24.63   24.54
   4   5  14  157.86   56.94
  -4   5  14   89.87   43.16
  -4  -5 -14   77.19   52.08
   4  -5 -14  110.11   41.29
   4   5 -14  101.17   62.97
   4  -5  14  140.10   56.36
  -4  -5  14  142.67   48.31
  -4   5 -14  171.06   55.07
  -4   5  14  110.02   38.56
  -4  -3 -17  151.47   42.03
   4   3  17  141.51   48.95
  -4  -3  17   91.83   43.26
   4  -3  17  217.26   70.63
  -4   3 -17  131.50   40.27
   4  -3 -17   98.99   56.75
  -4   3  17  102.96   42.42
   4   3  17  102.79   47.39
   5   2  16   12.69   26.44
   5  -2  16   -4.46   31.36
  -5  -2 -16   40.51   25.05
   5  -2 -16   15.89   25.84
   5   2 -16   58.94   31.03
  -5  -2 -16   20.95   18.77
  -5   2 -16   27.39   34.32
  -5   2  16   30.18   28.56
  -5  -2  16   11.99   27.85
   0  -3 -20   76.02   56.22
   0   3 -20   93.46   34.41
   0  -3  20    9.38   32.58
   0   3  20   52.50   23.91
   0   8   9  111.48   54.53
   0  -8   9  123.03   40.95
   0   8  -9  119.17   44.78
   0  -8  -9   87.52   39.41
  -8  -1  -2   97.79   44.88
  -8  -1   2  138.45   53.30
   8   1   2   67.72   29.41
  -8   1  -2   36.53   31.48
  -8   1   2  102.07   42.38
   0   7  13  303.02   67.18
   0   7 -13  307.33  119.50
   0  -7  13  316.40   58.78
   0  -7 -13  281.50   96.80
   1   1 -21   14.56   27.70
  -1   1  21    7.86   14.20
  -1  -1 -21   38.37   30.31
   1  -1 -21   38.57   22.15
  -1   1 -21   61.41   37.20
   1  -1  21   97.59   54.94
  -1  -1  21   11.61   29.53
   1   1  21    2.81   26.12
   0   4 -19   63.46   24.23
   0  -4  19   -4.81   28.84
   0   4  19   -3.85   19.50
   0  -4 -19    8.57   11.96
   7   3  -8    8.09   14.88
  -7  -3   8   -0.47   17.75
  -7  -3  -8   22.43   29.18
  -7  -3   8   13.35   18.04
  -7   3   8   17.06   31.86
  -7   3  -8   30.76   30.59
  -2  -7 -12    0.20   25.67
  -2   7 -12   26.99   20.64
  -2   7 -12    9.96   22.32
   2  -7 -12   23.12   30.42
   2  -7  12    8.70   24.19
  -2  -7  12   21.00    9.91
   2   7  12   35.13   18.38
  -2   7  12   28.92   37.88
  -7  -4  -5   21.83   21.70
   7   4  -5   43.40   28.42
  -7   4   5   25.91   26.46
  -7   4  -5   23.30   27.67
  -5   7   0  378.66   92.05
   5   7   0  258.77  122.20
   8   1   3  259.91   94.49
   8  -1   3  253.39  101.38
  -8  -1   3  292.84   55.40
  -8   1   3  277.93   64.47
  -8  -1  -3  259.81   77.02
  -8   1  -3  274.05   60.73
   8  -1  -3  207.16   66.59
   4  -2 -18  532.40  217.48
  -4   2 -18  562.95   93.31
   4  -2  18  661.15  126.67
   4   2  18  521.46  254.80
  -4   2  18  536.32  186.35
   4   2 -18  577.39  207.36
  -4  -2 -18  485.70   85.99
   4   2  18  633.56  111.92
  -4  -2  18  587.01  107.90
   6   6   0    6.89   16.71
  -6   6   0  354.68   81.75
  -6   5   8  206.72   60.76
  -6   5  -8  257.43   65.63
  -6  -5   8  205.87   51.27
   6   5   8  247.96  106.06
   6   5  -8  205.61   77.27
   5   7   1  511.63  239.34
  -5   7  -1  770.39  138.05
  -5   7   1  671.95  125.02
   5   7  -1  539.62  184.65
  -8   0   4  185.09   54.40
   8   0   4   87.10   40.95
  -8   0  -4  120.19   43.36
  -3   8   5   43.30   34.40
   3   8   5   87.19   44.00
   3  -8   5   12.33   19.11
  -3   8  -5   48.52   30.11
   3   8  -5   33.66   41.51
   3  -8  -5   23.22   21.97
   6   6  -1  200.56   98.29
   6   6   1  197.27   63.66
  -6   6  -1  222.82   61.10
  -6   6   1  188.47   59.16
   1  -3 -20  256.23   76.55
   1  -3  20  265.19   68.37
   1   3 -20  259.98   96.70
  -1  -3 -20  244.41   79.41
   1   3  20  265.97   61.81
  -1  -3  20  232.85   64.25
  -1   3  20  251.10   66.63
  -1   3 -20  260.69  101.01
  -4  -7   8   25.79   34.06
  -4   7  -8   51.37   38.14
   4   7   8   28.74   21.75
   4   7  -8   30.18   16.28
   4  -7   8    8.13   23.28
  -4   7   8   21.58   29.28
   4  -7  -8   37.54   30.60
  -1   8  -9   96.93   44.68
  -1   8   9   80.07   47.84
   1   8  -9  144.92   57.25
   1   8   9   49.73   69.21
  -4   4 -16  586.56   98.04
   4  -4 -16  389.61  168.21
   4  -4  16  618.80  113.98
  -4   4  16  456.10  180.27
   4   4  16  703.32  212.28
   4   4 -16  499.82  210.10
  -4  -4  16  563.50  104.31
  -4  -4 -16  569.27   95.81
  -7   0  11    7.51   21.61
  -7   0 -11    3.20   25.24
   7   0  11   41.02   38.23
   1  -7 -13  255.33   90.97
  -1   7 -13  241.43  107.46
  -1   7  13  250.90   64.23
   1  -7  13  244.41   60.79
   1   7 -13  340.27   72.16
  -1  -7 -13  314.74  129.49
   1   7  13  289.62  145.69
  -1  -7  13  300.88   64.28
   1   4  19    1.10    4.83
   1  -4  19  196.77   71.38
  -1  -4 -19  169.57   60.01
   1  -4 -19  181.40   60.33
  -1   4 -19  209.35   89.10
   1   4 -19  193.45  146.18
  -1   4  19  187.96   50.79
  -1  -4  19  230.54   58.18
  -5   7   2  227.89   68.15
   5   7   2  156.70   73.32
   5   7  -2  197.43   73.48
   2   6 -15   45.83   29.84
  -2   6 -15   57.72   30.83
   2  -6 -15    9.10   23.17
  -2  -6 -15   16.93   26.23
  -2   6  15   18.53   23.50
   2   6  15   53.22   23.65
  -2  -6  15   51.54   38.05
   2  -6  15   70.75   41.60
   2  -5  17  290.21   76.71
  -2   5  17  133.95   68.67
  -2  -5  17  219.90   75.58
  -2  -5 -17  275.76   65.83
   2  -5 -17  189.89   63.48
   2   5 -17  255.99  130.95
   2   5  17  264.91   90.30
  -2   5 -17  188.88   82.79
  -5   4 -14   37.26   39.45
   5  -4  14   21.91   31.38
  -5   4  14    6.52   23.67
   5   4  14   16.71   23.65
   5   4 -14   14.06   20.76
  -5  -4  14   52.13   37.08
   5  -4 -14    9.16   12.81
  -5  -4 -14   37.27   28.09
   5   0 -17    0.73   26.47
   5   0  17   16.84   28.59
  -5   0 -17   15.48   35.13
  -5   0  17   -0.29   18.96
  -6   6   2  793.71  130.36
   6   6  -2  958.43  350.08
  -6   6  -2  854.09  139.43
   6   6   2  871.74  356.89
  -5   5 -12  235.10   62.64
   5  -5  12  216.91   64.66
  -5  -5  12  139.88   80.55
   5  -5 -12  226.97   58.46
   5   5 -12   28.58   14.98
   5   5  12  247.30  101.44
  -5   5  12  223.01   61.29
  -7  -2  10   42.31   40.84
  -7   2  10   38.06   25.55
  -7  -2 -10   32.70   34.12
   7   2 -10   34.52   23.79
  -7   2 -10    0.86   25.50
   7  -2  10   -0.46   30.05
   3   0  20    2.31   23.95
   3   0 -20   16.10   30.04
  -3   0  20    6.18   29.78
  -3   0 -20   12.51   12.34
  -6   4 -11  121.41   52.94
   6   4 -11  117.53   50.78
  -6  -4 -11   89.89   36.37
   6  -4  11   26.64   32.17
  -6   4  11   66.61   35.07
  -6  -4  11   87.90   36.18
  -5  -6   9   75.21   39.15
  -5  -6  -9  175.41   53.54
   5  -6   9  154.80   59.36
   5  -6  -9    9.53   15.13
  -5   6  -9  125.52   47.59
  -5   6   9   63.55   42.33
   5   6   9  111.27   60.59
  -2   8   8  192.48   62.11
   2   8  -8  196.47   56.27
   2   8   8  207.25   80.66
   2  -8   8   27.21   28.52
   2  -8   8  247.63   65.80
  -2  -8   8  270.96   68.46
  -2  -8  -8  210.04   56.31
   2  -8  -8  221.29   54.40
  -2   8  -8  168.80   59.55
   3  -5 -16  160.58   49.36
   3   5  16  127.32   74.13
   3   5 -16  111.86   43.70
  -3   5 -16  114.88   48.46
  -3   5  16  148.52   49.87
  -3  -5  16  134.36   46.07
  -3  -5 -16  169.71   50.53
   3  -5  16  203.76   74.26
  -4  -6 -12   61.40   36.19
   4  -6 -12  107.44   40.17
  -4  -6  12   51.13   28.85
  -4   6 -12   50.01   35.62
   4   6  12  116.95   38.60
  -4   6  12  111.45   47.99
   4   6 -12   73.75   45.99
   4  -6 -12   59.72   29.52
   4  -6  12   75.81   45.70
   0   2  21  167.23   56.65
   0   2 -21  241.84   63.93
   0  -2 -21  169.36   77.81
   0  -2  21  221.82   63.12
   8   1   4    9.67   10.54
   8  -1   4   13.54   18.72
  -8   1   4    3.47   21.45
  -8   1  -4   10.71   27.00
  -8  -1  -4   15.56   30.39
  -8  -1   4   19.80   24.92
   0   6 -16  626.04  259.38
   0   6  16  599.95  108.64
   0  -6 -16  523.87  199.09
   0  -6  16  663.01  114.37
   7  -1  11  204.96   64.10
  -7  -1 -11  186.94   60.22
   7   1 -11  106.87   63.89
   7   1  11  173.66   66.27
  -7  -1  11  164.21   53.02
  -7   1  11  158.74   54.62
  -7   1 -11  146.22   53.33
   8   2   0 1093.69  185.26
  -8   2   0 1117.94  174.56
  -8  -2   0 1100.10  169.63
  -5   7  -3  522.34  105.13
   5   7  -3  369.89  146.52
  -5   7   3  417.44   88.03
   5   7   3  388.94  186.72
   8   2   1  107.62   44.29
  -8   2  -1  172.66   64.12
  -8   2   1  102.40   41.38
  -8  -2  -1  139.91   55.78
  -8  -2   1  127.46   51.85
  -6   6   3  290.48   72.04
  -6   6  -3  281.12   69.12
   6   6  -3  234.73   82.79
   6   6   3  240.07   68.91
   3  -6 -14  163.53   47.03
   3   6  14  195.59   89.08
  -3   6 -14  198.95   56.75
  -3   6  14   67.84   31.40
   3   6 -14  202.33   69.40
  -3   6 -14  134.26   60.79
   3  -6  14   25.26   30.85
  -3  -6  14  142.08   52.57
  -3  -6 -14  182.10   56.52
  -3  -7 -11   79.02   39.16
  -3   7 -11   58.13   40.61
   3  -7  11   20.49   27.32
   3   7  11   22.03   22.84
  -3   7  11   42.06   28.98
  -3   7 -11   48.65   30.49
  -3  -7  11   80.75   42.84
   3  -7 -11    0.78   21.99
  -5   1 -17  169.05   60.24
  -5   1  17  251.62   66.53
   5  -1  17  215.17   62.08
  -5  -1  17  197.87   57.91
   5   1  17  199.94   68.26
   5  -1 -17  147.45   50.19
   5   1 -17  167.24   72.82
  -5  -1 -17  139.74   77.16
  -8   0  -5   20.32   28.74
  -8   0   5   26.32   34.99
   8   0   5   18.64   23.04
  -7   4   6  154.28   53.37
   7  -4   6  219.45   67.34
   7   4  -6  121.68   52.93
  -7   4  -6  169.52   59.29
  -7  -4  -6  139.84   74.64
  -3  -1 -20   59.63   28.18
  -3  -1  20  121.25   55.62
  -3   1  20   67.96   41.79
   3   1 -20  116.16   56.06
   3  -1 -20   81.08   44.00
   3  -1  20   75.32   45.15
  -3   1 -20   63.60   37.62
   3   1  20    4.93   27.44
   6  -2 -14  406.20  178.09
   6   2  14   54.81   41.12
   6  -2  14    8.56   33.08
  -6   2  14  562.77  104.18
   6   2 -14  514.62  203.69
  -6   2 -14  453.28   91.51
  -6  -2  14  421.41   78.90
  -6  -2 -14  492.26  201.40
   2   0 -21   58.69   34.91
  -2   0  21   31.37   35.40
   2   0  21   14.23   37.80
  -2   0 -21    7.44   20.63
   0  -5  18  214.22   57.35
   0   5 -18  213.88   61.58
   0  -5 -18  193.70   94.27
   0   5  18  179.11   50.02
  -3   8   6  212.28   71.19
  -3   8  -6  270.27   66.90
   3   8   6  277.23  113.07
   3   8  -6  287.88   73.53
   3  -8  -6  242.03   59.78
   3  -8   6  227.18   52.57
   8   2  -2  561.61  203.49
  -8   2   2  655.33  117.44
  -8  -2   2  632.33  111.08
  -8  -2  -2  607.87  107.69
  -8   2  -2  659.09  114.52
   0   9   0    9.52   30.61
   6  -3 -13   50.87   26.48
   6   3 -13   10.38   22.49
  -6  -3 -13   10.86   30.57
  -6   3 -13   36.36   29.83
  -6   3  13   13.36   21.54
  -6  -3  13   55.59   21.43
   6   3  13   26.56   28.97
   6  -3  13   21.11   31.22
  -1   2 -21  254.04   66.29
  -1  -2 -21  200.82   89.05
  -1  -2  21  148.09   47.49
   1   2  21  139.53   51.22
   1  -2  21  258.46   72.42
   1   2 -21  207.04   87.87
  -1   2  21  171.93   85.20
   1  -2 -21  171.22   91.26
   0   9  -1   84.19   48.37
   0   9   1  137.36   50.13
   0   8 -10   22.60   32.61
   0  -8 -10   38.10   35.48
   0  -8  10   -1.63   22.62
   0   8  10  -20.96   32.92
  -4   0 -19    3.47   10.76
   4   0 -19   -3.63   25.58
  -4   0 -19    1.66   11.93
   4   0  19   14.13   29.73
  -4   0  19   42.31   43.82
  -1  -6 -16   41.21   27.15
   1  -6  16    3.25   26.59
  -1  -6  16   64.99   42.29
   1   6  16   24.17   38.33
   1   6 -16   72.12   47.33
  -1   6  16   27.88   25.80
   1  -6 -16   73.95   42.52
  -1   6 -16   37.03   22.59
  -7   3  -9  169.40   56.36
  -7  -3   9  148.75   64.56
   7   3  -9  159.70   77.39
  -7   3   9  251.11   64.96
   7  -3  -9  178.35   70.00
  -7  -3  -9  188.72   70.74
  -5   7   4   96.60   48.20
   5   7  -4   11.09   12.18
   5   7   4   17.64   28.37
  -5   7  -4  142.28   68.38
   8   1  -5    4.64   18.81
   8  -1  -5   59.04   27.65
   8  -1   5   72.69   39.55
  -8  -1   5   20.01   24.43
  -8   1  -5   72.78   36.65
  -8   1   5   26.33   26.72
   8   1   5    7.26   24.88
  -8  -1  -5   70.99   46.66
  -6   0  15   28.79   35.87
  -6   0 -15   -8.58   26.79
   6   0 -15    3.23   24.54
   6   0  15   51.26   46.00
  -6   6  -4  173.13   63.70
  -6  -6   4  112.21   36.65
  -6   6   4  125.67   50.65
   6   6  -4  104.35   40.92
   6   6   4   98.51   54.84
   6  -6   4   52.74   39.95
   0   9   2   41.13   53.99
   0   9  -2   14.85   28.74
  -2  -1 -21   92.86   35.64
   2  -1 -21  127.66   53.32
  -2   1 -21   82.94   36.04
   2   1 -21  143.41   48.47
   2  -1  21  133.33   56.07
   2   1  21  129.75   50.92
  -2  -1  21  122.25   52.77
  -2   1  21  120.84   55.43
  -8   2   3  133.40   50.66
  -8   2  -3  124.19   51.91
  -8  -2   3  150.97   50.19
  -8  -2  -3  176.20   57.78
   6   5  -9  692.61  193.52
  -6   5   9  718.31  119.87
  -6  -5  -9  751.24  116.22
  -6  -5   9  700.30  108.04
  -6   5  -9  718.43  120.60
   6   5   9  709.91  238.26
   6  -5  -9  815.98  127.47
  -3  -3 -19   36.70   37.39
   3   3  19   32.48   31.37
  -3   3  19  139.61   56.53
   3   3 -19   63.79   26.06
   3  -3 -19   30.49   28.72
   3   3  19   24.22   11.23
   3  -3  19   20.08   31.21
  -3  -3  19   59.55   35.76
  -3   3 -19   48.27   28.85
  -1   5 -18   41.82   23.02
  -1  -5 -18  130.45   53.74
   1   5 -18   96.33   35.25
   1  -5 -18   62.01   44.12
   1  -5  18   47.68   33.43
  -1  -5  18   14.46   30.92
   1   5  18   38.68   34.49
   4  -7   9   47.47   35.05
  -4   7  -9   49.81   39.49
  -4  -7   9   53.36   37.44
   4  -7  -9   31.52   22.69
  -4   7   9   78.96   46.50
   4   7   9   52.58   35.43
  -4  -7  -9   65.06   44.19
  -1   9   0  282.17   74.71
   1   9   0  281.50   86.11
  -4   1  19  688.53  118.61
   4  -1  19  774.49  127.31
   4  -1 -19  695.46  115.50
   4   1  19  708.24  123.20
  -4  -1 -19  530.14  254.22
  -4  -1 -19  598.24  151.11
  -4  -1  19  698.69  122.07
   4   1 -19  673.50  250.95
  -4   1 -19  445.84  238.56
  -1   9   1  252.96   77.02
   1   9  -1  366.58   93.84
   1   9   1  289.49   91.13
  -1   9  -1  289.94   81.82
  -1   8  10  444.00  101.27
   1  -8 -10  569.70  141.17
  -1   8 -10  582.35  102.35
   1   8 -10  635.73  106.19
   1   8  10  398.18  153.59
   8   0  -6   40.92   28.68
   8   0   6   10.92   28.15
  -8   0   6  110.80   42.28
  -8   0  -6  126.31   58.47
   3   4  18   57.09   33.05
   3  -4  18   34.51   34.68
  -3  -4 -18   77.55   34.90
  -3   4  18   82.95   32.65
  -3  -4  18  127.72   46.71
   3  -4 -18   78.27   44.29
   3   4 -18   78.54   34.57
  -3   4 -18   54.23   38.93
   0   9   3  355.68   90.52
   0   9  -3  275.18   62.55
  -6   1  15  838.75  316.10
   6   1  15 1054.11  160.27
   6   1 -15  941.84  166.94
  -6  -1 -15  983.12  151.62
  -6   1 -15 1031.34  160.69
  -2  -3 -20   20.50   24.97
   2  -3  20   22.69   31.77
   2   3  20   15.64   32.30
  -2  -3  20    5.80   23.55
   2  -3 -20   10.48   17.95
  -2   3  20   19.17   28.25
  -2   3 -20   18.25   23.09
   2   3 -20   -7.40   26.93
  -2   8  -9   37.51   28.74
  -2  -8   9   50.90   43.25
   2  -8  -9   45.47   24.69
   2   8  -9   84.59   38.83
   2  -8   9    7.21   20.25
   2   8   9   43.48   39.56
  -2   8   9   59.34   46.53
   0  -7  14   26.59   27.50
   0   7 -14   19.76   20.49
   0   7  14   19.31   30.11
   0  -7 -14   43.77   43.87
  -4  -5  15  863.23  138.10
   4  -5  15  985.70  141.83
  -4   5  15  799.52  124.75
  -4  -5 -15  835.10  146.24
   4  -5 -15  707.65  278.45
  -4   5 -15  886.88  137.56
   4   5 -15  838.31  341.70
   4   5  15 1027.53  194.54
  -7  -4  -7   18.94   20.77
  -7   4  -7   66.97   48.99
   7   4  -7   26.91   27.20
   7  -4   7   80.84   48.07
  -7  -4   7   11.16   18.31
  -7   4   7   10.48   23.12
   7   4  -7    5.25   14.16
   2   7  13  581.16  248.88
  -2   7 -13  552.14   98.19
  -2   7 -13  493.77  104.14
  -2   7  13  477.26   93.42
   2  -7 -13  519.33   96.33
   2   7 -13  640.60  118.28
  -2  -7 -13  507.33   95.75
  -2  -7  13  369.77  206.17
   1   9   2  173.51   68.58
  -1   9   2  100.05   51.30
   1   9  -2  117.72   48.45
  -1   9  -2  164.33   60.75
  -5   3 -16  227.70   61.43
  -5  -3  16  241.16   63.19
  -5  -3 -16  246.84   51.42
   5  -3  16  315.72   76.35
   5  -3 -16  250.57   59.84
  -5   3  16  259.36   94.19
   5   3  16  294.80  130.68
   5   3  16  274.05   69.60
   5   3 -16  243.35  116.23
  -2  -4 -19  279.28  102.85
  -2   4  19  234.41   57.53
   2  -4  19  364.55   87.28
   2   4 -19  321.56  125.77
   2   4  19  224.25  115.75
  -2   4 -19  303.46   95.75
  -2  -4  19  289.45  104.63
   2  -4 -19  247.30  112.89
   5  -6  10  338.42   94.37
  -5   6 -10  263.62   74.15
   5   6  10  250.14   89.88
  -5   6  10  293.23   72.35
  -5  -6 -10  267.12   62.19
   5  -6 -10  -14.61   15.76
  -5  -6  10  377.81   69.33
   8  -2   4  126.72   57.23
   8   2   4   77.85   32.55
  -8  -2   4  138.10   54.45
  -8  -2  -4   47.56   34.23
  -8   2   4  143.32   54.37
  -8   2  -4  112.49   48.51
  -4  -8   0    6.41   21.35
  -4   8   0   -8.69   26.22
   4   8   0  -26.62   30.68
   5  -7   5  318.35   78.06
   5   7   5  231.85   97.90
  -5   7  -5  344.51   90.26
  -5  -7   5  353.92   80.29
  -5   7   5  282.58   80.28
   5   7  -5  207.23   82.49
  -3   8  -7  129.40   52.34
  -3   8   7  181.95   66.33
   3  -8  -7  161.77   56.79
   3   8  -7  104.49   57.79
   3   8   7  178.26   59.16
   3  -8   7  150.39   54.48
  -7   0 -12  114.28   50.15
  -7   0  12  122.11   45.12
   7   0  12  109.44   54.71
   6   6   5   43.20   34.46
   6   6  -5   13.59   20.25
  -6   6   5   45.05   34.05
  -6  -6   5   39.89   30.17
   6  -6   5    4.25   26.23
  -6   6  -5   27.51   31.73
  -7   2 -11  397.76   91.87
   7   2  11  341.28   70.92
   7  -2  11  729.86  130.73
   7   2 -11  276.78  137.11
  -7  -2 -11  378.37   84.59
  -7  -2  11  332.93   75.82
  -4   8   1   38.34   44.93
  -4   8  -1    6.52   29.95
   4   8  -1  223.57   60.99
  -4  -8  -1   12.70   29.15
   4   8   1    3.42   21.37
   0   0  22  894.22  145.57
   0   0 -22  979.14  132.85
  -7  -5   0   17.64   22.95
   7   5   0    2.77   17.10
  -7   5   0   14.62   27.65
  -8  -1  -6   54.02   44.29
   8   1  -6   45.52   23.23
  -8   1   6   39.93   27.74
   8  -1  -6   55.18   28.43
  -8  -1   6   14.83   23.69
  -8   1  -6   20.28   31.57
  -7   5   1  141.09   46.81
  -7   5  -1   95.85   47.17
   7  -5   1   40.02   27.48
   7   5  -1   46.74   38.00
   7   5   1   99.42   61.83
   7  -5  -1   33.68   29.83
  -5  -2 -17   37.69   38.35
   5  -2  17  123.34   45.83
  -5   2 -17  105.10   47.69
  -5  -2  17  127.45   49.31
   5   2  17   28.16   28.23
   5   2 -17  115.63   57.88
  -5  -2 -17   79.54   35.65
   5  -2 -17   99.25   65.29
  -5   2  17  109.33   40.17
  -3  -2  20   50.07   33.98
   3  -2 -20   48.96   42.39
   3  -2  20   79.11   49.19
   3   2  20   32.47   29.74
   3   2 -20   56.65   51.83
  -3   2 -20   68.90   36.92
  -3   2  20   17.91   28.66
  -3  -2 -20   73.53   38.26
  -6  -4 -12  543.81   92.24
   6   4 -12  616.56  237.25
  -6   4  12  522.65   97.50
  -6   4 -12  538.31  100.66
  -6  -4  12  544.65  271.62
   1   9  -3  251.54   70.42
  -1   9  -3  351.99   86.92
  -1   9   3  308.51   76.08
   1   9   3  368.67   99.22
   0   9   4  131.90   69.83
   0   9  -4   91.57   48.32
   4   8  -2   60.91   56.20
   4   8   2   26.17   40.95
  -4   8  -2   28.88   35.16
  -4   8   2   12.98   29.86
   4   3  18  331.62   74.88
  -4  -3  18  298.22   70.28
   4  -3  18  350.60   90.68
   4   3  18  365.70  136.91
  -4   3  18  310.26   77.16
   4  -3 -18  322.37  130.26
  -4  -3 -18  333.12   73.68
   4   3 -18  288.54  140.20
  -5   5  13  184.78   54.23
   5   5  13  225.33  137.42
  -5  -5  13  277.64   68.36
   5  -5  13  319.32   86.93
   5  -5 -13  157.97   68.20
   5   5 -13  223.94  101.86
  -5   5 -13  250.52   73.73
   1  -7 -14   54.88   37.28
  -1   7 -14   77.36   40.90
   1   7 -14   49.21   52.65
  -1  -7  14   94.92   43.99
  -1   7  14  140.46   66.27
   1   7  14   17.09   33.61
   1  -7  14  118.29   54.74
  -1  -7 -14   56.46   41.95
  -7  -5  -2   20.31   17.96
  -7  -5   2   24.47   24.02
  -7   5  -2   18.91   27.56
  -7   5   2   45.22   39.11
   7   5  -2    4.77   17.09
   7   5   2   15.06   20.98
   4  -6 -13   34.51   26.05
  -4   6 -13   20.22   26.63
   4  -6 -13   19.98   19.01
   4   6  13   45.48   29.88
  -4   6  13   27.73   26.52
  -4  -6  13   24.10   22.50
   4   6 -13   18.22   28.53
  -4  -6 -13   43.34   28.52
   4  -6  13   40.72   45.04
  -7   1 -12   56.05   40.53
  -7  -1 -12   70.33   50.24
   7  -1  12   60.46   45.92
  -7  -1  12   47.30   41.46
  -7   1  12   30.14   29.86
   7   1 -12   50.33   33.35
   7   1  12    6.70   26.13
   0   1 -22  373.62   82.67
   0   1  22  333.69   79.43
   0  -1 -22  344.08  170.00
   0  -1  22  372.14   90.52
  -3   7 -12   35.97   28.18
   3  -7  12   74.29   33.94
   3   7  12   54.21   37.12
  -3  -7 -12   14.58   23.75
  -3   7  12   12.86   24.85
   3  -7 -12   48.23   28.45
  -5  -4  15  108.23   38.20
   5  -4  15   -1.44   29.77
   5  -4 -15  104.30   42.78
  -5   4  15  129.26   51.21
   5   4  15  147.18   74.29
  -5   4 -15   91.90   42.99
   5   4 -15  109.87   71.48
  -5  -4 -15  121.89   40.80
   1   0 -22   85.16   54.92
   1   0  22   64.29   35.35
  -1   0 -22   89.47   43.09
  -1   0  22   94.72   52.69
  -8  -2  -5   51.95   46.50
  -8   2  -5   32.30   31.33
  -8   2   5   32.18   26.87
   8   2  -5   31.06   20.96
  -8  -2   5   39.08   26.66
  -4  -8  -3   29.95   24.86
  -4   8  -3   28.80   33.35
  -4   8   3   -4.18   29.27
   4   8  -3   28.30   25.15
   4   8   3   72.70   53.01
   4  -8   3    4.32   18.33
  -7   3  10  320.07   75.26
   7  -3  10  430.70   88.79
   7   3 -10  286.71  141.23
   7  -3 -10  461.59   89.39
  -7  -3  10  351.14   70.65
   7   3  10   41.70   31.56
  -7   3 -10  353.14   81.48
  -7  -3 -10  399.27  184.32
   8   0  -7   -1.63   23.36
  -8   0  -7   -2.66   30.27
   8   0   7   14.58   29.31
  -8   0   7   15.03   22.46
  -2  -2  21   44.44   34.12
   2  -2  21  107.91   46.10
   2   2  21   93.26   48.77
   2   2 -21   98.07   59.54
  -2   2  21  164.27   63.78
  -2  -2 -21   48.03   41.74
  -2   2 -21   88.03   37.86
   2  -2 -21   21.85   29.94
   0   8 -11   13.64   22.01
   0   8  11   25.96   40.59
   0  -8 -11   -8.28   24.58
   0  -8  11   -4.61   23.79
   4  -4  17  115.30   62.46
   4  -4 -17   86.72   36.89
  -4  -4  17   81.98   56.06
  -4   4  17   76.15   54.70
   4   4  17   70.06   34.70
   4   4 -17   87.88   51.50
  -4  -4 -17   63.85   34.24
  -2  -6  16   18.03   26.41
   2   6  16  -10.08   30.76
  -2   6  16   17.26   23.32
  -2  -6 -16    1.66   22.86
   2  -6  16   15.74   31.39
   2   6 -16    8.94   22.15
   2  -6 -16   46.65   35.04
  -2   6 -16   15.27   20.08
   0   4  20  455.28   83.53
   0  -4 -20  385.32  124.28
   0  -4  20  469.60   95.30
   0   4 -20  567.62  162.13
   7   5  -3   11.98   15.78
   7   5   3    5.32   15.86
  -7  -5   3   83.96   34.96
  -7   5  -3   31.99   32.03
  -7   5   3   92.61   50.36
   7  -5   3  121.53   62.65
   1   9   4  217.30   69.91
  -1   9   4  199.28   69.30
   1   9  -4  206.57   75.87
  -1   9  -4  242.49   75.06
   0   3 -21  788.72  156.72
   0  -3  21  832.13  140.90
   0  -3 -21  751.01  129.05
   0   3  21  654.08  320.16
   5   7   6   44.06   28.84
  -5   7  -6   97.68   53.23
   5  -7   6  183.46   63.69
  -5   7   6   27.39   32.48
   5   7  -6   70.00   37.73
  -6   6   6   33.62   42.50
  -6   6  -6   21.12   39.43
  -6  -6   6    9.25   27.91
  -6  -6  -6   30.06   26.62
   6   6   6   10.69   20.18
   6  -6   6   10.96   29.02
   6   6  -6    5.84   18.40
  -6   5  10   81.80   47.59
   6   5  10   46.89   41.69
   6  -5 -10  187.20   53.87
   6  -5  10   91.34   50.10
  -6  -5  10   41.34   24.97
  -6   5 -10   71.59   45.01
   6   5 -10   72.93   42.55
   4   2  19   74.79   43.19
   4  -2  19  341.23   91.77
  -4  -2 -19  261.92   76.02
   4  -2 -19  228.75  104.06
  -4  -2  19  231.69   65.67
  -4   2  19  223.05  129.99
   4   2 -19  226.39  103.34
   4   2  19  188.59   98.70
  -8  -3   0  192.43   67.14
  -8   3   0   59.68   35.45
   4  -7  10   12.57   24.52
  -4  -7  10  104.04   53.13
  -4  -7 -10  104.28   48.21
  -4   7  10   86.66   48.06
   4   7  10  111.93   61.89
  -4   7 -10    8.62   25.77
   4  -7 -10   31.94   30.96
   0  -9  -5  342.32   75.02
   0   9   5  299.29   83.20
   0   9  -5  341.26   87.89
   7  -4   8  146.19   65.38
  -7   4  -8   83.89   43.34
  -7  -4   8   58.54   25.98
   7  -4  -8   13.26   15.58
  -7   4   8   61.87   32.85
   7   4  -8   64.17   37.15
  -7  -4  -8   66.10   55.83
  -8  -3  -1  579.31  246.47
  -8  -3   1  644.75  222.73
  -8   3   1  680.86  120.41
  -8   3  -1  657.37  123.13
   3   6  15  116.97   59.02
  -3   6  15   89.02   40.13
  -3  -6  15   90.81   40.65
   3   6 -15   95.20   61.72
  -3  -6 -15   93.73   40.98
   3  -6  15   47.13   47.86
   3  -6 -15   92.95   52.46
   3  -5 -17  200.81   77.65
  -3   5  17  148.91   86.68
   3   5 -17  244.52  169.34
  -3  -5  17  285.01   75.03
  -3  -5 -17  272.41   68.09
   3   5  17  184.92  104.84
   3  -5  17  354.83   89.56
  -1  -1  22   85.27   54.11
   1  -1 -22   40.04   36.75
  -1  -1 -22   50.53   34.14
   1   1 -22   81.48   49.39
  -1   1  22   52.31   43.32
  -1   1 -22   64.23   44.12
   1   1  22  163.27   60.56
   1  -1  22   68.09   44.65
   2   5  18   21.94   17.92
  -2  -5 -18   27.60   19.41
  -2   5 -18   41.39   29.57
   2  -5  18   11.31   29.09
  -2  -5  18   20.16   25.49
   2   5 -18   17.28   26.81
   2  -5 -18   18.92   26.57
   5   0  18  666.05  123.79
  -5   0 -18  551.75  172.69
  -5   0  18  591.42  213.36
   5   0 -18  614.87  109.76
  -6   2 -15   39.17   32.24
  -6  -2 -15   52.03   36.80
   6  -2  15    1.28   31.75
   6   2  15   60.63   41.30
  -6  -2  15   39.85   23.10
   6   2 -15   42.35   31.02
  -6   2  15   91.87   49.80
   6  -2 -15   45.67   36.24
  -6   3 -14   29.97   30.17
  -6  -3 -14   27.97   31.18
   6  -3  14  104.54   44.43
   6  -3 -14   74.86   40.94
  -6  -3  14   82.76   53.29
  -6   3  14   83.34   43.27
   6   3 -14   84.62   38.10
   8  -1  -7  276.53  106.65
  -8   1  -7  285.10   72.40
  -8   1   7  264.34   66.60
  -8  -1   7  280.67   64.12
  -8  -1  -7  283.26   73.07
   8   1  -7  346.27   77.45
   8  -1   7  432.54   91.04
   3  -8  -8  309.33   77.30
   3   8   8  296.33  113.97
   3   8  -8  227.73   63.35
   3  -8   8  227.71   62.21
  -3   8  -8  294.26   83.66
  -3   8   8  288.76   89.58
   2   9   0   33.05   32.71
  -2   9   0   49.67   50.81
   0   6 -17   32.09   22.74
   0  -6  17   27.94   30.55
   0   6  17   34.68   37.48
   0  -6 -17   27.85   27.19
   4   8  -4  269.25  149.25
   4   8   4  373.19  168.69
   4  -8   4  305.70   66.37
  -4   8   4  334.53   81.29
  -4   8  -4  313.49   72.16
  -4  -8   4  305.70   72.98
  -2   9  -1  622.29   99.79
  -2   9   1  559.25   97.78
   2   9  -1  618.35  120.36
   2   9   1  607.21  294.04
  -8  -3  -2  295.38  139.95
  -8  -3   2  291.06  154.54
  -8   3  -2  364.79   87.87
  -8   3   2  493.19  105.68
  -2  -8  10  628.20  101.89
   2  -8  10  478.56   82.12
  -2   8 -10  515.01   95.11
   2   8  10  456.30  182.21
  -2   8  10  636.00  116.49
  -2  -8 -10  574.18   91.37
   2  -8 -10  519.02   89.58
  -1   8  11  200.86   59.32
   1   8  11  242.27   74.29
   1  -4  20  165.21   62.75
  -1  -4  20  214.23   59.58
  -1  -4 -20  165.29   56.13
  -1   4 -20  214.74   73.77
   1  -4 -20  190.89   56.62
   1   4 -20  163.10   78.08
  -1   4  20  132.69   42.33
   1   3 -21  101.99   36.05
  -1   3  21  107.79   53.68
   1   3  21   76.24   34.25
   1  -3  21   58.90   38.00
  -1   3 -21  109.84   53.60
  -1  -3 -21   75.96   59.18
  -1  -3  21   88.66   50.72
   1  -3 -21   70.86   36.69
   7   5   4    1.30   21.55
  -7  -5  -4   17.55   22.13
  -7  -5   4   35.66   27.16
   7  -5   4   49.62   42.10
  -7   5   4   37.21   32.81
  -7   5  -4   24.93   29.23
   7   5  -4   12.21   13.08
   2   9  -2   24.40   36.97
   2  -9   2   67.19   42.34
  -2   9  -2   49.49   33.92
  -2   9   2   36.68   32.81
   2   9   2   77.51   53.71
   2  -9  -2   35.52   36.13
  -8  -2   6  115.17   84.66
   8   2  -6  172.14   76.19
  -8   2   6  186.83   58.65
   8   2   6  151.04   54.04
   8  -2  -6  171.66   70.67
  -8   2  -6  157.65   56.45
  -8  -2  -6  125.27   55.82
  -1   9  -5  297.11   77.09
  -1   9   5  340.63   88.05
   1   9  -5  269.96   68.07
   1   9   5  398.35   94.61
   5   1  18   40.32   42.52
  -5   1  18   39.61   36.27
   5  -1 -18   63.15   42.47
  -5  -1 -18   30.24   28.06
   5   1 -18   42.62   34.17
  -5  -1  18   57.70   40.16
  -5   1 -18   32.80   25.56
   5  -1  18   48.42   43.02
   5  -6  11    9.55   31.56
   5   6  11   47.00   25.27
  -5   6  11   49.17   30.60
   5  -6 -11   39.08   21.00
  -5   6 -11   63.74   34.57
   5  -6 -11   43.43   30.20
  -5  -6 -11   67.40   45.04
  -5  -6  11   26.86   20.87
   5   6 -11   80.02   51.34
   3   0  21    7.85   28.57
  -3   0  21   24.15   42.02
  -3   0 -21   -1.76   20.09
   3   0 -21   -2.09   28.81
  -8  -3   3  363.98  126.74
  -8   3   3  365.92   78.65
  -8   3  -3  381.91   87.44
  -8  -3  -3  319.41  163.97
  -1   6  17   17.08   25.00
   1   6 -17   46.01   67.38
   1  -6 -17   40.14   34.16
  -1  -6  17   43.47   29.65
  -1  -6 -17    5.86   11.58
  -1   6 -17   52.67   37.80
   1  -6  17   52.05   44.46
   1   6  17   55.66   37.04
   6   0 -16  605.50   94.18
  -6   0  16  458.10  203.14
  -6   0 -16  696.08  105.66
   6   0  16  515.58   90.45
   0  -5 -19   82.23   37.21
   0  -5  19  112.38   53.33
   0   5 -19  108.60   52.10
  -7   2  12  279.20   68.76
  -7  -2 -12  368.09   72.37
  -7   2 -12  371.35   79.47
   7   2 -12  260.67  147.94
  -7  -2  12  262.91   66.46
   7   2  12   28.51   28.11
   7  -2  12  373.92   84.35
   0  -9   6   63.52   42.24
   0   9   6   44.90   41.03
   0   9  -6   57.76   33.01
  -5   7  -7  176.34   61.53
   5  -7   7   35.40   28.40
  -5   7   7  160.06   62.94
   5   7   7  166.22   62.38
   5   7  -7   85.09   51.67
  -8   0   8  381.81   74.44
  -8   0  -8  361.08   77.89
   8   0   8  503.94   98.12
   8   0  -8  360.39   73.78
  -2   9   3  186.89   66.27
   2   9  -3  195.49   65.56
  -2   9  -3  193.71   62.93
   2   9   3  170.56  108.30
  -6   6  -7   25.76   27.83
   6   6  -7   -5.41   23.27
   6   6   7   27.33   28.01
  -6   6   7   14.57   29.99
   6  -6   7   95.80   59.47
   6  -6  -7    1.78   13.20
  -6  -6   7   12.55   20.88
  -6  -6  -7    9.63   18.94
   0   2 -22  374.08   78.99
   0  -2 -22  279.60   84.53
   0   2  22  249.91  119.73
   0  -2  22  390.40   83.57
   4   8   5   84.69   43.61
  -4   8   5   92.84   49.02
  -4   8  -5   25.95   29.30
   4  -8   5   13.23   20.97
   4   8  -5   77.34   34.11
  -7   0  13   25.76   27.58
   7   0  13    0.32   28.87
  -7   0 -13   34.51   32.45
   2  -7 -14    7.49   24.90
  -2   7 -14   16.51   12.91
   2   7 -14    8.66   12.71
  -2   7  14   13.97   27.01
   2   7  14   36.87   34.06
  -2  -7  14   31.76   24.61
   2  -7  14   -1.87   23.72
  -2  -7 -14   12.99   26.40
  -3  -1 -21   39.51   30.96
  -3   1 -21   24.24   25.27
   3   1 -21   14.57   25.71
  -3  -1  21   35.67   33.06
   3  -1  21    1.55   27.57
   3   1  21    2.98   27.53
   3  -1 -21   25.12   31.09
  -3   1  21   46.18   41.88
   7   5  -5   14.90   20.76
   7   5   5   54.54   45.35
   7  -5   5   31.60   29.23
  -7   5   5   34.43   32.97
  -7   5  -5   39.42   38.81
   0   7  15 1050.82  150.80
   0  -7 -15  888.46  121.03
   0  -7  15 1114.58  151.06
   0   7 -15  911.43  329.74
   4   0  20 1355.06  117.72
  -4   0  20 1192.09  158.30
   4   0 -20 1276.96  109.13
  -4   0 -20 1069.43  148.05
  -6   1 -16   63.82   36.42
   6   1  16   76.84   57.07
   6   1 -16   37.54   46.22
  -6  -1 -16   69.59   46.89
  -6   1  16   86.70   38.17
   6  -1 -16   49.35   29.77
  -6  -1  16   59.80   43.72
   6  -1  16   50.34   35.69
   6  -4  13  326.64   81.02
   6   4 -13  256.17  118.58
   6   4  13  276.01  134.03
  -6   4 -13  257.40   64.87
  -6  -4  13  211.03   96.97
  -8  -3  -4  170.95  109.43
  -8   3   4  177.82   55.52
   8  -3   4   15.29   29.67
   8   3   4  164.31   77.64
  -8   3  -4  263.35   70.40
  -8  -3   4  146.68   85.67
  -2   0 -22  444.83   76.75
   2   0  22  451.36   85.74
  -2   0  22  499.02   89.17
   2   0 -22  479.14   94.68
   4  -5  16  129.17   54.85
  -4  -5  16  102.10   43.34
   4  -5 -16   66.27   38.57
  -4  -5 -16  149.23   49.37
  -4   5 -16    8.65   21.45
   4   5 -16   93.98   51.55
   4   5  16  136.63   56.06
  -4   5  16   61.98   29.53
   7  -3 -11   28.20   27.01
  -7  -3  11   33.24   33.70
   7   3 -11   45.35   37.85
   7  -3  11  -14.34   30.29
  -7   3 -11   23.24   30.33
  -7  -3 -11   38.76   50.04
  -8   1  -8  168.46   56.73
  -8   1   8   82.06   38.76
  -8  -1  -8  143.99   56.18
   8  -1  -8   33.00   23.79
  -7  -4  -9   77.04   62.55
   7  -4  -9   69.41   42.03
   7  -4   9   25.47   32.02
   7   4  -9   37.34   18.44
  -7   4  -9   98.16   39.53
  -7   4   9   88.28   37.61
  -7  -4   9   70.34   39.20
   1   5 -19  485.98  215.19
  -1  -5  19  421.62   92.38
   1  -5  19  513.27   99.80
   1  -5 -19  354.90  132.83
  -1  -5 -19  411.44   78.48
  -1   5 -19  419.48  133.80
  -1   9  -6  198.81   58.39
   1   9   6  242.36   75.11
  -1   9   6  203.17   73.73
   1   9  -6  199.93   66.24
  -7  -1  13  236.30   56.49
   7   1 -13  202.18   90.22
  -7  -1 -13  222.00   60.73
  -7   1 -13  197.20   52.65
  -7   1  13  193.93   73.82
   7   1  13   17.48   28.19
   7  -1  13  188.45   61.34
   2   9   4   24.47   34.91
  -2   9  -4    4.49   27.85
   2  -9   4   24.59   31.20
  -2   9   4    0.70   27.95
  -2  -9  -4   44.50   37.59
   2   9  -4   24.14   34.95
  -5  -5 -14  414.71   73.86
   5  -5 -14  438.87   77.78
   5   5 -14  467.86  165.75
  -5   5  14  393.61   78.53
  -5  -5  14  422.19   75.34
  -5   5 -14  435.20   84.03
   5   5  14  558.08  180.85
   5  -5  14  388.71   77.19
   1   2  22   88.33   39.75
  -1   2 -22   49.18   39.80
   1   2 -22   33.24   41.74
  -1  -2  22   99.51   52.82
  -1   2  22   80.35   45.42
   1  -2  22  139.86   65.99
   1  -2 -22   48.58   33.07
  -1  -2 -22   88.34   47.18
  -5   3  17   81.45   51.69
  -5  -3 -17   90.89   42.63
   5  -3 -17   66.10   45.76
   5   3 -17   36.08   25.92
  -5   3 -17   91.26   43.67
  -5  -3  17   80.66   46.72
   5  -3  17   10.38   30.36
   5   3  17    4.11   16.77
  -3  -3 -20  213.88   81.77
   3   3  20    8.34   23.07
   3  -3 -20  262.49  154.96
   3  -3  20  241.06   70.24
  -3  -3  20  255.22   69.87
  -3   3  20  227.28   62.68
   3   3 -20  197.11   63.03
  -3   3 -20  159.21   75.36
  -3   8   9   87.62   43.62
   3  -8  -9  105.71   46.02
   3  -8   9   74.07   45.26
  -3   8  -9   58.49   41.40
   3   8   9   96.77   40.74
  -8   2   7   48.52   38.82
  -8  -2  -7  121.49   43.72
  -8  -2   7   76.80   52.77
  -8   2  -7   86.43   39.30
   8   2  -7  130.14   55.55
   6   5 -11  627.55  266.68
   6   5  11  713.93  328.63
  -6  -5  11  644.49   92.97
   6  -5  11  685.49  104.75
  -6   5 -11  649.38  104.79
  -6   5  11  699.78  110.76
  -6  -5 -11  670.51   91.30
   6  -5 -11  515.19  212.95
   0   8  12   23.22   42.94
   0  -8 -12   21.48   29.26
   4  -6  14   67.37   49.40
  -4   6 -14  210.00   60.62
  -4   6  14  151.57   48.98
   4   6  14  175.99   82.47
  -4  -6  14  131.48   38.96
   4  -6 -14  163.18   49.67
   4   6 -14  274.05   93.62
  -4  -6 -14  195.78   58.25
   3   7 -13  218.89   86.21
  -3   7 -13  213.13   54.70
  -3   7  13  295.64   73.09
   3  -7 -13  174.20   51.60
   3   7  13  240.90   95.12
  -3  -7 -13  217.89   51.05
   3  -7  13  268.34   73.52
   3  -4 -19  142.99   53.98
  -3  -4 -19  131.74   62.22
  -3   4 -19  120.64   39.71
   3  -4  19  131.69   54.64
   3   4  19  101.59   56.92
  -3   4  19  150.72   55.77
  -3  -4  19  134.64   58.05
   3   4 -19  160.20   85.16
  -4  -7 -11  118.58   53.54
   4   7  11   74.59   65.46
   4  -7 -11  126.28   42.42
  -4   7 -11   86.43   42.38
  -4   7  11   95.12   49.04
   4  -7  11  118.06   47.96
  -1   7  15   17.03   26.63
  -1  -7 -15   36.31   29.03
  -1   7 -15   21.37   19.16
   1   7 -15   18.42   12.98
   1   7  15   27.27   37.22
   1  -7  15    4.42   24.84
   1  -7 -15   27.64   26.62
  -1  -7  15   31.00   27.97
  -4  -1  20   43.04   39.97
   4   1  20   62.60   44.74
  -4  -1 -20   12.01   23.25
   4  -1  20   27.66   31.72
   4  -1 -20   19.39   28.89
   4   1 -20   72.84   45.95
  -4   1  20   48.82   41.30
  -2   1 -22   33.74   32.95
   2  -1 -22   -0.11   17.24
   2   1 -22   26.37   31.88
  -2   1  22   27.62   40.31
   2   1  22   23.95   43.35
  -2  -1  22   -3.97   27.70
   2  -1  22   20.98   38.94
  -2  -1 -22   -9.38   23.71
  -4   8  -6  516.81   88.97
   4   8   6  520.89  216.15
  -4   8   6  554.06  103.13
   4   8  -6  402.62  158.31
   4  -8   6  541.47   87.63
   0   9   7  303.09   81.27
   0  -9   7  285.69   76.72
   0  -9  -7  313.78   71.58
   0   9  -7  232.62   59.39
   8  -3   5  164.99   61.10
   8   3  -5  132.97   63.19
  -8  -3  -5  104.95   41.63
  -8   3  -5   85.19   39.73
  -8   3   5  173.66   58.10
  -8  -3   5   80.67   48.47
  -7   5  -6   34.91   33.96
  -7   5   6   23.32   29.23
   7   5  -6   11.39   16.83
   7   5   6  -10.81   31.72
   7  -5   6    8.01   26.68
   5   2  18  111.29   56.58
   5  -2  18   40.64   36.18
  -5  -2  18   90.11   45.10
  -5   2  18   80.15   51.62
  -5  -2 -18   25.52   21.37
  -5   2 -18   35.27   26.82
   5   2 -18   90.95   37.94
   5  -2 -18   27.69   24.65
   2  -8  11    2.49   20.91
  -2  -8 -11   46.37   38.79
   2  -8 -11   28.39   29.27
  -2   8 -11   14.69   34.51
  -2   8  11   21.18   33.03
   2   8  11   23.30   16.24
   2  -4  20  312.57   88.82
   2  -4 -20  203.08  117.80
  -2  -4 -20  197.32   76.91
  -2   4 -20  201.23   85.15
  -2  -4  20  211.73  140.28
   2   4 -20  340.77  133.54
  -2   4  20  196.62   55.72
   2   3 -21  272.04  126.82
  -2   3  21  261.07  102.86
   2   3  21  262.80   59.59
  -2  -3  21  224.38   90.42
   2  -3 -21  217.94   84.57
  -2  -3 -21  236.21   62.55
   2  -3  21  280.99   71.83
  -2   3 -21  219.19   56.06
   5  -7   8  103.10   45.87
   5   7   8   73.14   48.31
  -5  -7   8  128.44   54.62
  -5   7  -8   48.03   34.57
  -5   7   8  115.46   54.42
  -5  -4  16    8.91   28.37
  -5  -4 -16   17.06   13.46
   5  -4 -16   39.24   33.14
   5  -4  16   11.39   31.75
[truncated: 201,194 more chars]
