# Supplementary material for: Manganese(II) chloride complexes with pyridine N-oxide (PNO) derivatives and their solid-state structures
Source: Acta Crystallogr E Crystallogr Commun. 2017 Sep 12;73(Pt 10):1434–8. doi: 10.1107/S2056989017012038 (PMC5730290; doi:10.1107/S2056989017012038)
Supplement: Supplementary file 2 [file e-73-01434-Isup2.hkl]

data_I                                                                          
_shelx_title ' x678d_a.res in P-1'                                              
_shelx_refln_list_code          4                                               
_shelx_F_calc_maximum       95.85                                               
_exptl_crystal_F_000       238.00                                               
_reflns_d_resolution_high  0.7677                                               
                                                                                
loop_                                                                           
 _space_group_symop_operation_xyz                                               
 'x, y, z'                                                                      
 '-x, -y, -z'                                                                   
                                                                                
_cell_length_a     6.8972                                                       
_cell_length_b     7.0500                                                       
_cell_length_c     9.8527                                                       
_cell_angle_alpha 101.042                                                       
_cell_angle_beta  109.559                                                       
_cell_angle_gamma  94.196                                                       
                                                                                
_shelx_F_squared_multiplier     1.000                                           
                                                                                
loop_                                                                           
 _refln_index_h                                                                 
 _refln_index_k                                                                 
 _refln_index_l                                                                 
 _refln_F_squared_calc                                                          
 _refln_F_squared_meas                                                          
 _refln_F_squared_sigma                                                         
 _refln_observed_status                                                         
   1   0   0          9.02         19.64         0.53 o                         
   2   0   0       9187.57       9138.29       140.12 o                         
   3   0   0         61.12         58.60         5.29 o                         
   4   0   0        652.06        695.25        20.56 o                         
   5   0   0          3.97          3.85         1.82 o                         
   6   0   0        757.71        836.19        24.93 o                         
   8   0   0        113.68        107.92         7.73 o                         
  -8   1   0         10.56          4.56         4.19 o                         
  -7   1   0         37.37         37.98         4.34 o                         
  -6   1   0        414.93        449.78        11.87 o                         
  -5   1   0          1.60          1.54         3.67 o                         
  -4   1   0         90.60         90.21         4.54 o                         
  -3   1   0          4.45          9.97         0.82 o                         
  -2   1   0        996.95       1119.98        23.09 o                         
  -1   1   0         67.17         60.68         2.09 o                         
   0   1   0       3118.81       3134.59        41.62 o                         
   1   1   0        109.33         89.81         3.16 o                         
   2   1   0       3648.66       3817.09        50.14 o                         
   3   1   0         32.88         32.11         1.86 o                         
   4   1   0        182.77        181.98         7.47 o                         
   5   1   0         75.31         70.08         5.75 o                         
   6   1   0        354.32        390.53        18.02 o                         
   7   1   0         40.56         37.55         6.08 o                         
   8   1   0        198.61        216.67        16.43 o                         
  -8   2   0         11.03          7.41         3.08 o                         
  -7   2   0         27.10         26.71         3.38 o                         
  -6   2   0        384.78        396.60        13.34 o                         
  -5   2   0          4.14          4.98         1.05 o                         
  -4   2   0       1523.42       1528.58        43.72 o                         
  -3   2   0        255.21        245.15         8.10 o                         
  -2   2   0         66.50         79.17         2.49 o                         
  -1   2   0        136.09        132.63         5.05 o                         
   0   2   0         31.66         29.44         1.42 o                         
   1   2   0         95.85        109.86         4.53 o                         
   2   2   0       1514.41       1499.86        25.71 o                         
   3   2   0         24.82         21.05         1.25 o                         
   4   2   0         21.86         26.24         1.54 o                         
   5   2   0          4.74          4.59         0.92 o                         
   6   2   0          7.14          8.11         1.42 o                         
   7   2   0        102.13        101.73         7.87 o                         
  -8   3   0         14.39         13.12         2.17 o                         
  -7   3   0        172.66        183.79        17.49 o                         
  -6   3   0         78.91         78.65         7.57 o                         
  -5   3   0        549.17        552.45        29.88 o                         
  -4   3   0       2134.58       2131.08        77.73 o                         
  -3   3   0        333.14        307.35        10.09 o                         
  -2   3   0       1401.90       1296.87        35.04 o                         
   0   3   0        389.07        414.67         8.48 o                         
   1   3   0         35.19         29.71         1.59 o                         
   2   3   0       2671.48       2554.20        73.08 o                         
   3   3   0          0.08          2.40         0.79 o                         
   4   3   0        781.69        773.47        22.97 o                         
   5   3   0        165.67        163.02         5.17 o                         
   6   3   0         23.36         21.33         2.88 o                         
   7   3   0          0.78          2.59         1.24 o                         
  -8   4   0         24.82         16.73         4.40 o                         
  -7   4   0          9.73          6.21         1.70 o                         
  -6   4   0         26.08         20.33         3.70 o                         
  -5   4   0        185.66        174.46        10.02 o                         
  -4   4   0        277.68        259.75         8.20 o                         
  -3   4   0        668.46        641.77        16.48 o                         
  -2   4   0       1034.56        997.24        29.35 o                         
  -1   4   0        539.94        564.05        20.25 o                         
   0   4   0          7.07          4.71         0.63 o                         
   1   4   0        749.84        782.64        33.60 o                         
   2   4   0        375.87        334.52         9.34 o                         
   3   4   0        725.24        681.78        48.58 o                         
   4   4   0        884.88        897.70        38.07 o                         
   5   4   0          6.22          6.28         1.71 o                         
   6   4   0        187.54        180.45        11.41 o                         
  -7   5   0          5.37          3.74         2.96 o                         
  -6   5   0          0.29          0.61         1.15 o                         
  -5   5   0          0.76          0.67         0.64 o                         
  -4   5   0          0.88          1.43         0.66 o                         
  -3   5   0         20.23         23.95         2.29 o                         
  -2   5   0        483.87        471.74        12.61 o                         
  -1   5   0         12.52         10.40         1.47 o                         
   0   5   0         47.59         59.32         2.63 o                         
   1   5   0         15.88         15.62         1.25 o                         
   2   5   0         12.82          8.50         1.38 o                         
   3   5   0        221.67        224.92        11.29 o                         
   4   5   0         62.47         59.45         4.85 o                         
   5   5   0         34.53         29.44         3.67 o                         
   6   5   0         52.06         55.57         6.18 o                         
  -7   6   0        117.28         98.42        19.19 o                         
  -6   6   0        130.26        115.18        16.15 o                         
  -5   6   0        145.91        127.17        10.41 o                         
  -4   6   0         18.84         17.39         2.35 o                         
  -3   6   0        309.45        297.17        11.72 o                         
  -2   6   0        392.39        382.63        15.88 o                         
  -1   6   0        114.73        120.18         6.69 o                         
   0   6   0        582.56        603.51        19.18 o                         
   1   6   0         77.64         71.39         2.86 o                         
   2   6   0         80.38         79.65         4.61 o                         
   3   6   0          0.69          2.18         0.96 o                         
   4   6   0         44.50         39.24         5.39 o                         
   5   6   0         47.99         53.67         4.31 o                         
  -6   7   0         40.36         29.41         6.90 o                         
  -5   7   0         77.29         81.63         6.90 o                         
  -4   7   0          3.23          5.01         1.52 o                         
  -3   7   0        259.16        275.09        18.14 o                         
  -2   7   0          0.36          1.61         2.43 o                         
  -1   7   0        654.57        667.67        30.87 o                         
   0   7   0        120.26        124.48         6.74 o                         
   1   7   0        115.69        136.54         7.49 o                         
   2   7   0         60.40         59.78         6.30 o                         
   3   7   0          8.32          6.95         1.81 o                         
   4   7   0         24.22         16.34         2.50 o                         
  -4   8   0         17.79         19.94         4.34 o                         
  -3   8   0          0.16          4.10         1.70 o                         
  -2   8   0         11.29         11.39         3.34 o                         
  -1   8   0         93.45         96.45        10.50 o                         
   0   8   0          1.46          5.06         1.63 o                         
   1   8   0        100.49         97.50        13.21 o                         
   2   8   0         10.58          9.07         3.33 o                         
  -1   9   0          2.56          2.51         2.02 o                         
   0  -9   1         65.82         79.14         7.43 o                         
   1  -9   1         52.62         55.08         5.13 o                         
   2  -9   1          2.64          4.05         1.32 o                         
  -3  -8   1          0.14         -0.38         1.35 o                         
  -2  -8   1          0.23          1.06         1.90 o                         
  -1  -8   1          5.57          3.49         3.71 o                         
   0  -8   1         47.63         44.77         6.65 o                         
   1  -8   1         14.69         11.47         6.14 o                         
   2  -8   1          2.60          4.17         1.38 o                         
   3  -8   1          0.20          0.70         3.28 o                         
   4  -8   1          0.04          2.50         1.35 o                         
  -4  -7   1         57.58         60.72         4.38 o                         
  -3  -7   1        262.67        276.53        14.31 o                         
  -2  -7   1         15.82          7.55         1.94 o                         
  -1  -7   1        107.38        103.84         8.19 o                         
   0  -7   1        104.38         95.07         6.32 o                         
   1  -7   1        340.56        332.39        15.66 o                         
   2  -7   1         26.43         29.12         8.64 o                         
   3  -7   1        299.08        292.08        32.90 o                         
   4  -7   1         63.93         56.03         6.14 o                         
   5  -7   1         56.91         42.91         5.20 o                         
   6  -7   1          0.12         -0.49         1.13 o                         
  -5  -6   1          0.26          0.47         1.34 o                         
  -4  -6   1        171.08        174.22        12.11 o                         
  -3  -6   1        152.34        145.75         8.21 o                         
  -2  -6   1         77.84         69.21         4.16 o                         
  -1  -6   1         29.31         29.41         2.11 o                         
   0  -6   1        277.55        285.08        12.79 o                         
   1  -6   1         68.08         77.94         7.82 o                         
   2  -6   1        717.51        718.46        23.38 o                         
   3  -6   1        270.98        263.43         9.03 o                         
   4  -6   1         17.65         14.08         7.17 o                         
   5  -6   1        145.35        137.58        18.95 o                         
   6  -6   1         10.22          3.99         1.97 o                         
  -6  -5   1          5.74          5.99         3.28 o                         
  -5  -5   1         15.02         13.71         2.69 o                         
  -4  -5   1        135.15        132.75        12.46 o                         
  -3  -5   1         40.06         33.13         2.80 o                         
  -2  -5   1         22.60         19.25         1.90 o                         
  -1  -5   1          0.50          1.49         0.67 o                         
   0  -5   1         15.66         19.58         1.45 o                         
   1  -5   1        113.75        104.58         3.94 o                         
   2  -5   1        816.11        796.06        28.34 o                         
   3  -5   1          2.69          2.96         1.40 o                         
   4  -5   1        683.22        669.80        28.56 o                         
   5  -5   1          6.41          5.43         2.64 o                         
   6  -5   1         14.73         12.67         2.46 o                         
   7  -5   1          2.35          0.14         1.89 o                         
  -7  -4   1         70.49         69.77         7.14 o                         
  -6  -4   1         54.11         50.17         4.53 o                         
  -5  -4   1         12.05         14.92         3.28 o                         
  -4  -4   1        595.58        579.87        39.00 o                         
  -3  -4   1        291.01        274.96         7.95 o                         
  -2  -4   1       1588.95       1537.82        72.53 o                         
  -1  -4   1        675.59        619.15        14.91 o                         
   0  -4   1          6.20          9.62         1.21 o                         
   1  -4   1        142.61        138.53         8.39 o                         
   2  -4   1         29.06         25.92         4.06 o                         
   3  -4   1         93.71         87.78         4.72 o                         
   4  -4   1        537.91        518.29        22.72 o                         
   5  -4   1        105.81        104.44         6.94 o                         
   6  -4   1          6.89          7.69         2.15 o                         
   7  -4   1         18.00         18.45         3.88 o                         
  -7  -3   1         33.42         33.19         4.04 o                         
  -6  -3   1         98.60         99.01         5.59 o                         
  -5  -3   1          0.14          1.06         0.81 o                         
  -4  -3   1        373.42        369.19         9.85 o                         
  -3  -3   1         68.92         66.59         6.10 o                         
  -2  -3   1       5220.65       4809.68       249.66 o                         
  -1  -3   1       1720.93       1698.27        39.43 o                         
   0  -3   1       4327.83       4481.70        95.27 o                         
   1  -3   1       1496.95       1463.07        94.29 o                         
   2  -3   1        674.27        686.75        24.46 o                         
   3  -3   1        453.79        457.49        23.88 o                         
   4  -3   1       1648.29       1614.85        67.11 o                         
   5  -3   1        275.33        275.32        24.16 o                         
   6  -3   1        380.70        386.16        39.16 o                         
   7  -3   1        190.35        215.68        30.96 o                         
   8  -3   1          2.28          2.00         1.11 o                         
  -8  -2   1         64.41         54.20        12.81 o                         
  -7  -2   1         10.63         15.04         3.90 o                         
  -6  -2   1         59.12         57.77         4.19 o                         
  -5  -2   1          3.05          3.58         1.43 o                         
  -4  -2   1        118.86        112.64         4.77 o                         
  -3  -2   1        274.39        281.54         9.05 o                         
  -2  -2   1        467.13        446.67        11.32 o                         
  -1  -2   1         50.42         59.65         4.31 o                         
   0  -2   1       2956.88       2969.66        82.29 o                         
   1  -2   1        142.91        133.65         5.11 o                         
   2  -2   1         17.27         14.97         2.01 o                         
   3  -2   1         67.90         73.07         3.06 o                         
   4  -2   1        635.60        655.64        15.99 o                         
   5  -2   1          9.88         11.54         2.95 o                         
   6  -2   1        915.84        981.83        60.24 o                         
   7  -2   1        110.30        108.99        10.03 o                         
   8  -2   1         81.79         76.33         6.38 o                         
  -8  -1   1        154.59        138.20         9.53 o                         
  -7  -1   1          0.33          1.40         1.06 o                         
  -6  -1   1        793.48        863.55        35.81 o                         
  -5  -1   1        251.09        277.54         8.01 o                         
  -4  -1   1         55.02         55.80         3.17 o                         
  -3  -1   1        577.02        617.59         9.19 o                         
  -2  -1   1         10.65          9.41         1.05 o                         
  -1  -1   1       1196.00       1147.71        31.25 o                         
   0  -1   1       5572.60       5557.52        71.16 o                         
   1  -1   1        555.80        575.35        13.06 o                         
   2  -1   1         57.21         55.49         1.51 o                         
   3  -1   1         73.25         68.50         2.52 o                         
   4  -1   1        122.21        139.76         5.61 o                         
   5  -1   1         50.83         55.60         5.78 o                         
   6  -1   1        161.89        172.84        10.38 o                         
   7  -1   1          0.25          1.59         1.12 o                         
   8  -1   1         67.21         73.43         6.10 o                         
  -8   0   1         56.78         52.45         6.03 o                         
  -7   0   1        135.50        152.05        15.79 o                         
  -6   0   1       1242.41       1358.99        38.15 o                         
  -5   0   1         68.98         71.95         3.07 o                         
  -4   0   1       1520.96       1645.26        42.69 o                         
  -3   0   1         39.78         46.66         1.52 o                         
  -2   0   1        289.80        295.87         7.42 o                         
  -1   0   1         75.85         85.52         1.64 o                         
   0   0   1       3589.36       3342.46        91.71 o                         
   1   0   1        674.11        686.04        13.04 o                         
   2   0   1       5512.25       5629.60        75.55 o                         
   3   0   1        715.26        748.04        17.97 o                         
   4   0   1        192.62        210.41         6.50 o                         
   5   0   1         30.87         31.10         3.76 o                         
   6   0   1        123.21        139.56         8.03 o                         
   7   0   1          9.67         21.84         5.42 o                         
   8   0   1         86.20         97.18         9.02 o                         
  -8   1   1          3.98          1.24         1.37 o                         
  -7   1   1         55.71         49.09         6.94 o                         
  -6   1   1        152.12        161.36         6.80 o                         
  -5   1   1        196.90        203.35         6.13 o                         
  -4   1   1       2374.14       2508.09        71.12 o                         
  -3   1   1        620.35        661.43        15.80 o                         
  -2   1   1        297.60        276.12        10.73 o                         
  -1   1   1       2140.47       2127.37        53.74 o                         
   0   1   1       1179.65       1141.58        29.76 o                         
   1   1   1       1508.12       1526.68        23.26 o                         
   2   1   1       6753.75       6575.56       147.64 o                         
   3   1   1          7.47          5.06         0.57 o                         
   4   1   1       1491.14       1496.23        37.46 o                         
   5   1   1        101.45         99.86         7.84 o                         
   6   1   1        317.29        297.73        19.99 o                         
   7   1   1         26.11         23.54         4.17 o                         
  -8   2   1         39.12         35.50         9.11 o                         
  -7   2   1          0.95          0.61         0.53 o                         
  -6   2   1          3.32          3.14         0.77 o                         
  -5   2   1         15.63         16.90         1.33 o                         
  -4   2   1       1001.62       1039.97        25.01 o                         
  -3   2   1         34.29         32.46         1.49 o                         
  -2   2   1         52.05         44.41         3.18 o                         
  -1   2   1        483.15        485.75        18.36 o                         
   0   2   1       1539.61       1597.20        29.38 o                         
   1   2   1         51.21         45.83         1.44 o                         
   2   2   1        171.54        168.27         8.16 o                         
   3   2   1        103.50         95.11         3.97 o                         
   4   2   1        250.98        242.18         8.58 o                         
   6   2   1         13.89         16.17         4.69 o                         
   7   2   1          5.36          4.92         1.89 o                         
  -8   3   1        200.72        202.15        23.23 o                         
  -7   3   1         51.04         43.58         3.65 o                         
  -6   3   1         67.79         66.42         5.29 o                         
  -5   3   1        275.90        267.06        13.20 o                         
  -4   3   1       1408.53       1453.11        39.41 o                         
  -3   3   1        724.52        741.33        29.52 o                         
  -2   3   1       4352.37       4178.42        95.62 o                         
  -1   3   1        108.82        127.86         2.93 o                         
   0   3   1        305.13        286.21         6.13 o                         
   1   3   1          4.17          4.73         0.98 o                         
   2   3   1        248.53        231.82        12.16 o                         
   3   3   1        140.31        133.60         4.55 o                         
   4   3   1        498.75        499.13        26.70 o                         
   5   3   1         43.04         36.37         2.74 o                         
   6   3   1         63.59         57.22         6.10 o                         
   7   3   1         29.66         21.51         3.50 o                         
  -8   4   1        123.58        135.86        10.30 o                         
  -7   4   1         73.09         77.30         6.01 o                         
  -6   4   1          9.13         11.15         2.80 o                         
  -5   4   1        214.06        210.26        10.23 o                         
  -4   4   1         44.03         43.00         4.00 o                         
  -3   4   1       1000.92        934.06        47.10 o                         
  -2   4   1       2546.24       2541.54        87.55 o                         
  -1   4   1        742.47        710.66        16.60 o                         
   0   4   1       1823.82       1969.43        43.70 o                         
   1   4   1         91.06        141.75        10.34 o                         
   2   4   1        364.87        362.99         9.80 o                         
   3   4   1        376.05        358.97        11.16 o                         
   4   4   1        432.84        412.01        20.21 o                         
   5   4   1         35.53         26.49         5.56 o                         
   6   4   1        199.53        178.03        11.51 o                         
  -7   5   1          3.82          3.82         1.33 o                         
  -6   5   1        168.36        173.00        18.80 o                         
  -5   5   1          8.98          8.60         1.78 o                         
  -4   5   1         14.82         13.53         1.80 o                         
  -3   5   1         31.29         39.87         4.95 o                         
  -2   5   1         56.70         56.80         3.96 o                         
  -1   5   1        168.69        154.96         5.16 o                         
   0   5   1        266.46        275.75         7.60 o                         
   1   5   1          3.68         10.24         2.62 o                         
   2   5   1         11.91         13.71         1.46 o                         
   3   5   1        105.02         99.49         7.56 o                         
   4   5   1         18.28         17.23         3.64 o                         
   5   5   1        300.68        278.16        13.59 o                         
  -7   6   1         55.67         49.06         3.92 o                         
  -6   6   1        254.26        250.25        28.78 o                         
  -5   6   1          5.67          3.18         0.96 o                         
  -4   6   1        104.02        106.49        12.78 o                         
  -3   6   1          2.29          5.86         1.69 o                         
  -2   6   1         53.30         55.72         5.06 o                         
  -1   6   1        152.06        150.37         9.35 o                         
   0   6   1        237.17        263.43         6.99 o                         
   1   6   1          7.02          7.01         1.07 o                         
   2   6   1         56.85         58.13         4.78 o                         
   3   6   1         98.72         91.85         5.51 o                         
   4   6   1          2.13          2.22         1.05 o                         
   5   6   1         21.40         18.28         5.11 o                         
  -6   7   1         25.67         20.86         3.41 o                         
  -5   7   1        180.27        181.41        12.45 o                         
  -4   7   1         73.95         77.55         7.65 o                         
  -3   7   1        108.36         99.60         9.10 o                         
  -2   7   1         28.61         23.87         3.73 o                         
  -1   7   1        467.75        451.88        28.36 o                         
   0   7   1        171.60        173.94        11.62 o                         
   1   7   1        399.11        390.11        19.96 o                         
   2   7   1        202.13        199.01        14.54 o                         
   3   7   1          3.08          2.80         1.16 o                         
  -4   8   1         20.58         22.58         4.78 o                         
  -3   8   1          2.23          0.30         1.89 o                         
  -2   8   1          0.73          0.88         1.06 o                         
  -1   8   1         24.54         26.88         4.37 o                         
   0   8   1          3.97          2.39         4.39 o                         
   1   8   1        203.57        197.84        30.32 o                         
   2   8   1         17.98         23.15         5.38 o                         
   0  -9   2        116.37        124.29         9.77 o                         
   1  -9   2         95.36        111.52         9.12 o                         
   2  -9   2         25.32         15.39         4.26 o                         
  -3  -8   2         22.25         16.11         3.26 o                         
  -2  -8   2          1.82          2.90         1.69 o                         
  -1  -8   2          9.12          6.28         2.00 o                         
   0  -8   2         66.66         65.87         8.49 o                         
   1  -8   2          1.44          1.43         0.76 o                         
   2  -8   2        160.37        159.04         9.43 o                         
   3  -8   2         17.49         18.97         2.90 o                         
   4  -8   2         12.88         13.83         3.65 o                         
  -4  -7   2         47.98         51.31         5.61 o                         
  -3  -7   2        334.58        368.07        24.54 o                         
  -2  -7   2          5.02          6.06         1.05 o                         
  -1  -7   2        170.31        170.59         9.00 o                         
   0  -7   2          2.25          2.76         1.42 o                         
   1  -7   2         59.58         60.26         4.19 o                         
   2  -7   2        120.20        110.65         6.69 o                         
   3  -7   2         71.73         73.48         6.83 o                         
   4  -7   2          3.06          1.92         1.00 o                         
   5  -7   2         13.44         14.40         3.58 o                         
  -6  -6   2         41.49         34.44         4.21 o                         
  -5  -6   2          5.10          2.48         1.53 o                         
  -4  -6   2        361.46        406.60        25.67 o                         
  -3  -6   2        167.58        162.96         7.23 o                         
  -2  -6   2        333.89        294.08        30.23 o                         
  -1  -6   2        590.44        600.16        20.72 o                         
   0  -6   2         42.71         43.67         2.94 o                         
   1  -6   2        617.86        604.31        19.42 o                         
   2  -6   2        499.00        492.69        15.86 o                         
   3  -6   2        676.12        667.80        16.70 o                         
   4  -6   2        377.05        366.16        23.36 o                         
   5  -6   2        333.75        281.07        26.64 o                         
   6  -6   2          0.08          0.62         2.19 o                         
  -6  -5   2          2.17          4.62         1.88 o                         
  -5  -5   2         19.08         14.34         2.08 o                         
  -4  -5   2         67.12         72.49         6.02 o                         
  -3  -5   2         17.82         13.20         3.23 o                         
  -2  -5   2        517.34        525.14        36.59 o                         
  -1  -5   2          9.39         12.79         1.19 o                         
   0  -5   2          1.77          1.98         1.76 o                         
   1  -5   2          0.55          1.83         0.74 o                         
   2  -5   2          7.64          6.89         0.86 o                         
   3  -5   2         42.95         42.50         3.57 o                         
   4  -5   2        589.11        555.67        28.54 o                         
   5  -5   2        169.50        162.03        16.36 o                         
   6  -5   2        101.54         99.69        13.31 o                         
   7  -5   2         76.68         72.46         7.08 o                         
  -7  -4   2        107.50        119.16         9.85 o                         
  -6  -4   2         32.32         41.94         6.42 o                         
  -5  -4   2        113.57        118.58         5.61 o                         
  -4  -4   2          0.63          0.63         0.86 o                         
  -3  -4   2        101.03        104.90         3.91 o                         
  -2  -4   2        674.94        638.54        39.27 o                         
  -1  -4   2        376.84        389.70        17.02 o                         
   0  -4   2        220.35        231.34         8.28 o                         
   1  -4   2         80.47         74.30         2.80 o                         
   2  -4   2        156.63        145.37         7.38 o                         
   3  -4   2          7.63          6.60         1.19 o                         
   4  -4   2        158.10        151.07         8.16 o                         
   5  -4   2          0.27          0.06         0.78 o                         
   6  -4   2        160.76        159.91        19.54 o                         
   7  -4   2         36.61         42.69         8.76 o                         
  -7  -3   2          2.32          2.50         2.35 o                         
  -6  -3   2        600.85        614.20        30.65 o                         
  -5  -3   2         51.17         54.44         3.56 o                         
  -4  -3   2        242.30        240.54         6.97 o                         
  -3  -3   2         10.34          6.74         2.96 o                         
  -2  -3   2       1869.66       1735.57        88.92 o                         
  -1  -3   2        586.63        620.07        19.12 o                         
   0  -3   2       4727.58       4884.65       154.81 o                         
   1  -3   2       1995.53       1889.92        59.54 o                         
   2  -3   2         96.09         83.93         3.78 o                         
   3  -3   2        981.79        957.11        58.47 o                         
   4  -3   2         56.35         55.70         5.71 o                         
   5  -3   2        150.38        150.43         7.38 o                         
   6  -3   2        243.33        246.40        24.44 o                         
   7  -3   2        133.43        143.79        21.11 o                         
  -7  -2   2         15.45          4.61         3.46 o                         
  -6  -2   2        446.63        468.00        19.36 o                         
  -5  -2   2         14.04         -0.37         1.03 o                         
  -4  -2   2         94.58         86.02         3.66 o                         
  -3  -2   2         21.57         16.51         1.43 o                         
  -2  -2   2         81.42         71.34         3.01 o                         
  -1  -2   2        275.75        276.88         9.98 o                         
   0  -2   2       6453.16       6748.63       162.71 o                         
   1  -2   2         16.59         22.72         1.00 o                         
   2  -2   2       1915.26       1805.14        54.30 o                         
   3  -2   2        151.45        137.21         4.75 o                         
   4  -2   2        144.04        135.89         5.53 o                         
   5  -2   2          8.84          6.32         3.85 o                         
   6  -2   2        402.60        405.51        25.51 o                         
   7  -2   2         25.88         26.57         8.85 o                         
  -8  -1   2          9.98          8.53         2.28 o                         
  -7  -1   2          6.29          5.35         2.38 o                         
  -6  -1   2        496.85        503.98        16.08 o                         
  -5  -1   2          0.10         -0.22         0.67 o                         
  -4  -1   2        443.90        462.23        13.91 o                         
  -3  -1   2         27.17         30.22         1.38 o                         
  -2  -1   2       2230.37       2343.25        37.61 o                         
  -1  -1   2        415.60        438.97        11.79 o                         
   0  -1   2          1.22          2.20         0.55 o                         
   1  -1   2        342.22        326.43         6.40 o                         
   2  -1   2       1368.83       1343.56        64.64 o                         
   3  -1   2         34.74         33.00         2.64 o                         
   4  -1   2         21.27         28.66         2.95 o                         
   5  -1   2          0.38          2.59         2.01 o                         
   6  -1   2         71.15         73.46         7.77 o                         
   7  -1   2         46.33         50.33         7.46 o                         
  -8   0   2         51.79         54.82        11.61 o                         
  -7   0   2         20.09         22.57         2.73 o                         
  -6   0   2        895.47        935.44        29.10 o                         
  -5   0   2          9.57         12.60         2.21 o                         
  -4   0   2       8436.45       8779.98       252.94 o                         
  -3   0   2          7.79          9.47         1.48 o                         
  -2   0   2       5912.61       5718.05       107.48 o                         
  -1   0   2          0.93          7.70         0.89 o                         
   0   0   2       1698.95       1638.25        53.73 o                         
   1   0   2          5.21          5.31         0.53 o                         
   2   0   2       3112.24       3184.18        53.51 o                         
   3   0   2        404.16        427.57        14.34 o                         
   4   0   2        335.05        362.88        12.32 o                         
   5   0   2        422.73        453.90        18.32 o                         
   6   0   2         15.51         17.10         3.02 o                         
   7   0   2          5.36          7.95         4.17 o                         
  -8   1   2         31.14         31.70         5.95 o                         
  -7   1   2         25.11         24.65         4.19 o                         
  -6   1   2          1.54          1.13         0.84 o                         
  -5   1   2        148.19        150.60         4.54 o                         
  -4   1   2       2224.80       2322.91        62.79 o                         
  -3   1   2         54.83         40.62         1.35 o                         
  -2   1   2       5599.46       5662.65        81.02 o                         
  -1   1   2         36.24         36.08         2.15 o                         
   0   1   2       1272.28       1217.02        19.81 o                         
   1   1   2        384.74        372.83         9.97 o                         
   2   1   2       2592.56       2515.73        55.11 o                         
   3   1   2        179.07        175.31         6.46 o                         
   4   1   2       1221.10       1291.87        41.76 o                         
   5   1   2        259.17        265.02        10.26 o                         
   6   1   2        140.82        144.56        11.78 o                         
   7   1   2         35.76         34.76         3.92 o                         
  -8   2   2        181.75        194.89        39.27 o                         
  -7   2   2         13.50         15.10         2.11 o                         
  -6   2   2         11.77         11.64         1.33 o                         
  -5   2   2          0.28          0.97         0.83 o                         
  -4   2   2        109.61         99.47         6.32 o                         
  -3   2   2        123.31        112.01         8.98 o                         
  -2   2   2       1912.97       1843.35        51.62 o                         
  -1   2   2         14.09         15.43         1.51 o                         
   0   2   2         10.67         12.62         1.44 o                         
   1   2   2          3.98          1.62         1.39 o                         
   2   2   2        109.74        122.90         6.28 o                         
   3   2   2        786.91        777.95        19.43 o                         
   4   2   2        603.51        602.29        18.28 o                         
   5   2   2         20.59         17.34         3.54 o                         
   6   2   2        156.53        160.39        12.08 o                         
   7   2   2         24.63         20.33         3.15 o                         
  -8   3   2        353.33        383.38        91.55 o                         
  -7   3   2         24.52         20.88         2.41 o                         
  -6   3   2        218.24        212.60         8.73 o                         
  -5   3   2          3.92          4.58         1.10 o                         
  -4   3   2         76.00         68.74         4.49 o                         
  -3   3   2          2.87          0.16         0.16 o                         
  -2   3   2       2004.33       2022.39        55.91 o                         
  -1   3   2         49.19         48.79         2.43 o                         
   0   3   2        786.62        796.05        22.13 o                         
   1   3   2        557.29        549.56        12.84 o                         
   2   3   2          1.55          3.43         0.92 o                         
   3   3   2         15.81         12.73         1.55 o                         
   4   3   2         30.78         28.91         2.97 o                         
   5   3   2         31.27         29.68         5.70 o                         
   6   3   2         44.54         45.41         5.69 o                         
  -8   4   2         92.90         96.23         8.07 o                         
  -7   4   2        181.64        176.85        14.56 o                         
  -6   4   2        327.41        330.23        13.68 o                         
  -5   4   2        218.76        211.73         9.16 o                         
  -4   4   2         20.51         22.87         3.06 o                         
  -3   4   2        783.24        800.36        42.25 o                         
  -2   4   2        634.12        617.99        21.15 o                         
  -1   4   2       1377.24       1350.47        40.00 o                         
   0   4   2       2192.86       2218.08        52.23 o                         
   2   4   2        756.27        731.31        30.09 o                         
   3   4   2         32.38         29.06         1.86 o                         
   4   4   2        220.09        200.74        11.65 o                         
   5   4   2        223.57        202.86        14.54 o                         
   6   4   2        118.25        113.44         8.04 o                         
  -7   5   2         34.36         28.84         3.80 o                         
  -6   5   2        164.54        147.98        15.57 o                         
  -5   5   2          8.04         10.31         1.64 o                         
  -4   5   2         25.43         24.07         2.47 o                         
  -3   5   2         23.08         29.21         3.73 o                         
  -2   5   2          0.29          2.19         1.09 o                         
  -1   5   2        737.25        729.91        27.12 o                         
   0   5   2        276.74        292.88         9.23 o                         
   1   5   2        185.29        177.44         6.20 o                         
   2   5   2        266.71        259.68         6.94 o                         
   3   5   2          9.10          7.63         1.54 o                         
   4   5   2         90.60         80.16         5.70 o                         
   5   5   2         85.88         69.75        19.13 o                         
  -7   6   2         51.19         48.05         4.25 o                         
  -6   6   2        131.80        127.97         9.64 o                         
  -5   6   2         18.13         18.25         3.36 o                         
  -4   6   2        272.43        254.67        16.58 o                         
  -3   6   2        118.17        111.53         8.50 o                         
  -2   6   2         46.63         48.19         3.89 o                         
  -1   6   2          0.22          0.60         1.19 o                         
   0   6   2         75.77         72.59         4.50 o                         
   1   6   2         99.10         99.43         6.50 o                         
   2   6   2         84.31         81.42         5.95 o                         
   3   6   2         20.65         15.03         2.76 o                         
   4   6   2          2.20          1.61         2.18 o                         
  -6   7   2          1.82          2.72         1.43 o                         
  -5   7   2        280.00        276.72        13.95 o                         
  -4   7   2        102.34         98.03         8.76 o                         
  -3   7   2         52.77         55.40         5.94 o                         
  -2   7   2         63.44         70.13         7.98 o                         
  -1   7   2          2.32          5.38         2.51 o                         
   0   7   2         47.61         43.80         6.61 o                         
   1   7   2        120.26        122.01        13.21 o                         
   2   7   2        148.50        150.33         8.19 o                         
   3   7   2          5.25          4.47         1.55 o                         
  -4   8   2          0.94         -0.22         1.84 o                         
  -3   8   2        137.96        155.10        19.27 o                         
  -2   8   2          9.63         10.09         2.85 o                         
  -1   8   2         24.37         27.24         7.67 o                         
   0   8   2          0.33          1.51         1.42 o                         
   1   8   2        138.81        133.27        19.12 o                         
  -1  -9   3         49.98         58.71         6.09 o                         
   0  -9   3          9.41         14.82         4.21 o                         
   1  -9   3        143.43        144.25        10.48 o                         
   2  -9   3         22.64         16.65         3.48 o                         
  -3  -8   3          5.18          5.37         3.36 o                         
  -2  -8   3          7.50          9.80         2.64 o                         
  -1  -8   3          2.69          1.91         1.36 o                         
   0  -8   3          8.47          5.40         1.14 o                         
   1  -8   3          2.22          1.51         0.61 o                         
   2  -8   3        156.40        146.79         8.84 o                         
   3  -8   3         41.47         36.65         4.97 o                         
   4  -8   3         49.55         45.04         3.92 o                         
  -5  -7   3         14.04         14.60         2.54 o                         
  -4  -7   3         45.92         50.00         5.58 o                         
  -3  -7   3        119.30        126.02         9.16 o                         
  -2  -7   3          9.62         15.06         3.88 o                         
  -1  -7   3        172.87        170.35         8.98 o                         
   0  -7   3        103.24         96.15         7.28 o                         
   1  -7   3         31.86         37.36         2.96 o                         
   2  -7   3          2.30          2.69         1.57 o                         
   3  -7   3         24.17         22.98         2.45 o                         
   4  -7   3         79.04         74.79         7.42 o                         
   5  -7   3         23.67         34.53         6.40 o                         
  -6  -6   3         23.66         26.73         3.71 o                         
  -5  -6   3         26.78         29.05         4.82 o                         
  -4  -6   3        177.59        184.95        12.33 o                         
  -3  -6   3         99.69        108.36         9.14 o                         
  -2  -6   3        628.66        616.46        18.71 o                         
  -1  -6   3        430.29        451.86        27.31 o                         
   0  -6   3          2.95          2.71         0.98 o                         
   1  -6   3        344.10        362.61        17.09 o                         
   2  -6   3         69.72         61.56         2.86 o                         
   3  -6   3        242.81        228.50         9.18 o                         
   4  -6   3         48.01         45.31         3.58 o                         
   5  -6   3        216.78        201.15        18.09 o                         
   6  -6   3          6.12          9.93         3.69 o                         
  -6  -5   3         12.14         10.84         4.55 o                         
  -5  -5   3          0.11          4.01         1.80 o                         
  -4  -5   3          1.38          2.72         1.49 o                         
  -3  -5   3         31.65         30.84         3.55 o                         
  -2  -5   3       1009.37        914.03       110.11 o                         
  -1  -5   3          9.30         10.03         1.13 o                         
   0  -5   3       1354.14       1420.47        36.17 o                         
   1  -5   3         38.58         38.08         3.53 o                         
   2  -5   3         90.93         92.04         7.16 o                         
   3  -5   3         18.28         13.45         1.90 o                         
   4  -5   3        242.21        220.79         9.60 o                         
   5  -5   3         84.58         75.92         8.47 o                         
   6  -5   3        164.74        164.18        18.40 o                         
  -7  -4   3         30.07         28.94         3.71 o                         
  -6  -4   3        204.55        214.96        14.08 o                         
  -5  -4   3        115.58        125.14         6.63 o                         
  -4  -4   3         22.24         23.62         4.15 o                         
  -3  -4   3          0.77          1.46         0.90 o                         
  -2  -4   3          4.13          5.21         1.42 o                         
  -1  -4   3          0.59          1.10         0.85 o                         
   0  -4   3        758.65        811.34        21.97 o                         
   1  -4   3         16.56         16.01         1.24 o                         
   2  -4   3          0.60          1.24         0.88 o                         
   3  -4   3          0.30          0.69         1.00 o                         
   4  -4   3          1.74          2.90         1.78 o                         
   5  -4   3         28.60         25.31         3.39 o                         
   6  -4   3        145.71        153.44        30.07 o                         
   7  -4   3         13.81         14.87         2.79 o                         
  -8  -3   3         77.79         84.51         7.61 o                         
  -7  -3   3          2.93          1.61         0.78 o                         
  -6  -3   3        976.23       1010.00        51.31 o                         
  -5  -3   3        324.31        330.04        10.76 o                         
  -4  -3   3        964.43        969.08        48.46 o                         
  -3  -3   3        596.18        599.81        15.04 o                         
  -2  -3   3        541.46        540.92        28.31 o                         
  -1  -3   3        377.87        480.00        25.81 o                         
   0  -3   3       4270.67       4562.89        95.48 o                         
   1  -3   3        437.37        407.34        23.29 o                         
   2  -3   3       1265.93       1250.42        58.56 o                         
   3  -3   3        494.40        459.38        17.91 o                         
   4  -3   3          0.55          0.00         0.75 o                         
   5  -3   3         21.01         20.58         2.49 o                         
   6  -3   3         53.45         56.50         5.63 o                         
   7  -3   3          1.27          2.97         1.66 o                         
  -8  -2   3          0.31          3.55         2.24 o                         
  -7  -2   3         57.07         56.23         4.06 o                         
  -6  -2   3        410.66        417.18        10.47 o                         
  -5  -2   3         23.17         27.86         2.68 o                         
  -4  -2   3       1693.11       1705.09        52.75 o                         
  -3  -2   3         63.48         57.70         2.24 o                         
  -2  -2   3        307.30        285.95         7.70 o                         
  -1  -2   3        358.67        366.70         7.24 o                         
   0  -2   3       3541.85       3708.14        49.81 o                         
   1  -2   3        400.94        398.18        12.43 o                         
   2  -2   3       5091.25       4841.41       281.92 o                         
   3  -2   3        935.77        905.40        58.07 o                         
   4  -2   3        521.39        561.54        21.06 o                         
   5  -2   3        326.51        337.86        16.05 o                         
   6  -2   3        105.72        106.10         9.37 o                         
   7  -2   3          4.36          4.11         3.92 o                         
  -8  -1   3          0.54          0.62         0.80 o                         
  -7  -1   3         18.81         15.99         2.13 o                         
  -6  -1   3         13.55         13.50         1.44 o                         
  -5  -1   3         27.15         25.22         2.20 o                         
  -4  -1   3       1512.15       1565.29        34.87 o                         
  -3  -1   3        130.87        134.62         4.50 o                         
  -2  -1   3          7.89          4.54         0.84 o                         
  -1  -1   3         32.31         28.80         3.38 o                         
   0  -1   3        691.18        729.69        10.30 o                         
   1  -1   3        444.63        440.58        12.72 o                         
   2  -1   3        744.51        747.17        20.80 o                         
   3  -1   3         18.04         15.38         3.46 o                         
   4  -1   3        360.04        388.70        15.53 o                         
   5  -1   3        119.69        125.29         9.08 o                         
   6  -1   3         67.04         67.72         6.34 o                         
   7  -1   3          9.38         13.39         3.58 o                         
  -8   0   3        180.15        193.47        11.17 o                         
  -7   0   3          0.04          1.40         0.57 o                         
  -6   0   3          2.87          2.71         3.33 o                         
  -5   0   3          1.61          1.94         0.86 o                         
  -4   0   3       1219.58       1296.14        28.81 o                         
  -3   0   3        225.41        212.26         5.62 o                         
  -2   0   3       2816.76       2744.56        36.36 o                         
  -1   0   3        951.38        927.70        12.63 o                         
   0   0   3          2.50          1.82         0.50 o                         
   1   0   3         29.92         26.53         2.12 o                         
   2   0   3        219.00        237.62        10.45 o                         
   3   0   3        242.01        253.03         8.56 o                         
   4   0   3        220.26        235.05         9.70 o                         
   5   0   3        129.28        135.38         5.86 o                         
   6   0   3         10.71         16.39         3.43 o                         
   7   0   3         30.10         31.33         5.32 o                         
  -8   1   3        384.32        392.54        16.22 o                         
  -7   1   3         57.79         47.87         5.37 o                         
  -6   1   3        121.76        124.38         6.23 o                         
  -5   1   3        327.16        340.07        18.53 o                         
  -4   1   3        991.76       1028.23        23.07 o                         
  -3   1   3        923.26        907.26        20.28 o                         
  -2   1   3       8892.98       8536.09       115.46 o                         
  -1   1   3         24.37         20.14         1.08 o                         
   0   1   3       5453.68       5252.21       131.59 o                         
   1   1   3        364.17        344.47         7.41 o                         
   2   1   3       2425.22       2364.24        66.86 o                         
   3   1   3        185.42        186.44         8.36 o                         
   4   1   3       1313.54       1297.11        56.00 o                         
   5   1   3          4.24          7.99         2.26 o                         
   6   1   3        199.95        202.08        15.27 o                         
   7   1   3        118.91        118.65         8.22 o                         
  -8   2   3        195.52        186.60        11.68 o                         
  -7   2   3          0.08          1.03         0.75 o                         
  -6   2   3         50.42         45.92         4.72 o                         
  -5   2   3         12.74         12.99         2.44 o                         
  -4   2   3        121.17        122.49         4.96 o                         
  -3   2   3        222.25        214.87         6.92 o                         
  -2   2   3        671.17        635.46        19.19 o                         
  -1   2   3        312.87        311.62        10.87 o                         
   0   2   3        877.14        856.51        19.46 o                         
   1   2   3        208.31        289.66         9.31 o                         
   2   2   3        181.25        183.49         5.74 o                         
   3   2   3         75.02         66.30         6.96 o                         
   4   2   3        384.78        365.31        13.30 o                         
   5   2   3        159.07        158.78        11.90 o                         
   6   2   3        261.30        259.05        17.28 o                         
  -8   3   3        176.58        160.11        10.80 o                         
  -7   3   3         53.35         41.00         4.33 o                         
  -6   3   3        683.82        680.20        26.20 o                         
  -5   3   3          4.09          4.39         1.20 o                         
  -4   3   3         25.15         27.91         3.18 o                         
  -3   3   3          0.87          1.54         0.79 o                         
  -2   3   3        101.44        100.36         4.91 o                         
  -1   3   3        177.32        185.19        11.51 o                         
   0   3   3        745.90        733.22        17.16 o                         
   1   3   3        176.88        178.93         6.35 o                         
   2   3   3        128.88        126.45         7.24 o                         
   3   3   3         61.69         58.37         4.60 o                         
   4   3   3         23.86         24.48         6.34 o                         
   5   3   3        169.80        152.12        13.26 o                         
   6   3   3         56.74         53.22         4.90 o                         
  -8   4   3         12.30          8.84         2.06 o                         
  -7   4   3        239.95        255.76        18.03 o                         
  -6   4   3        647.91        653.54        45.25 o                         
  -5   4   3        209.26        223.25        16.23 o                         
  -4   4   3        737.78        797.14        35.27 o                         
  -3   4   3         54.94         57.82         4.30 o                         
  -2   4   3        357.16        373.95        14.85 o                         
  -1   4   3        554.14        526.52        50.95 o                         
   0   4   3        828.04        842.84        29.73 o                         
   1   4   3          9.99          9.61         1.57 o                         
   2   4   3        534.68        535.70        17.73 o                         
   3   4   3        398.43        393.44        12.58 o                         
   4   4   3        105.51        101.04         8.69 o                         
   5   4   3          1.28          1.71         1.11 o                         
  -7   5   3         62.62         61.49         5.65 o                         
  -6   5   3         33.33         32.35         5.21 o                         
  -5   5   3        191.60        207.53         9.26 o                         
  -4   5   3        191.88        215.69        14.64 o                         
  -3   5   3         16.05         19.21         2.20 o                         
  -2   5   3         34.64         41.44         4.79 o                         
  -1   5   3        409.66        436.32        16.57 o                         
   0   5   3         96.16         90.51         4.99 o                         
   1   5   3       1062.64       1070.60        25.15 o                         
   2   5   3        218.08        209.02         8.83 o                         
   3   5   3         31.04         32.29         2.92 o                         
   4   5   3         70.00         61.16         5.53 o                         
  -7   6   3          2.80          0.48         1.34 o                         
  -6   6   3         11.91         13.34         2.22 o                         
  -5   6   3         83.15         91.42         8.36 o                         
  -4   6   3        114.42        116.80        10.11 o                         
  -3   6   3          6.35          5.14         1.06 o                         
  -2   6   3         20.88         25.76         5.45 o                         
  -1   6   3         99.60        108.10         9.39 o                         
   0   6   3          0.72          2.81         1.70 o                         
   1   6   3         91.86         87.32         5.55 o                         
   2   6   3         37.72          3.53         1.17 o                         
   3   6   3         35.71          3.69         1.35 o                         
  -6   7   3         11.34          6.71         1.80 o                         
  -5   7   3        180.37        165.64        10.94 o                         
  -4   7   3        116.59        106.27         8.14 o                         
  -3   7   3        225.71        227.95        18.81 o                         
  -2   7   3        205.10        200.30        19.72 o                         
  -1   7   3          0.42          1.48         1.38 o                         
   0   7   3         33.27         32.86         5.12 o                         
   1   7   3         11.55         12.44         2.33 o                         
   2   7   3          8.37          9.41         2.55 o                         
  -4   8   3          1.23          6.56         3.31 o                         
  -3   8   3        264.35        326.21        14.47 o                         
  -2   8   3         25.86         24.63         5.06 o                         
  -1   8   3         70.26         65.31         4.44 o                         
   0   8   3         34.32         43.00        11.20 o                         
  -1  -9   4         82.85         85.74         7.68 o                         
   1  -9   4         47.81         54.93         5.99 o                         
  -3  -8   4          3.42          3.14         1.94 o                         
  -2  -8   4        143.33        149.92         8.34 o                         
  -1  -8   4         33.46         35.14         5.39 o                         
   0  -8   4         25.34         24.32         4.63 o                         
   1  -8   4         10.40         10.14         2.24 o                         
   2  -8   4         68.19         65.49        11.97 o                         
   3  -8   4         28.54         19.69         4.12 o                         
   4  -8   4         91.95         80.14         6.18 o                         
  -5  -7   4         19.26         24.01         4.78 o                         
  -4  -7   4          0.09          1.84         1.89 o                         
  -3  -7   4          1.59         -0.27         1.31 o                         
  -2  -7   4        115.67        107.21         7.60 o                         
  -1  -7   4          6.85          6.39         3.01 o                         
   0  -7   4          4.98          5.50         1.64 o                         
   1  -7   4          3.83          4.25         2.11 o                         
   2  -7   4          4.04          7.63         1.30 o                         
   3  -7   4          8.99          4.72         2.20 o                         
   4  -7   4         90.72         86.22         5.09 o                         
   5  -7   4          7.87          6.04         3.12 o                         
  -6  -6   4         68.55         71.80         4.77 o                         
  -5  -6   4        196.32        203.23        11.03 o                         
  -4  -6   4          9.84          8.19         3.25 o                         
  -3  -6   4        340.77        357.09        24.59 o                         
  -2  -6   4        424.56        447.16        14.44 o                         
  -1  -6   4        780.35        769.09        69.94 o                         
   0  -6   4        547.17        552.55        24.59 o                         
   1  -6   4        634.06        623.26        20.67 o                         
   2  -6   4          0.63          0.36         0.86 o                         
   3  -6   4        122.64        125.84         8.22 o                         
   4  -6   4          0.36          0.92         0.88 o                         
   5  -6   4         34.64         34.40         4.02 o                         
  -7  -5   4          0.56          2.18         1.71 o                         
  -6  -5   4        212.48        213.84        11.57 o                         
  -5  -5   4         13.17         13.33         2.38 o                         
  -4  -5   4         12.35          8.31         1.95 o                         
  -3  -5   4          7.99          6.32         1.44 o                         
  -2  -5   4         88.67         93.48         9.09 o                         
  -1  -5   4        172.90        157.63         7.58 o                         
   0  -5   4       1219.81       1277.75        32.73 o                         
   1  -5   4        746.83        759.79        34.00 o                         
   2  -5   4        289.54        267.25         9.96 o                         
   3  -5   4        452.63        436.07        20.35 o                         
   4  -5   4         32.59         25.62         3.03 o                         
   5  -5   4         54.40         52.72        10.94 o                         
   6  -5   4         63.67         59.63         4.62 o                         
  -7  -4   4          2.10          2.07         2.30 o                         
  -6  -4   4        169.56        172.46        11.77 o                         
  -5  -4   4         54.39         71.19         6.52 o                         
  -4  -4   4         55.66         54.15         6.36 o                         
  -3  -4   4          6.01          7.69         2.21 o                         
  -2  -4   4        108.12        108.43         5.76 o                         
  -1  -4   4        101.51         88.15         4.31 o                         
   0  -4   4        441.92        452.93        12.46 o                         
   1  -4   4         21.65         18.08         1.32 o                         
   2  -4   4        549.29        531.40        21.99 o                         
   3  -4   4         65.09         56.77         6.36 o                         
   4  -4   4         42.92         46.93         4.46 o                         
   5  -4   4          0.57          0.49         1.21 o                         
   6  -4   4        103.69        111.39        15.62 o                         
  -8  -3   4         21.87         24.37         3.84 o                         
  -7  -3   4          2.53          2.47         1.37 o                         
  -6  -3   4        380.88        414.79        19.15 o                         
  -5  -3   4        117.24        110.08         7.32 o                         
  -4  -3   4       1232.41       1220.60        39.32 o                         
  -3  -3   4        805.81        805.19        24.99 o                         
  -2  -3   4          0.69          3.50         2.02 o                         
  -1  -3   4        822.65        830.34        19.16 o                         
   0  -3   4         24.86         25.29         2.38 o                         
   1  -3   4        195.86        220.94         9.10 o                         
   2  -3   4        603.27        577.10        28.57 o                         
   3  -3   4        327.04        304.52        26.01 o                         
   4  -3   4         13.79         12.27         1.94 o                         
   5  -3   4        102.04        103.24         7.31 o                         
   6  -3   4          2.13          8.08         2.04 o                         
   7  -3   4          9.73          8.07         5.67 o                         
  -8  -2   4         28.59         32.39         5.15 o                         
  -7  -2   4          1.88          1.52         2.47 o                         
  -6  -2   4        126.56        129.32         4.43 o                         
  -5  -2   4         25.37         24.40         2.37 o                         
  -4  -2   4       2950.42       3065.61       112.28 o                         
  -3  -2   4         19.43         18.32         1.92 o                         
  -2  -2   4       2405.10       2447.97        67.57 o                         
  -1  -2   4        359.23        355.31         7.48 o                         
   0  -2   4        648.56        671.29         9.82 o                         
   1  -2   4         72.41        104.30         6.45 o                         
   2  -2   4       2118.12       1999.76       156.50 o                         
   3  -2   4        210.04        201.36        21.12 o                         
   4  -2   4        753.66        811.68        52.08 o                         
   5  -2   4        506.22        532.76        20.46 o                         
   6  -2   4         83.62         91.45         6.94 o                         
   7  -2   4         20.43         21.57         3.59 o                         
  -8  -1   4         61.47         64.80         5.87 o                         
  -7  -1   4          0.05          1.57         2.08 o                         
  -6  -1   4        127.77        122.42         6.28 o                         
  -5  -1   4         71.95         70.26         3.52 o                         
  -4  -1   4        160.64        147.48         6.26 o                         
  -3  -1   4        135.63        117.50         4.24 o                         
  -2  -1   4       1673.25       1595.84        54.45 o                         
  -1  -1   4         70.09         73.77         4.12 o                         
   0  -1   4         94.16         90.85         4.92 o                         
   1  -1   4          5.41          3.83         1.21 o                         
   2  -1   4        626.20        687.08        45.02 o                         
   3  -1   4        161.89        167.64        10.75 o                         
   4  -1   4        768.01        843.64        32.22 o                         
   5  -1   4        166.96        178.51        14.39 o                         
   6  -1   4        150.84        155.42         8.99 o                         
   7  -1   4        114.41        121.11        11.34 o                         
  -8   0   4        627.24        579.44        27.92 o                         
  -7   0   4         16.68         18.98         2.59 o                         
  -6   0   4        239.24        234.53         7.91 o                         
  -5   0   4         12.14         12.81         1.25 o                         
  -4   0   4        142.00        146.17         5.81 o                         
  -3   0   4         10.99         13.08         1.02 o                         
  -2   0   4       1616.84       1635.87        23.11 o                         
  -1   0   4        677.95        652.86        18.52 o                         
   0   0   4        142.23        132.37         5.06 o                         
   1   0   4       1105.24       1134.27        28.41 o                         
   2   0   4         11.58         23.45         4.24 o                         
   3   0   4        108.56        104.44        10.03 o                         
   4   0   4        160.42        158.80         7.63 o                         
   5   0   4         23.57         26.14         4.89 o                         
   6   0   4         44.64         48.50         7.89 o                         
  -8   1   4        394.41        373.61        28.63 o                         
  -7   1   4         32.64         33.83         4.58 o                         
  -6   1   4        886.09        869.17        27.20 o                         
  -5   1   4          0.53          0.36         0.89 o                         
  -4   1   4        495.40        512.92        13.00 o                         
  -3   1   4        364.47        348.92        10.95 o                         
  -2   1   4       2866.20       2793.75        45.39 o                         
  -1   1   4        299.88        278.52         5.88 o                         
   0   1   4       2175.69       2054.37        45.78 o                         
   1   1   4       1091.43       1124.67        25.48 o                         
   2   1   4        315.84        294.30         7.68 o                         
   3   1   4        163.08        164.62         7.20 o                         
   4   1   4        249.05        254.79        18.72 o                         
   5   1   4         20.28         23.47         6.12 o                         
   6   1   4        157.30        160.56        10.95 o                         
  -8   2   4         42.17         36.49         5.01 o                         
  -7   2   4         83.90         77.00         6.07 o                         
  -6   2   4        531.81        531.82        13.59 o                         
  -5   2   4         11.08         12.28         1.48 o                         
  -4   2   4        112.24        122.91         4.99 o                         
  -3   2   4        110.59        106.76         3.77 o                         
  -2   2   4        562.97        567.28        15.86 o                         
  -1   2   4       1702.62       1657.30        50.34 o                         
   0   2   4       2183.75       2112.01        47.60 o                         
   1   2   4         60.22         72.04         3.61 o                         
   2   2   4        816.75        775.51        19.92 o                         
   3   2   4         58.50         59.67         4.93 o                         
   4   2   4        238.01        222.54         9.45 o                         
   5   2   4         84.04         83.73         8.01 o                         
   6   2   4        167.50        160.20        10.26 o                         
  -8   3   4          7.73          5.64         3.17 o                         
  -7   3   4         10.83         12.55         1.65 o                         
  -6   3   4        413.29        438.87        17.28 o                         
  -5   3   4         19.40         22.64         2.62 o                         
  -4   3   4        231.02        239.69         8.67 o                         
  -3   3   4        365.27        385.48        22.92 o                         
  -2   3   4         41.05         37.95         3.15 o                         
  -1   3   4         99.92         96.01         4.55 o                         
   0   3   4          4.75          7.06         0.98 o                         
   1   3   4         99.95        100.75         4.33 o                         
   2   3   4         49.63         49.50         4.48 o                         
   3   3   4        186.37        177.78        10.80 o                         
   4   3   4          9.32          8.97         1.61 o                         
   5   3   4          2.02          2.93         1.50 o                         
  -8   4   4          5.97          5.62         1.35 o                         
  -7   4   4        141.51        135.00        15.81 o                         
  -6   4   4        193.62        197.30        12.85 o                         
  -5   4   4        352.51        334.06        11.28 o                         
  -4   4   4        940.72        967.91        37.59 o                         
  -3   4   4          0.13          0.55         0.81 o                         
  -2   4   4        557.68        592.92        20.47 o                         
  -1   4   4         78.21         74.21         3.95 o                         
   0   4   4        336.16        341.51        10.70 o                         
   1   4   4        722.92        762.33        23.96 o                         
   2   4   4        246.63        237.41         6.98 o                         
   3   4   4          0.05          0.51         0.71 o                         
   4   4   4         42.95         42.40         7.29 o                         
   5   4   4         39.02         34.13         3.38 o                         
  -7   5   4         40.32         36.36         3.55 o                         
  -6   5   4          2.99          4.61         2.33 o                         
  -5   5   4        534.54        564.71        37.53 o                         
  -4   5   4        242.89        254.66        10.87 o                         
  -3   5   4        253.52        260.32         9.26 o                         
  -2   5   4        396.65        395.03        15.92 o                         
   0   5   4        304.44        314.81        15.96 o                         
   1   5   4        344.46        334.83        15.71 o                         
   2   5   4        379.62        382.11        20.15 o                         
   3   5   4        149.10        141.79         8.64 o                         
   4   5   4        224.82        218.14        11.13 o                         
  -6   6   4          7.44          6.77         2.27 o                         
  -5   6   4         16.11         15.29         2.98 o                         
  -4   6   4         46.08         48.54         6.70 o                         
  -3   6   4        133.57        134.75        11.26 o                         
  -2   6   4        102.48         95.25         6.82 o                         
  -1   6   4          9.40          8.66         2.18 o                         
   0   6   4          3.78          7.85         1.93 o                         
   1   6   4         18.22         19.04         5.00 o                         
   2   6   4          0.14          0.88         1.31 o                         
   3   6   4        164.31        142.24         8.02 o                         
  -5   7   4          0.21          1.43         0.88 o                         
  -4   7   4         29.15         28.78         4.01 o                         
  -3   7   4         73.70         78.15         6.70 o                         
  -2   7   4        152.72        154.54         8.74 o                         
  -1   7   4          1.00          0.41         1.26 o                         
   0   7   4        129.40        151.04         8.47 o                         
   1   7   4         40.84         41.88         3.45 o                         
  -2   8   4          8.68          9.78         3.40 o                         
  -3  -8   5          1.16          2.13         1.65 o                         
  -2  -8   5        162.03        171.64         9.17 o                         
  -1  -8   5         86.18         88.21         7.74 o                         
   0  -8   5         55.40         59.69         4.45 o                         
   1  -8   5        151.77        153.91        10.42 o                         
   2  -8   5          0.05         -0.12         0.75 o                         
   3  -8   5         91.07         78.22         8.28 o                         
  -5  -7   5         23.90         29.33         4.43 o                         
  -4  -7   5         32.25         29.15         3.75 o                         
  -3  -7   5          0.43          2.14         1.38 o                         
  -2  -7   5         24.48         26.98         3.29 o                         
  -1  -7   5          3.73          5.74         3.36 o                         
   0  -7   5        176.53        177.31        10.36 o                         
   1  -7   5         14.43         12.87         1.71 o                         
   2  -7   5          6.99          4.57         1.74 o                         
   3  -7   5          0.21         -0.29         1.30 o                         
   4  -7   5         18.36         10.54         4.36 o                         
  -6  -6   5        155.16        156.81         8.11 o                         
  -5  -6   5        144.76        162.78        13.22 o                         
  -4  -6   5          0.42          0.08         2.42 o                         
  -3  -6   5        148.43        170.51         7.64 o                         
  -2  -6   5         60.97         63.07        11.80 o                         
  -1  -6   5        170.63        191.40        10.53 o                         
   0  -6   5         54.29         53.72         6.16 o                         
   1  -6   5        313.83        309.46        20.60 o                         
   2  -6   5          3.80          2.34         1.38 o                         
   3  -6   5        120.19        121.46         7.94 o                         
   4  -6   5          3.00          5.47         1.82 o                         
   5  -6   5          0.26          1.65         1.50 o                         
  -7  -5   5          0.17          0.03         1.48 o                         
  -6  -5   5        343.24        364.87        18.69 o                         
  -5  -5   5         41.45         47.76         5.48 o                         
  -4  -5   5        616.31        635.80        25.73 o                         
  -3  -5   5        131.45        135.71         8.52 o                         
  -2  -5   5        127.04        141.94        11.30 o                         
  -1  -5   5        110.33        142.74        11.85 o                         
   0  -5   5        530.83        580.67        21.41 o                         
   1  -5   5        383.54        376.58        25.90 o                         
   2  -5   5        433.43        435.13        18.42 o                         
   3  -5   5        788.99        750.11        56.10 o                         
   4  -5   5         21.12         21.15         3.94 o                         
   5  -5   5        198.47        207.89        20.24 o                         
   6  -5   5         23.42         21.41         3.42 o                         
  -7  -4   5          1.81          1.26         2.21 o                         
  -6  -4   5         10.24         10.65         2.24 o                         
  -5  -4   5          5.79          6.48         5.74 o                         
  -4  -4   5        334.86        339.64        14.69 o                         
  -3  -4   5          7.35         12.74         2.10 o                         
  -2  -4   5          0.51          4.03         4.76 o                         
  -1  -4   5          8.10          5.77         2.35 o                         
   0  -4   5         22.14         19.49         1.99 o                         
   1  -4   5         82.73         74.29         7.13 o                         
   2  -4   5        568.78        541.36        28.99 o                         
   3  -4   5         71.61         64.39         5.76 o                         
   4  -4   5        122.83        123.75        11.31 o                         
   5  -4   5        176.24        189.40        17.05 o                         
   6  -4   5         34.39         35.70         5.20 o                         
  -8  -3   5         59.13         54.95         5.29 o                         
  -6  -3   5         29.40         27.40         3.41 o                         
  -5  -3   5         32.08         38.61         4.56 o                         
  -4  -3   5        988.96       1028.65        32.46 o                         
  -3  -3   5        112.27        125.13         6.87 o                         
  -2  -3   5        529.43        557.46        17.63 o                         
  -1  -3   5        183.87        169.00         5.71 o                         
   0  -3   5         21.83         17.17         1.16 o                         
   1  -3   5         25.36         31.82         4.88 o                         
   2  -3   5        146.28        119.68         9.54 o                         
   3  -3   5          8.32          7.82         2.81 o                         
   4  -3   5        126.79        130.59        13.39 o                         
   5  -3   5        131.19        121.63         9.02 o                         
   6  -3   5         15.12         11.90         3.11 o                         
  -8  -2   5        287.22        286.95        15.11 o                         
  -7  -2   5          7.65          4.86         2.54 o                         
  -6  -2   5        100.98        118.28        13.44 o                         
  -5  -2   5         16.66          8.38         5.72 o                         
  -4  -2   5       1449.60       1490.12        77.79 o                         
  -3  -2   5        159.93        161.92         9.85 o                         
  -2  -2   5       4854.18       4747.97       105.35 o                         
  -1  -2   5       1598.42       1595.57        35.70 o                         
   0  -2   5       1059.52       1085.54        24.51 o                         
   1  -2   5        935.83        899.07        27.73 o                         
   2  -2   5        323.75        291.65        20.16 o                         
   3  -2   5         35.16         35.34         4.00 o                         
   4  -2   5        193.08        194.11         9.66 o                         
   5  -2   5        278.61        267.40        20.28 o                         
   6  -2   5         14.28         22.91         3.75 o                         
  -8  -1   5        265.01        263.30        14.32 o                         
  -7  -1   5          3.64          2.12         0.84 o                         
  -6  -1   5         48.16         46.32         3.58 o                         
  -5  -1   5          2.00          2.49         0.53 o                         
  -4  -1   5          2.81         10.32         1.82 o                         
  -3  -1   5        310.90        286.71        11.04 o                         
  -2  -1   5       1586.56       1448.69        39.35 o                         
  -1  -1   5          0.67          1.29         1.04 o                         
   0  -1   5       1123.62       1045.24        36.91 o                         
   1  -1   5        400.53        406.63        16.65 o                         
   2  -1   5        430.41        444.66        21.81 o                         
   3  -1   5         74.14         79.04         9.13 o                         
   4  -1   5        459.21        467.53        15.02 o                         
   5  -1   5         16.66         21.97         6.71 o                         
   6  -1   5        132.55        148.02        19.73 o                         
  -8   0   5        185.44        199.88        18.06 o                         
  -7   0   5         18.13         15.77         2.14 o                         
  -6   0   5        361.03        362.27        11.73 o                         
  -5   0   5        199.31        203.80         6.41 o                         
  -4   0   5          8.87         10.13         2.49 o                         
  -3   0   5         60.47         58.42         2.30 o                         
  -2   0   5         63.82         64.61         2.48 o                         
  -1   0   5        751.87        776.14        17.57 o                         
   0   0   5        106.07         87.14         3.17 o                         
   1   0   5        170.78        181.57         6.47 o                         
   2   0   5          0.71          0.16         1.09 o                         
   3   0   5         17.21         16.38         2.15 o                         
   4   0   5         65.87         68.24         6.08 o                         
   5   0   5        117.03        122.18         9.11 o                         
   6   0   5        122.57        136.47         9.86 o                         
  -8   1   5        150.33        143.87         7.62 o                         
  -7   1   5        110.25        111.44         7.02 o                         
  -6   1   5       1401.11       1424.21        46.92 o                         
  -5   1   5         22.08         22.95         2.39 o                         
  -4   1   5       1268.91       1271.90        31.13 o                         
  -3   1   5        152.80        148.02         5.11 o                         
  -2   1   5       1936.56       1942.72        43.31 o                         
  -1   1   5        509.16        555.30        12.89 o                         
   0   1   5       2624.79       2643.86        58.33 o                         
   1   1   5          0.91          1.97         0.60 o                         
   2   1   5        476.81        460.04        16.08 o                         
   3   1   5        328.92        333.13        13.68 o                         
   4   1   5         22.37         17.62         2.98 o                         
   5   1   5         10.24         13.64         2.79 o                         
   6   1   5         30.82         35.83         4.29 o                         
  -8   2   5          0.49          1.39         1.97 o                         
  -7   2   5        136.80        144.13         9.67 o                         
  -6   2   5        345.29        303.20        15.07 o                         
  -5   2   5        182.63        169.49         5.65 o                         
  -4   2   5        750.41        729.48        22.55 o                         
  -3   2   5         27.13         29.85         2.96 o                         
  -2   2   5        537.27        516.52        12.72 o                         
  -1   2   5        315.05        299.15         9.19 o                         
   0   2   5       1481.08       1503.01        35.74 o                         
   1   2   5        431.17        422.55        11.91 o                         
   2   2   5       1234.73       1236.04        36.47 o                         
   3   2   5        117.94        103.08         6.18 o                         
   4   2   5        292.78        286.15        18.50 o                         
   5   2   5          9.21          5.88         2.89 o                         
  -8   3   5          1.35          4.70         1.60 o                         
  -7   3   5          3.64          0.04         1.99 o                         
  -6   3   5         28.92         32.93         3.58 o                         
  -5   3   5        104.60        102.17         7.79 o                         
  -4   3   5        382.68        402.99        15.42 o                         
  -3   3   5        117.51        113.84         5.41 o                         
  -2   3   5        182.44        181.95         6.74 o                         
  -1   3   5         19.48         17.47         2.09 o                         
   0   3   5        140.87        143.60         5.27 o                         
   1   3   5        691.21        699.95        21.34 o                         
   2   3   5        269.70        275.99        13.36 o                         
   3   3   5         30.57         33.85         5.34 o                         
   4   3   5        124.42        121.48         9.23 o                         
   5   3   5         21.23         21.91         3.53 o                         
  -8   4   5         97.51         96.56         6.94 o                         
  -7   4   5          3.12          3.08         3.07 o                         
  -6   4   5         69.40         63.94         6.09 o                         
  -5   4   5        175.12        176.57         8.02 o                         
  -4   4   5        347.42        338.93        15.13 o                         
  -3   4   5          5.71          6.76         1.26 o                         
  -2   4   5        334.32        342.41        13.52 o                         
  -1   4   5        856.50        886.38        33.87 o                         
   0   4   5        103.93        102.49         5.47 o                         
   1   4   5         10.70          8.60         1.14 o                         
   2   4   5        104.28         99.37         5.81 o                         
   3   4   5         29.97         36.12         9.56 o                         
   4   4   5         96.75         80.89         6.29 o                         
  -7   5   5          9.62          8.82         4.24 o                         
  -6   5   5         19.01         20.48         5.38 o                         
  -5   5   5        250.69        253.83        16.94 o                         
  -4   5   5         94.63         86.00         7.87 o                         
  -3   5   5        884.56        952.99        35.78 o                         
  -2   5   5        284.89        288.44        11.60 o                         
  -1   5   5         32.83         36.26         5.34 o                         
   0   5   5        128.14        134.65         9.03 o                         
   1   5   5          3.30          4.82         0.89 o                         
   2   5   5         52.61         52.52         5.37 o                         
   3   5   5        115.40        118.10        18.05 o                         
  -6   6   5          6.57          6.55         7.55 o                         
  -5   6   5          5.66         12.16         2.54 o                         
  -4   6   5          0.29         -0.93         1.38 o                         
  -3   6   5        192.99        217.92        15.03 o                         
  -2   6   5         50.57         51.70         7.72 o                         
  -1   6   5         80.34         81.59         6.38 o                         
   0   6   5        106.70        105.16         7.88 o                         
   1   6   5          1.82          1.83         1.95 o                         
   2   6   5         11.22          3.99         3.14 o                         
  -5   7   5          6.32          3.75         1.74 o                         
  -4   7   5         13.24         13.58         3.92 o                         
  -3   7   5         10.59         10.08         2.79 o                         
  -2   7   5          3.47          2.04         1.49 o                         
  -1   7   5         50.51         54.78         4.55 o                         
   0   7   5         36.84         42.05         3.85 o                         
  -3  -8   6         31.28         36.14         3.52 o                         
  -2  -8   6         55.77         71.46         5.06 o                         
  -1  -8   6         77.89         80.27        14.43 o                         
   0  -8   6        102.33        112.28         6.68 o                         
   1  -8   6        161.81        162.70         9.50 o                         
   2  -8   6          0.41         -0.72         1.22 o                         
  -5  -7   6          0.45         -0.04         1.47 o                         
  -4  -7   6          2.96          4.21         1.88 o                         
  -3  -7   6         10.46          9.02         3.95 o                         
  -2  -7   6          0.11          1.89         1.39 o                         
  -1  -7   6         22.58         17.20         2.52 o                         
   0  -7   6        193.31        196.02        12.89 o                         
   1  -7   6         11.92          8.82         1.47 o                         
   2  -7   6        128.00        119.52         6.82 o                         
   3  -7   6         54.62         55.47         5.05 o                         
   4  -7   6         16.32         20.31         3.57 o                         
  -6  -6   6         87.36        104.86         6.23 o                         
  -5  -6   6        159.65        172.78         9.77 o                         
  -4  -6   6        150.02        152.32        13.06 o                         
  -3  -6   6        205.66        229.16        14.79 o                         
  -2  -6   6          6.64          6.66         1.69 o                         
  -1  -6   6         18.87         22.36         2.61 o                         
   0  -6   6          2.53          1.37         0.58 o                         
   1  -6   6          6.54          4.86         0.92 o                         
   2  -6   6         34.24         33.03         4.32 o                         
   3  -6   6         96.67         86.92        12.38 o                         
   4  -6   6          0.06          2.11         1.65 o                         
  -7  -5   6          4.69         -1.15         1.49 o                         
  -6  -5   6         62.18         69.55         5.18 o                         
  -5  -5   6         67.91         59.33         6.08 o                         
  -4  -5   6        619.16        635.88        24.08 o                         
  -3  -5   6        571.51        629.91        19.11 o                         
  -2  -5   6        233.06        226.52         9.98 o                         
  -1  -5   6        641.63        746.24        28.79 o                         
   0  -5   6         64.73         64.90         3.57 o                         
   1  -5   6        147.79        195.78         7.35 o                         
   2  -5   6        141.33        142.41         8.89 o                         
   3  -5   6        233.76        232.14        14.94 o                         
   4  -5   6          1.58          6.45         2.57 o                         
   5  -5   6        234.12        252.87        12.39 o                         
  -7  -4   6          0.49          1.55         1.19 o                         
  -6  -4   6          1.81         -0.64         1.26 o                         
  -5  -4   6         40.12         41.00         4.12 o                         
  -4  -4   6        394.49        379.75        16.67 o                         
  -3  -4   6          1.37          1.52         0.72 o                         
  -2  -4   6        676.80        704.45        30.23 o                         
  -1  -4   6        146.85        140.43         4.44 o                         
   0  -4   6        150.68        150.85         7.41 o                         
   1  -4   6          6.36         10.51         1.66 o                         
   2  -4   6        431.00        389.15        16.34 o                         
   3  -4   6          0.94          1.01         1.36 o                         
   4  -4   6        234.89        239.93        18.32 o                         
   5  -4   6        181.06        186.74        10.04 o                         
  -8  -3   6        140.52        145.63         9.96 o                         
  -7  -3   6         92.56         97.66         8.13 o                         
  -6  -3   6          5.98         -0.15         1.08 o                         
  -5  -3   6         74.27         71.96         4.12 o                         
  -4  -3   6          4.86          3.17         1.52 o                         
  -3  -3   6         12.43         12.24         1.50 o                         
  -2  -3   6        352.85        366.64        16.21 o                         
  -1  -3   6        183.26        194.98         6.22 o                         
   0  -3   6          0.56          0.42         0.53 o                         
   1  -3   6         22.72         22.03         1.48 o                         
   2  -3   6          1.09          1.81         0.52 o                         
   3  -3   6        190.11        194.45         7.63 o                         
   4  -3   6         74.82         73.01         6.21 o                         
   5  -3   6          0.52          3.11         2.52 o                         
   6  -3   6         18.39         21.11         3.34 o                         
  -8  -2   6        446.35        459.90        26.45 o                         
  -7  -2   6         20.41          1.58         0.96 o                         
  -6  -2   6        435.92        452.71        18.44 o                         
  -5  -2   6        120.19        112.71        12.03 o                         
  -4  -2   6        238.88        248.43         9.12 o                         
  -3  -2   6         15.49         16.70         1.77 o                         
  -2  -2   6       1836.08       1864.20        44.17 o                         
  -1  -2   6        263.51        274.87         8.21 o                         
   0  -2   6       1365.76       1358.67        45.35 o                         
   1  -2   6        982.04        955.55        43.94 o                         
   2  -2   6        309.16        304.42        11.97 o                         
   3  -2   6          1.05          2.44         1.32 o                         
   4  -2   6        180.97        187.12        12.39 o                         
   5  -2   6         23.33         25.22         4.40 o                         
   6  -2   6         46.04         43.96         5.04 o                         
  -8  -1   6         95.70         97.01         8.04 o                         
  -7  -1   6         18.49         13.09         2.19 o                         
  -6  -1   6        554.51        592.64        19.27 o                         
  -5  -1   6         23.82         19.12         2.78 o                         
  -4  -1   6        255.61        248.97         9.17 o                         
  -3  -1   6         19.92         17.21         1.41 o                         
  -2  -1   6       1355.52       1287.87        35.20 o                         
  -1  -1   6        135.77        153.89         5.41 o                         
   0  -1   6       2295.44       2284.79        62.51 o                         
   1  -1   6        840.36        785.90        24.01 o                         
   2  -1   6        816.51        852.66        42.23 o                         
   3  -1   6        556.70        552.43        27.46 o                         
   4  -1   6        363.73        347.82        21.99 o                         
   5  -1   6          0.37          0.21         1.17 o                         
   6  -1   6        172.94        164.01        10.84 o                         
  -8   0   6          8.98          8.90         2.43 o                         
  -7   0   6         11.25          6.08         5.64 o                         
  -6   0   6        284.69        291.26         7.73 o                         
  -5   0   6        127.56        118.55         9.13 o                         
  -4   0   6         43.05         41.99         2.41 o                         
  -3   0   6        457.76        456.02        11.60 o                         
  -2   0   6         19.50         29.29         1.61 o                         
  -1   0   6        297.96        290.45        10.05 o                         
   0   0   6        414.88        441.15        10.98 o                         
   1   0   6         63.63         57.86         2.45 o                         
   2   0   6        172.87        173.31         7.39 o                         
   3   0   6        157.26        154.14         6.58 o                         
   4   0   6         30.90         30.91         4.07 o                         
   5   0   6          8.77         11.63         2.61 o                         
  -8   1   6         43.41         39.82         3.84 o                         
  -7   1   6         61.25         55.80         5.45 o                         
  -6   1   6        514.46        518.43        15.54 o                         
  -5   1   6         36.56         32.46         3.05 o                         
  -4   1   6        653.13        661.63        16.95 o                         
  -3   1   6        725.99        724.10        18.09 o                         
  -2   1   6         69.41         70.98         3.15 o                         
  -1   1   6        151.64        142.70         5.76 o                         
   0   1   6        242.19        254.03         7.31 o                         
   1   1   6         45.26         59.03         4.74 o                         
   2   1   6        323.71        313.26        23.14 o                         
   3   1   6        209.62        204.03         8.76 o                         
   4   1   6         54.29         54.41         6.05 o                         
   5   1   6         38.93         33.81         3.68 o                         
  -8   2   6         33.70         32.35         4.52 o                         
  -7   2   6         63.48         65.37         7.23 o                         
  -6   2   6        215.49        198.75         8.84 o                         
  -5   2   6        634.17        632.13        19.81 o                         
  -4   2   6       1326.88       1319.28        45.20 o                         
  -3   2   6         24.42         21.38         1.52 o                         
  -2   2   6       1072.47       1015.22        33.30 o                         
  -1   2   6         54.53         57.09        10.28 o                         
   0   2   6        622.17        659.23        19.76 o                         
   1   2   6        250.98        247.62         8.31 o                         
   2   2   6        563.07        567.99        35.74 o                         
   3   2   6          0.63         -0.57         1.52 o                         
   4   2   6        234.49        228.29        13.62 o                         
   5   2   6         99.12         84.55        11.67 o                         
  -8   3   6         43.93         40.92         4.22 o                         
  -7   3   6         27.12         29.09         5.03 o                         
  -6   3   6          1.16         -0.62         2.87 o                         
  -5   3   6        151.63        144.72         7.91 o                         
  -4   3   6         32.53         32.04         3.38 o                         
  -3   3   6        131.11        138.92        10.09 o                         
  -2   3   6         81.66         82.60         8.05 o                         
  -1   3   6        204.66        205.22        10.04 o                         
   0   3   6         33.41         36.92         3.73 o                         
   1   3   6         47.65         50.36         2.74 o                         
   2   3   6        103.17        102.91         7.33 o                         
   3   3   6        189.84        191.51        13.89 o                         
   4   3   6        211.35        219.44        15.79 o                         
  -7   4   6         11.20          8.92         2.75 o                         
  -6   4   6         96.21         98.70         9.27 o                         
  -5   4   6         13.91         10.52         2.20 o                         
  -4   4   6        109.90        108.70         9.85 o                         
  -3   4   6        490.22        504.53        16.04 o                         
  -2   4   6        154.27        154.97        11.81 o                         
  -1   4   6          1.81          1.73         1.24 o                         
   0   4   6         19.06         22.17         4.72 o                         
   1   4   6         56.39         54.98         5.47 o                         
   2   4   6          0.94          3.10         2.30 o                         
   3   4   6         48.18         45.79         8.04 o                         
  -7   5   6         54.90         53.59         4.96 o                         
  -6   5   6        120.36        121.24         8.78 o                         
  -5   5   6          1.04          3.48         2.34 o                         
  -4   5   6        156.46        167.01        11.30 o                         
  -3   5   6        322.17        327.62        20.66 o                         
  -2   5   6        415.61        443.21        27.63 o                         
  -1   5   6        160.20        165.46        11.04 o                         
   0   5   6        402.62        440.25        29.15 o                         
   1   5   6         31.87         33.31         5.70 o                         
   2   5   6         35.69         31.67         6.62 o                         
  -6   6   6         37.97         40.04         8.31 o                         
  -5   6   6          0.35          0.63         1.08 o                         
  -4   6   6          5.91          9.69         7.01 o                         
  -3   6   6         80.35         90.85         8.75 o                         
  -2   6   6          3.44          2.65         3.74 o                         
  -1   6   6        358.72        367.07        18.99 o                         
   0   6   6         98.91        120.70         7.02 o                         
   1   6   6         33.71         35.71         3.34 o                         
  -3   7   6         25.58         32.19         3.59 o                         
  -2   7   6          5.06          3.02         2.07 o                         
  -3  -8   7        117.76        127.36         6.88 o                         
  -2  -8   7          0.93          3.20         1.69 o                         
  -1  -8   7        125.88        131.82         8.11 o                         
   0  -8   7         16.47         14.32         3.45 o                         
   1  -8   7        166.65        167.82        11.97 o                         
  -5  -7   7          2.07         -1.66         2.38 o                         
  -4  -7   7        126.09        122.07         7.01 o                         
  -3  -7   7         13.62         11.62         2.47 o                         
  -2  -7   7         19.18         19.86         3.64 o                         
  -1  -7   7          0.57          0.81         1.95 o                         
   0  -7   7         53.56         54.45         5.76 o                         
   1  -7   7          5.15          7.97         2.09 o                         
   2  -7   7        108.04        103.74         7.81 o                         
   3  -7   7         93.61         97.08         7.80 o                         
  -6  -6   7          8.29          5.88         1.83 o                         
  -5  -6   7         18.80         20.04         3.19 o                         
  -4  -6   7         34.66         31.89         5.18 o                         
  -3  -6   7         98.86         93.62        11.32 o                         
  -2  -6   7          2.53          2.11         1.38 o                         
  -1  -6   7         32.79         34.49         5.02 o                         
   0  -6   7          0.19          0.89         0.75 o                         
   1  -6   7         48.31         35.19         2.91 o                         
   2  -6   7         69.77         63.22         4.10 o                         
   3  -6   7          3.91          3.22         1.92 o                         
   4  -6   7         24.71         28.96         3.91 o                         
  -7  -5   7         44.00         35.79         7.27 o                         
  -6  -5   7         26.57          2.55         1.52 o                         
  -5  -5   7         48.24         53.28         8.45 o                         
  -4  -5   7        245.87        280.60        18.44 o                         
  -3  -5   7        282.98        273.05        11.52 o                         
  -2  -5   7        306.05        308.70        12.95 o                         
  -1  -5   7        956.44        995.37        30.45 o                         
   0  -5   7         21.38         25.30         4.85 o                         
   1  -5   7        335.55        337.43        10.67 o                         
   2  -5   7         73.21         53.41         5.71 o                         
   3  -5   7         21.04         16.42         3.78 o                         
   4  -5   7         48.31         52.87         5.92 o                         
  -7  -4   7          8.48          6.40         3.92 o                         
  -6  -4   7         10.48         12.03         4.66 o                         
  -5  -4   7          0.06          1.04         0.77 o                         
  -4  -4   7         78.43         87.90         5.78 o                         
  -3  -4   7         12.91         12.74         2.00 o                         
  -2  -4   7        725.72        739.10        27.94 o                         
  -1  -4   7        247.18        243.17         7.99 o                         
   0  -4   7        275.83        294.78         9.65 o                         
   1  -4   7        548.43        529.43        16.72 o                         
   2  -4   7        139.94        131.49         9.70 o                         
   3  -4   7         47.26         57.09         4.79 o                         
   4  -4   7        171.73        178.27         9.87 o                         
   5  -4   7         68.43         61.52         4.28 o                         
  -8  -3   7        115.40         94.56         7.60 o                         
  -7  -3   7         16.72         17.11         5.55 o                         
  -6  -3   7         55.10         55.03         5.72 o                         
  -5  -3   7         33.09          2.69         1.05 o                         
  -4  -3   7         23.12         21.97         2.84 o                         
  -3  -3   7         85.94         81.43         9.23 o                         
  -2  -3   7        132.31        130.69         7.64 o                         
  -1  -3   7         33.48         29.88         2.50 o                         
   0  -3   7        237.23        235.38         7.76 o                         
   1  -3   7        239.70        242.92        14.36 o                         
   2  -3   7         84.55         93.42         6.19 o                         
   3  -3   7          2.58          0.37         2.06 o                         
   4  -3   7        132.17        134.22        12.38 o                         
   5  -3   7         12.73         13.40         3.10 o                         
  -8  -2   7        170.92        163.54        10.14 o                         
  -7  -2   7         13.91          2.21         5.41 o                         
  -6  -2   7        755.14        780.35        51.01 o                         
  -5  -2   7        388.73        424.28        15.61 o                         
  -4  -2   7        219.30        218.46        13.93 o                         
  -3  -2   7        293.79        292.95        10.95 o                         
  -2  -2   7        142.24        144.42         4.40 o                         
  -1  -2   7          4.63          1.52         2.03 o                         
   0  -2   7        136.68        131.87         5.62 o                         
   1  -2   7        693.71        661.67        44.30 o                         
   2  -2   7          1.05          1.56         1.79 o                         
   3  -2   7        500.17        489.07        40.08 o                         
   4  -2   7          3.39          5.07         1.91 o                         
   5  -2   7          0.37          1.89         1.57 o                         
  -8  -1   7         21.10         23.64         4.94 o                         
  -7  -1   7         75.05         76.26         7.43 o                         
  -6  -1   7        584.25        643.38        24.66 o                         
  -5  -1   7          4.13          5.07         1.88 o                         
  -4  -1   7        783.54        751.05        29.75 o                         
  -3  -1   7        278.77        271.04         9.12 o                         
  -2  -1   7        724.06        711.98        17.35 o                         
  -1  -1   7        115.33        136.86         5.09 o                         
   0  -1   7       1087.95       1144.77        29.11 o                         
   1  -1   7         12.98         15.04         2.98 o                         
   2  -1   7        387.57        403.27        12.64 o                         
   3  -1   7        375.46        388.42        24.27 o                         
   4  -1   7         45.35         51.83         6.57 o                         
   5  -1   7         35.98         35.94         3.54 o                         
  -8   0   7          0.32          0.62         1.13 o                         
  -7   0   7         31.19         26.58         5.95 o                         
  -6   0   7         57.18         57.22         4.43 o                         
  -5   0   7        185.13        171.60        11.11 o                         
  -4   0   7        147.32        148.21         6.16 o                         
  -3   0   7        114.34        114.49         4.22 o                         
  -2   0   7          9.03          7.78         0.98 o                         
  -1   0   7          0.16          0.89         0.96 o                         
   0   0   7        203.26        220.96         7.06 o                         
   1   0   7        324.30        304.60        14.35 o                         
   2   0   7        479.32        508.71        29.07 o                         
   3   0   7         36.96         40.28         5.68 o                         
   4   0   7        154.70        171.78        15.15 o                         
   5   0   7         52.80         52.01         6.49 o                         
  -8   1   7         98.60        108.05         9.11 o                         
  -7   1   7         22.52         19.50         2.83 o                         
  -6   1   7        194.28        181.75         6.86 o                         
  -5   1   7        122.96        113.40         5.86 o                         
  -4   1   7        714.56        722.44        21.64 o                         
  -3   1   7         13.06         13.68         1.48 o                         
  -2   1   7        193.53        181.32         5.34 o                         
  -1   1   7        278.91        294.01        10.26 o                         
   0   1   7          0.80          3.93         0.87 o                         
   1   1   7        137.59        137.24         6.78 o                         
   2   1   7         25.64         26.62         2.79 o                         
   3   1   7         20.32         15.99         3.67 o                         
   4   1   7         55.59         55.35         8.21 o                         
  -8   2   7        150.17        148.60        16.50 o                         
  -7   2   7          2.20          1.26         0.86 o                         
  -6   2   7        145.19        149.18        10.06 o                         
  -5   2   7        204.06        201.21         8.38 o                         
  -4   2   7        737.43        712.76        39.30 o                         
  -3   2   7        310.25        296.73         9.36 o                         
  -2   2   7       1256.25       1188.54        47.36 o                         
  -1   2   7        181.82        180.70         8.77 o                         
   0   2   7        555.13        550.94        17.48 o                         
   1   2   7          2.86          4.45         0.94 o                         
   2   2   7        209.25        196.99        13.08 o                         
   3   2   7         58.33         61.20         8.55 o                         
   4   2   7        203.99        197.69        12.53 o                         
  -8   3   7         83.09         82.18         7.34 o                         
  -7   3   7          7.90          3.96         1.19 o                         
  -6   3   7         69.28         70.34        11.80 o                         
  -5   3   7          8.43          7.85         2.52 o                         
  -4   3   7        159.50        172.48         8.48 o                         
  -3   3   7        766.99        832.72        34.67 o                         
  -2   3   7        526.70        528.74        20.98 o                         
  -1   3   7         58.58         53.37         3.17 o                         
   0   3   7        378.50        395.44        12.34 o                         
   1   3   7         22.29         33.04         4.75 o                         
   2   3   7         72.05         65.03         6.54 o                         
   3   3   7         51.60         48.06         4.78 o                         
  -7   4   7          0.61         -0.19         2.06 o                         
  -6   4   7         79.11         91.32        15.98 o                         
  -5   4   7        292.23        305.14        20.18 o                         
  -4   4   7         27.64         40.26         9.71 o                         
  -3   4   7          0.24          1.91         1.71 o                         
  -2   4   7         88.61         88.40         6.45 o                         
  -1   4   7         34.30         36.24         5.13 o                         
   0   4   7        145.94        137.66         7.51 o                         
   1   4   7         47.65         47.51         5.98 o                         
   2   4   7          1.35          1.57         0.97 o                         
  -6   5   7        113.50        124.91        10.50 o                         
  -5   5   7          0.93          1.18         1.56 o                         
  -4   5   7         66.86         78.26         5.33 o                         
  -3   5   7          1.53          0.55         1.26 o                         
  -2   5   7         40.28         43.43         6.66 o                         
  -1   5   7        146.93        154.58         9.76 o                         
   0   5   7        208.45        243.05        12.31 o                         
   1   5   7          1.24          0.45         2.05 o                         
  -5   6   7         61.00         61.60         4.53 o                         
  -4   6   7         77.52         75.93         5.11 o                         
  -3   6   7          0.81          2.58         2.99 o                         
  -2   6   7         17.82         15.62         3.40 o                         
  -1   6   7        111.15        119.19         6.88 o                         
   0   6   7         58.65         64.50         6.15 o                         
  -2  -8   8          4.04          4.18         1.93 o                         
  -1  -8   8         87.49         97.38         5.96 o                         
   0  -8   8         11.73          9.97         2.37 o                         
  -4  -7   8        112.82        119.74        13.54 o                         
  -3  -7   8         36.30         36.94         6.91 o                         
  -2  -7   8        108.12        132.07         7.56 o                         
  -1  -7   8        104.91        109.94         6.71 o                         
   0  -7   8         25.54         19.56         2.93 o                         
   1  -7   8         35.39         47.32         3.71 o                         
   2  -7   8         40.74         36.38         4.86 o                         
  -5  -6   8          1.39         -0.81         1.68 o                         
  -4  -6   8          3.81          4.90         3.77 o                         
  -3  -6   8          2.61          1.31         2.16 o                         
  -2  -6   8         38.71         37.61         4.10 o                         
  -1  -6   8         54.50         58.87         7.98 o                         
   0  -6   8          1.48          0.91         1.85 o                         
   1  -6   8         10.89          8.38         1.61 o                         
   2  -6   8         33.38         25.81         3.40 o                         
   3  -6   8          5.52         13.25         2.79 o                         
  -6  -5   8         37.49         39.38         4.45 o                         
  -5  -5   8        151.35        163.31         9.56 o                         
  -4  -5   8         18.03         16.99         2.95 o                         
  -3  -5   8         40.53          4.33         1.95 o                         
  -2  -5   8         98.43        114.99         6.77 o                         
  -1  -5   8        200.89        230.67         9.78 o                         
   0  -5   8          1.31          1.50         2.01 o                         
   1  -5   8        323.34        313.18        16.10 o                         
   2  -5   8         16.73         13.65         2.79 o                         
   3  -5   8         12.55         12.72         2.52 o                         
   4  -5   8          8.08          8.74         3.36 o                         
  -7  -4   8          3.07          3.35         2.04 o                         
  -6  -4   8        233.84        231.87        13.13 o                         
  -5  -4   8         93.49         94.29         8.58 o                         
  -4  -4   8        128.98        120.85         5.75 o                         
  -3  -4   8         19.18         21.60         4.06 o                         
  -2  -4   8        523.24        530.63        16.85 o                         
  -1  -4   8         41.08         58.49         6.98 o                         
   0  -4   8        420.27        431.89        10.75 o                         
   1  -4   8        535.73        525.45        21.46 o                         
   2  -4   8         36.77         38.52         4.12 o                         
   3  -4   8        176.63        189.55        10.38 o                         
   4  -4   8         17.07         14.50         3.83 o                         
  -7  -3   8          0.54          0.54         1.39 o                         
  -6  -3   8        118.15        116.33         8.78 o                         
  -5  -3   8         48.78         43.58         4.57 o                         
  -4  -3   8          4.05          7.96         2.60 o                         
  -3  -3   8          0.43          2.39         1.35 o                         
  -2  -3   8          8.70          8.76         1.04 o                         
  -1  -3   8        327.88        317.29        10.99 o                         
   0  -3   8        134.84        132.87         9.06 o                         
   1  -3   8          1.28          1.20         1.15 o                         
   2  -3   8         51.79         62.42         6.77 o                         
   3  -3   8        118.95        128.91         9.46 o                         
   4  -3   8         28.51         36.33         4.41 o                         
  -8  -2   8         18.89         22.41         3.30 o                         
  -7  -2   8          0.09          3.24         1.93 o                         
  -6  -2   8        280.98        311.62        25.99 o                         
  -4  -2   8        316.52        334.91        13.82 o                         
  -3  -2   8        448.58        451.89        14.03 o                         
  -2  -2   8        140.77        140.04         6.92 o                         
  -1  -2   8         75.58         85.57         7.40 o                         
   0  -2   8        259.12        251.53         8.93 o                         
   1  -2   8        211.06        224.28         8.01 o                         
   2  -2   8         98.54         99.85         7.25 o                         
   3  -2   8         50.78         64.25         5.49 o                         
   4  -2   8          3.79          8.20         2.57 o                         
  -8  -1   8         62.12         52.83         4.82 o                         
  -7  -1   8         13.56         16.64         4.17 o                         
  -6  -1   8        390.05        414.01        26.17 o                         
  -4  -1   8       1110.65       1121.47        55.52 o                         
  -3  -1   8        585.00        574.32        24.59 o                         
  -2  -1   8        815.36        747.85        25.41 o                         
  -1  -1   8        665.46        653.59        19.84 o                         
   0  -1   8        784.62        767.38        24.14 o                         
   1  -1   8          1.85         18.51         6.77 o                         
   2  -1   8        564.34        534.66        32.91 o                         
   3  -1   8        118.69        105.39         8.05 o                         
   4  -1   8         92.71         85.46         9.24 o                         
  -8   0   8         19.61          6.22         6.80 o                         
  -7   0   8         26.67         26.44         6.01 o                         
  -6   0   8         28.29         23.86         3.44 o                         
  -5   0   8        198.25        188.79         5.73 o                         
  -4   0   8        413.91        419.12        13.40 o                         
  -3   0   8         33.83         37.77         3.22 o                         
  -2   0   8        385.31        371.70        11.55 o                         
  -1   0   8        192.70        196.64         6.60 o                         
   0   0   8        165.94        165.83         5.66 o                         
   1   0   8         47.32         47.62         3.92 o                         
   2   0   8        261.07        266.81        16.98 o                         
   3   0   8         17.00         22.66         3.98 o                         
   4   0   8        242.06        257.82        12.79 o                         
  -8   1   8         90.85        101.85         8.93 o                         
  -7   1   8        124.56        122.53        15.31 o                         
  -6   1   8          7.22          2.91         1.56 o                         
  -5   1   8          6.98          7.39         1.55 o                         
  -4   1   8         66.87         71.05         3.15 o                         
  -3   1   8         41.97         42.88         2.60 o                         
  -2   1   8        221.69        200.03         7.29 o                         
  -1   1   8        304.21        282.03         9.48 o                         
   0   1   8         60.65         58.46         2.50 o                         
   1   1   8         38.96         40.41         3.68 o                         
   2   1   8         14.50         14.71         2.83 o                         
   3   1   8         54.83         61.30         7.80 o                         
   4   1   8         98.86        102.06         5.91 o                         
  -8   2   8        222.05        225.03        15.11 o                         
  -7   2   8          0.14          4.33         1.47 o                         
  -6   2   8        267.89        276.05        19.08 o                         
  -5   2   8         20.66         23.72         3.68 o                         
  -4   2   8        263.93        281.80        11.38 o                         
  -3   2   8        200.16        197.34         9.77 o                         
  -2   2   8        473.97        473.61        15.93 o                         
  -1   2   8         11.79          9.29         1.19 o                         
   0   2   8        289.18        312.47        13.12 o                         
   1   2   8        235.20        233.32        15.11 o                         
   2   2   8          9.86         12.19         5.97 o                         
   3   2   8          0.72          2.48         1.57 o                         
  -7   3   8         56.30         57.17         6.23 o                         
  -6   3   8         73.85         85.23        12.13 o                         
  -5   3   8         39.83         41.20         4.37 o                         
  -4   3   8         53.07         53.55         7.16 o                         
  -3   3   8        108.00        118.48         7.60 o                         
  -2   3   8        200.61        201.51         8.62 o                         
  -1   3   8        300.60        296.53        20.80 o                         
   0   3   8        503.45        513.37        37.83 o                         
   1   3   8          3.03          2.67         1.48 o                         
   2   3   8        135.67        136.48         7.42 o                         
  -7   4   8        115.53        105.46         9.39 o                         
  -6   4   8         58.00         65.48         6.13 o                         
  -5   4   8          3.03          1.89         1.43 o                         
  -4   4   8          9.86         10.26         2.40 o                         
  -3   4   8         15.84         19.00         7.50 o                         
  -2   4   8          0.78          0.44         1.17 o                         
  -1   4   8        116.50        117.90         8.57 o                         
   0   4   8        111.37        132.05         7.61 o                         
   1   4   8          9.21         15.04         5.07 o                         
  -5   5   8         39.12         45.91         3.91 o                         
  -4   5   8        187.20        201.81        10.65 o                         
  -3   5   8         45.83         51.54         5.71 o                         
  -2   5   8         12.87         16.67         6.32 o                         
  -1   5   8          0.18         -0.72         2.45 o                         
   0   5   8          7.63          7.20         3.33 o                         
  -3  -7   9         21.68         19.56         3.18 o                         
  -2  -7   9         86.84         91.43         7.83 o                         
  -1  -7   9        179.97        186.69         9.54 o                         
   0  -7   9         11.74         12.07         3.43 o                         
   1  -7   9        111.24        114.28         9.12 o                         
  -5  -6   9          2.99          4.27         2.72 o                         
  -4  -6   9          2.24          0.14         1.45 o                         
  -3  -6   9         53.69         50.10         7.41 o                         
  -2  -6   9         91.48         93.95         9.45 o                         
  -1  -6   9          7.05          2.01         1.30 o                         
   0  -6   9         51.93         54.16        16.29 o                         
   1  -6   9         37.88         40.43         4.50 o                         
   2  -6   9         19.40         20.58         3.23 o                         
  -6  -5   9         57.43         64.86         6.70 o                         
  -5  -5   9        248.23        269.13        19.16 o                         
  -4  -5   9          1.00          3.52         3.19 o                         
  -3  -5   9         87.60         96.06         8.79 o                         
  -2  -5   9         49.34         42.40         9.80 o                         
  -1  -5   9          0.53          4.80         2.02 o                         
   0  -5   9         81.52         73.99         4.41 o                         
   1  -5   9         58.95         57.36         4.28 o                         
   2  -5   9          2.72          5.87         2.13 o                         
   3  -5   9         12.85          9.93         2.16 o                         
  -7  -4   9          0.04          1.17         1.09 o                         
  -6  -4   9        248.15        277.97        14.40 o                         
  -5  -4   9        144.54        146.29        13.01 o                         
  -4  -4   9        151.48        145.82        10.02 o                         
  -3  -4   9        367.86        380.71        24.07 o                         
  -2  -4   9        138.57        136.70         6.41 o                         
  -1  -4   9         70.76         66.72         5.81 o                         
   0  -4   9        294.64        299.34        17.29 o                         
   1  -4   9        219.29        227.19        14.80 o                         
   2  -4   9         96.43         97.06         6.78 o                         
   3  -4   9        281.01        315.11        15.17 o                         
  -7  -3   9         25.61         19.62         4.23 o                         
  -6  -3   9         75.74         75.02         6.43 o                         
  -5  -3   9          5.02          4.09         1.09 o                         
  -4  -3   9        196.17        205.38        13.54 o                         
  -3  -3   9        179.29        186.65         8.08 o                         
  -2  -3   9        166.64        155.30         8.40 o                         
  -1  -3   9          1.68          2.11         0.82 o                         
   0  -3   9        364.32        372.16        12.07 o                         
   1  -3   9          8.36         11.56         2.41 o                         
   2  -3   9        258.07        250.38        24.95 o                         
   3  -3   9        149.28        155.76         8.63 o                         
  -7  -2   9         16.40         17.30         3.65 o                         
  -6  -2   9         19.16          8.03         6.75 o                         
  -5  -2   9          7.46          4.70         1.63 o                         
  -4  -2   9         39.97         40.43         3.77 o                         
  -3  -2   9        343.24        352.33        22.16 o                         
  -2  -2   9          6.47          5.06         1.44 o                         
  -1  -2   9        427.19        430.34        11.44 o                         
   0  -2   9          0.42         -0.32         0.69 o                         
   1  -2   9         14.84         13.61         2.51 o                         
   2  -2   9         76.27         73.60         5.95 o                         
   3  -2   9          0.67          1.27         3.31 o                         
  -8  -1   9        131.63        110.87         7.97 o                         
  -7  -1   9         60.39         57.34         6.84 o                         
  -6  -1   9        187.19        205.31        19.16 o                         
  -5  -1   9         44.79         46.34         6.83 o                         
  -4  -1   9        547.10        568.90        18.31 o                         
  -3  -1   9          1.24          3.25         0.70 o                         
  -2  -1   9        314.45        328.99         8.46 o                         
  -1  -1   9        450.80        461.00        12.16 o                         
   0  -1   9         35.72         42.29         4.10 o                         
   1  -1   9         33.02         34.75         4.92 o                         
   2  -1   9         62.27         68.27         5.69 o                         
   3  -1   9          0.10          2.55         2.73 o                         
  -8   0   9         69.84         65.55        13.85 o                         
  -7   0   9         27.88         17.92         3.65 o                         
  -6   0   9         36.19         31.12         4.85 o                         
  -5   0   9          4.26          3.66         1.21 o                         
  -4   0   9        235.40        232.52         7.61 o                         
  -3   0   9        208.18        202.90         6.74 o                         
  -2   0   9        706.87        711.08        17.13 o                         
  -1   0   9         98.74         93.15         3.45 o                         
   0   0   9        372.58        389.45        12.37 o                         
   1   0   9        118.79        117.67         8.30 o                         
   2   0   9         85.72         80.36         5.43 o                         
   3   0   9          0.04          0.31         1.63 o                         
  -7   1   9         10.44         14.53         3.88 o                         
  -6   1   9         35.39         31.88         7.07 o                         
  -5   1   9         82.69         80.26         4.59 o                         
  -4   1   9          0.69          2.72         1.51 o                         
  -3   1   9        174.10        167.03         6.11 o                         
  -2   1   9         26.27         28.98         2.14 o                         
  -1   1   9         36.88         32.99         3.26 o                         
   0   1   9         83.52         96.96         5.43 o                         
   1   1   9         52.04         54.91         4.76 o                         
   2   1   9          2.11          2.70         1.58 o                         
   3   1   9         10.84          9.51         2.68 o                         
  -7   2   9         49.94         54.03         5.09 o                         
  -6   2   9        269.40        269.00        14.00 o                         
  -5   2   9        103.54        108.32         7.87 o                         
  -4   2   9        163.61        165.87        11.11 o                         
  -3   2   9          0.01         -1.06         1.06 o                         
  -2   2   9        134.00        119.11         7.02 o                         
  -1   2   9         86.81         75.39         5.12 o                         
   0   2   9        288.76        288.82        19.46 o                         
   1   2   9         47.87         53.42        11.48 o                         
   2   2   9         65.47         65.02         4.56 o                         
  -7   3   9        228.88        244.42        11.41 o                         
  -6   3   9        214.07        215.52        16.60 o                         
  -5   3   9         25.02         28.47         4.63 o                         
  -4   3   9        256.29        253.64        19.78 o                         
  -3   3   9          5.81          7.66         2.04 o                         
  -2   3   9        100.79         92.15         6.91 o                         
  -1   3   9         92.22         89.27         9.26 o                         
   0   3   9        246.25        244.15        12.95 o                         
   1   3   9          2.80          1.43         1.30 o                         
  -6   4   9         39.61         38.00         3.57 o                         
  -5   4   9         38.17         43.05         3.98 o                         
  -4   4   9        108.14        125.70         9.05 o                         
  -3   4   9         18.35         16.25         2.76 o                         
  -2   4   9          1.40          1.89         1.46 o                         
  -1   4   9         15.80         16.75         3.61 o                         
   0   4   9          0.28         -2.01         2.01 o                         
  -4   5   9        118.23        128.79         6.95 o                         
  -3   5   9          0.11          2.67         1.69 o                         
  -2   5   9         75.58         95.28         5.63 o                         
  -2  -7  10         26.63         19.37         4.76 o                         
  -4  -6  10          6.65          4.53         2.02 o                         
  -3  -6  10          4.81          2.02         1.55 o                         
  -2  -6  10         56.66         56.43         6.07 o                         
  -1  -6  10          2.40          6.78         2.16 o                         
   0  -6  10         96.00         81.02        11.45 o                         
   1  -6  10         58.83         58.87         6.45 o                         
  -5  -5  10         42.79         42.67         8.11 o                         
  -4  -5  10          0.77          0.82         1.17 o                         
  -3  -5  10        101.45        104.09         8.09 o                         
  -2  -5  10         13.83         13.83         3.72 o                         
  -1  -5  10          0.43         -0.12         1.18 o                         
   0  -5  10         13.10          9.08         2.82 o                         
   1  -5  10          3.02          2.10         1.65 o                         
   2  -5  10         16.75         15.53         2.83 o                         
  -6  -4  10        148.79        143.53        10.22 o                         
  -5  -4  10         32.06         31.20         4.38 o                         
  -4  -4  10        202.73        217.66        15.14 o                         
  -3  -4  10        407.39        396.34        27.16 o                         
  -2  -4  10         26.83          1.97         0.68 o                         
  -1  -4  10        163.02        165.60        12.09 o                         
   0  -4  10         13.80         15.86         2.34 o                         
   1  -4  10         13.38         20.32         3.69 o                         
   2  -4  10         17.81         14.98         3.14 o                         
  -7  -3  10          0.20         -0.87         1.63 o                         
  -6  -3  10         26.54         29.65         4.29 o                         
  -5  -3  10         83.70         72.16         7.26 o                         
  -4  -3  10        146.65        153.08        10.72 o                         
  -3  -3  10         27.09         29.96         4.60 o                         
  -2  -3  10         81.98         88.63         7.77 o                         
  -1  -3  10        194.28        196.68        11.01 o                         
   0  -3  10         64.47         67.33         7.05 o                         
   1  -3  10          0.30          2.97         2.09 o                         
   2  -3  10        135.09        134.89         7.40 o                         
  -7  -2  10         78.28         77.90         8.24 o                         
  -6  -2  10         13.07          5.06         5.32 o                         
  -5  -2  10         51.08         41.27         6.72 o                         
  -4  -2  10         95.76         96.18         8.57 o                         
  -3  -2  10        161.68        135.95        11.56 o                         
  -2  -2  10         76.52         80.01         4.59 o                         
  -1  -2  10         26.80          1.83         1.17 o                         
   0  -2  10          3.26          4.88         1.53 o                         
   1  -2  10          0.07         -1.27         1.27 o                         
   2  -2  10         24.86         19.45         2.90 o                         
  -7  -1  10        117.79         98.84         7.27 o                         
  -6  -1  10        124.52        129.63        16.42 o                         
  -5  -1  10        149.25        148.17        11.51 o                         
  -4  -1  10        238.83        226.01        20.59 o                         
  -3  -1  10          1.92          2.50         0.70 o                         
  -2  -1  10        417.02        403.37        20.52 o                         
  -1  -1  10        131.30        127.63         7.07 o                         
   0  -1  10         91.53         95.47         6.87 o                         
   1  -1  10        141.21        134.09         8.90 o                         
   2  -1  10          3.09          5.78         2.20 o                         
  -7   0  10          5.44          4.47         1.80 o                         
  -6   0  10        171.65        157.76        16.61 o                         
  -5   0  10         57.58         45.16         5.42 o                         
  -4   0  10        146.63        145.52         7.94 o                         
  -3   0  10         56.53         54.31         4.98 o                         
  -2   0  10        385.65        360.45        18.22 o                         
  -1   0  10         11.67         12.82         2.27 o                         
   0   0  10        489.75        496.24        41.35 o                         
   1   0  10         95.19        100.83         6.25 o                         
   2   0  10         64.43         56.48         5.28 o                         
  -7   1  10         28.16         27.17         4.97 o                         
  -6   1  10         89.22         97.20         5.78 o                         
  -5   1  10         90.94         98.85        10.35 o                         
  -4   1  10         42.16         40.85         3.26 o                         
  -3   1  10          5.54          2.29         0.83 o                         
  -2   1  10         34.61         29.38         2.57 o                         
  -1   1  10         93.04         88.59         5.36 o                         
   0   1  10        229.30        218.47        13.48 o                         
   1   1  10         11.74         15.83         2.59 o                         
   2   1  10        116.63        123.02         6.74 o                         
  -6   2  10        129.42        146.46         7.90 o                         
  -5   2  10          9.75         15.61         3.20 o                         
  -4   2  10        100.75        112.01        12.18 o                         
  -3   2  10        157.66        153.48        10.76 o                         
  -2   2  10          0.46          0.97         1.87 o                         
  -1   2  10          8.83          8.20         1.59 o                         
   0   2  10         12.74         13.18         2.32 o                         
   1   2  10          5.96          8.25         1.87 o                         
  -6   3  10         95.71        109.20        10.68 o                         
  -5   3  10        127.10        131.07         7.32 o                         
  -4   3  10        325.84        339.31        22.70 o                         
  -3   3  10          3.23          0.20         1.69 o                         
  -2   3  10        117.86        125.63         7.12 o                         
  -1   3  10          2.33          1.46         1.49 o                         
   0   3  10         24.49         29.59         5.89 o                         
  -4   4  10        117.40        131.75         7.06 o                         
  -3   4  10         14.08         12.99         2.45 o                         
  -2   4  10        188.82        218.23        10.20 o                         
  -3  -6  11         50.59         57.62         6.11 o                         
  -2  -6  11         18.45         17.69         4.59 o                         
  -1  -6  11          6.33          3.49         1.97 o                         
  -4  -5  11         34.67         41.51         4.49 o                         
  -3  -5  11         19.05         26.40         5.57 o                         
  -2  -5  11          2.91         -0.17         1.34 o                         
  -1  -5  11          0.16          0.02         1.22 o                         
   0  -5  11          8.70          9.19         3.78 o                         
  -5  -4  11          8.28          3.66         4.40 o                         
  -4  -4  11        108.74        105.21         7.97 o                         
  -3  -4  11        122.38        118.92         9.38 o                         
  -2  -4  11         58.32         55.94         8.53 o                         
  -1  -4  11        247.15        243.68        13.21 o                         
   0  -4  11         10.39         18.64         5.81 o                         
   1  -4  11          7.96          7.75         2.58 o                         
  -6  -3  11         72.71         70.62         6.07 o                         
  -5  -3  11          0.23         -0.98         1.43 o                         
  -4  -3  11        253.33        251.49        14.34 o                         
  -3  -3  11          0.55          0.56         1.17 o                         
  -2  -3  11        300.23        275.39        19.94 o                         
  -1  -3  11        246.39        251.17        10.65 o                         
   0  -3  11         64.85         69.29         5.87 o                         
   1  -3  11        134.30        151.37         8.14 o                         
  -6  -2  11          0.31          0.73         1.10 o                         
  -5  -2  11         81.20         74.86         6.01 o                         
  -4  -2  11          4.80          1.44         1.15 o                         
  -3  -2  11         28.82         38.05         8.13 o                         
  -2  -2  11        115.30        115.77         6.87 o                         
  -1  -2  11          1.05          0.43         0.52 o                         
   0  -2  11         67.19         72.58         4.89 o                         
   1  -2  11         23.93         19.01         6.49 o                         
  -6  -1  11         73.31         75.69         6.03 o                         
  -4  -1  11          4.27          7.56         1.54 o                         
  -3  -1  11          3.04          2.00         1.41 o                         
  -2  -1  11         36.73         35.22         4.61 o                         
  -1  -1  11          2.79          2.40         2.63 o                         
   0  -1  11        161.40        165.61         8.82 o                         
   1  -1  11         30.16         28.12         5.64 o                         
  -5   0  11         55.00         53.09         5.47 o                         
  -4   0  11        211.82        205.17        10.69 o                         
  -3   0  11         72.13         65.29         4.24 o                         
  -2   0  11         92.68         73.81         6.99 o                         
  -1   0  11          0.25          2.31         1.36 o                         
   0   0  11        245.88        256.24        15.90 o                         
   1   0  11         59.36         59.26         4.20 o                         
  -6   1  11         39.94         51.12         5.81 o                         
  -5   1  11         14.22         13.59         3.10 o                         
  -4   1  11         92.13         97.87         5.88 o                         
  -3   1  11         29.26         23.20         3.53 o                         
  -2   1  11         10.59         10.69         2.19 o                         
  -1   1  11         29.34         26.30         3.32 o                         
   0   1  11         51.51         60.70         7.52 o                         
  -5   2  11         37.93         36.91         5.48 o                         
  -4   2  11        141.91        130.69         7.32 o                         
  -3   2  11         36.24         40.22         6.16 o                         
  -2   2  11         35.94         36.86         3.36 o                         
  -1   2  11         18.67         21.18         4.66 o                         
  -4   3  11        154.16        150.32        10.29 o                         
  -3   3  11          0.26          0.66         1.44 o                         
  -4  -4  12          8.40         11.06         2.97 o                         
  -3  -4  12          0.93          2.99         1.34 o                         
  -2  -4  12         13.28         11.64         3.13 o                         
  -1  -4  12         76.86         77.15         6.96 o                         
  -5  -3  12        103.49        112.05         8.33 o                         
  -4  -3  12         49.46         55.85         5.72 o                         
  -3  -3  12          2.34          2.67         1.25 o                         
  -2  -3  12        151.87        154.45         8.93 o                         
  -1  -3  12         34.39         36.94         5.34 o                         
  -5  -2  12         21.47         24.29         3.48 o                         
  -4  -2  12          5.61          7.57         3.37 o                         
  -3  -2  12          0.09          0.11         1.51 o                         
  -2  -2  12         47.39         43.13         4.28 o                         
  -1  -2  12          1.63         -0.27         1.59 o                         
   0  -2  12        221.41        258.72        11.85 o                         
  -5  -1  12         39.45         41.90         4.53 o                         
  -4  -1  12         20.83          5.97        11.60 o                         
  -3  -1  12         54.58         50.17         6.30 o                         
  -2  -1  12         12.17          9.63         1.93 o                         
  -1  -1  12          1.04          0.15         1.31 o                         
  -5   0  12          2.36         -0.16         2.21 o                         
  -4   0  12        260.51        250.17        38.58 o                         
  -3   0  12         68.99         66.34         4.42 o                         
  -2   0  12         41.11         40.57         6.96 o                         
  -1   0  12          1.08         -0.75         1.29 o                         
  -4   1  12        204.08        202.46         9.53 o                         
  -3   1  12         10.40         13.10         2.24 o                         
  -2   1  12        129.53        125.37         9.25 o                         
                                                                                
