# Supplementary material for: Manganese(II) chloride complexes with pyridine N-oxide (PNO) derivatives and their solid-state structures
Source: Acta Crystallogr E Crystallogr Commun. 2017 Sep 12;73(Pt 10):1434–8. doi: 10.1107/S2056989017012038 (PMC5730290; doi:10.1107/S2056989017012038)
Supplement: Supplementary file 3 [file e-73-01434-IIsup3.hkl]

data_II                                                                         
_shelx_title ' x731j'                                                           
_shelx_refln_list_code          4                                               
_shelx_F_calc_maximum      201.12                                               
_exptl_crystal_F_000       508.00                                               
_reflns_d_resolution_high  0.7706                                               
                                                                                
loop_                                                                           
 _space_group_symop_operation_xyz                                               
 'x, y, z'                                                                      
 'x+1/2, -y+1/2, -z'                                                            
 '-x, y+1/2, -z+1/2'                                                            
 '-x+1/2, -y, z+1/2'                                                            
                                                                                
_cell_length_a     6.8620                                                       
_cell_length_b     7.4910                                                       
_cell_length_c    18.0500                                                       
_cell_angle_alpha  90.000                                                       
_cell_angle_beta   90.000                                                       
_cell_angle_gamma  90.000                                                       
                                                                                
_shelx_F_squared_multiplier     1.000                                           
                                                                                
loop_                                                                           
 _refln_index_h                                                                 
 _refln_index_k                                                                 
 _refln_index_l                                                                 
 _refln_F_squared_calc                                                          
 _refln_F_squared_meas                                                          
 _refln_F_squared_sigma                                                         
 _refln_observed_status                                                         
   2   0   0       2868.46       3164.72        55.52 o                         
   4   0   0      40449.18      40825.75      1155.06 o                         
   6   0   0         70.60        101.38        39.64 o                         
   8   0   0       3929.10       3825.95       495.65 o                         
   1   1   0        249.40        375.59         9.62 o                         
   2   1   0          8.59          2.26         2.12 o                         
   3   1   0        867.01        772.56        21.95 o                         
   4   1   0          1.02         37.63         8.65 o                         
   5   1   0        328.42        367.49        29.53 o                         
   6   1   0          4.88          6.84         5.07 o                         
   7   1   0        364.53        382.36        47.77 o                         
   8   1   0         26.28         26.02        22.58 o                         
   0   2   0       7345.65       7040.78       110.34 o                         
   2   2   0        232.43        308.58        12.74 o                         
   3   2   0         46.73         16.25         6.83 o                         
   4   2   0       4233.05       4244.92       107.49 o                         
   5   2   0          3.34         14.51         5.35 o                         
   6   2   0         10.42         16.32         7.35 o                         
   7   2   0         26.83         20.11        11.94 o                         
   8   2   0       1093.17       1231.14       113.37 o                         
   1   3   0        446.53        687.94        27.04 o                         
   2   3   0        162.57        132.09        16.65 o                         
   3   3   0        406.09        569.27        29.50 o                         
   4   3   0        653.72        699.93        90.04 o                         
   5   3   0        167.60        223.26        43.15 o                         
   6   3   0        268.37        269.82        40.94 o                         
   7   3   0        159.76        194.53        32.18 o                         
   8   3   0        218.38        117.67        74.00 o                         
   0   4   0       1021.41       1211.67        45.29 o                         
   1   4   0       1816.88       1658.23        65.35 o                         
   2   4   0       2226.38       2431.21        59.94 o                         
   3   4   0       1053.24        967.26        58.39 o                         
   4   4   0        911.11        898.70        34.36 o                         
   5   4   0        455.22        433.38        72.16 o                         
   6   4   0        896.89        879.15        69.62 o                         
   7   4   0         74.98         32.46        12.52 o                         
   8   4   0        359.40        314.49        54.61 o                         
   1   5   0        350.36        369.84        22.27 o                         
   2   5   0          9.28         15.98         9.01 o                         
   3   5   0         23.74         24.36         7.29 o                         
   4   5   0          0.96          3.12         4.33 o                         
   5   5   0        293.56        298.87        59.04 o                         
   6   5   0         19.25         42.27        22.74 o                         
   7   5   0         14.98         11.77        13.70 o                         
   0   6   0       3557.14       3453.13       264.94 o                         
   1   6   0       1070.65       1114.75       110.13 o                         
   2   6   0       1496.13       1271.06        67.48 o                         
   3   6   0        601.27        723.75       105.39 o                         
   4   6   0       1188.52       1263.23        72.11 o                         
   5   6   0        382.58        325.49        66.97 o                         
   6   6   0        368.94         96.15       193.87 o                         
   7   6   0        102.27         43.51        25.25 o                         
   1   7   0        184.24        399.66        54.66 o                         
   2   7   0         11.45         15.42         8.74 o                         
   3   7   0          0.25        454.81       218.15 o                         
   4   7   0        115.30         61.54        20.50 o                         
   5   7   0        295.01        374.76        81.97 o                         
   6   7   0          9.98         10.21        23.86 o                         
   0   8   0          5.35         -2.85        17.83 o                         
   1   8   0          2.75          9.93        14.89 o                         
   2   8   0        664.28        650.71       103.49 o                         
   3   8   0          8.54         22.48        19.34 o                         
   4   8   0          1.01         -8.52        16.24 o                         
   5   8   0         15.26         26.62        24.36 o                         
   1   9   0        183.63        314.26        62.91 o                         
   2   9   0         28.06         44.10        30.66 o                         
   3   9   0         42.81         92.83        39.44 o                         
   1   0   1         48.28         48.37         3.69 o                         
   2   0   1        179.95        114.30         8.24 o                         
   3   0   1         55.39         38.03         6.29 o                         
   4   0   1        916.79        540.25       217.18 o                         
   5   0   1          1.22          0.09         4.00 o                         
   6   0   1        225.65        196.57        36.10 o                         
   7   0   1          1.61          9.10         8.18 o                         
   8   0   1        297.48        352.71        53.04 o                         
  -8   1   1       1652.08       1758.97        93.90 o                         
  -7   1   1          6.79         21.73        14.64 o                         
  -6   1   1         87.42         69.21        14.98 o                         
  -5   1   1        199.23        244.09        23.25 o                         
  -4   1   1       7471.71       7620.69       182.46 o                         
  -3   1   1        900.37        864.24        33.42 o                         
  -2   1   1        317.99        348.64        16.35 o                         
  -1   1   1       3046.10       2679.22        34.36 o                         
   0   1   1      17621.24      17594.09       197.99 o                         
   1   1   1       3066.75       2712.60        31.64 o                         
   2   1   1        327.82        333.95        10.48 o                         
   3   1   1        891.19        878.60        27.40 o                         
   4   1   1       7464.45       7708.22       166.74 o                         
   5   1   1        202.37        227.17        29.99 o                         
   6   1   1         93.18        105.73        37.96 o                         
   7   1   1          6.45         12.54        11.97 o                         
   8   1   1       1649.38       1756.09       105.72 o                         
  -8   2   1        141.36        131.97        37.05 o                         
  -7   2   1          5.25         22.09        18.52 o                         
  -6   2   1        108.53        114.98        17.24 o                         
  -5   2   1        737.56        717.31        35.31 o                         
  -4   2   1        421.13        458.39        28.56 o                         
  -3   2   1          7.67         23.84         9.14 o                         
  -2   2   1         33.66         40.22         6.90 o                         
  -1   2   1       1701.86       1675.29        29.06 o                         
   0   2   1        613.69        627.22        11.86 o                         
   1   2   1       1701.14       1669.49        22.77 o                         
   2   2   1         33.50         34.98         5.88 o                         
   3   2   1          7.79         11.64         3.43 o                         
   4   2   1        422.42        434.55        18.64 o                         
   5   2   1        737.32        764.58        38.54 o                         
   6   2   1        107.35         51.00        21.72 o                         
   7   2   1          5.41         10.62        13.04 o                         
   8   2   1        142.57        147.08        33.24 o                         
  -8   3   1        720.08        735.75       120.61 o                         
  -7   3   1        117.55         42.97        20.59 o                         
  -6   3   1        885.53       1001.59        92.97 o                         
  -5   3   1        519.94        424.21        45.67 o                         
  -4   3   1       6263.57       6330.90       314.19 o                         
  -3   3   1        945.41        853.35        42.10 o                         
  -2   3   1       6378.48       6462.59       144.22 o                         
  -1   3   1       1981.08       1810.63        56.77 o                         
   0   3   1      22155.77      21467.35       218.14 o                         
   1   3   1       1977.88       1752.56        69.71 o                         
   2   3   1       6382.32       6338.19       118.21 o                         
   3   3   1        946.84        849.06        48.45 o                         
   4   3   1       6261.62       6454.40       272.28 o                         
   5   3   1        517.80        504.05        70.17 o                         
   6   3   1        888.86       1010.29        78.17 o                         
   7   3   1        117.70         71.18        16.75 o                         
   8   3   1        718.94        729.53       120.14 o                         
  -8   4   1         64.16         36.62        20.54 o                         
  -7   4   1        433.49        439.36        62.74 o                         
  -6   4   1        229.25        224.17        39.27 o                         
  -5   4   1         93.40        140.93        30.57 o                         
  -4   4   1        258.10        256.74        24.51 o                         
  -3   4   1        634.29        645.10        65.12 o                         
  -2   4   1       1104.94       1162.42        42.20 o                         
   0   4   1        446.14        481.59        18.10 o                         
   2   4   1       1103.42       1146.60        35.91 o                         
   3   4   1        633.34        799.42        42.41 o                         
   4   4   1        259.21        245.90        19.76 o                         
   5   4   1         93.28         98.11        33.09 o                         
   6   4   1        227.55        198.69        37.13 o                         
   7   4   1        433.32        415.56        67.07 o                         
   8   4   1         65.17         30.15        25.62 o                         
  -7   5   1         92.04         75.69        32.12 o                         
  -6   5   1        486.72        505.79        83.77 o                         
  -5   5   1        258.73        133.47        67.09 o                         
  -4   5   1        241.98        251.87        24.69 o                         
  -3   5   1        347.32        339.89        35.44 o                         
  -2   5   1       1011.98        992.27        68.74 o                         
  -1   5   1        670.67        618.06        32.88 o                         
   0   5   1        279.44         23.34        86.41 o                         
   1   5   1        679.24        607.17        23.76 o                         
   2   5   1       1009.12        996.73        55.63 o                         
   3   5   1        341.16        331.17        19.75 o                         
   4   5   1        241.22        282.29        30.73 o                         
   5   5   1        264.05        277.56        59.91 o                         
   6   5   1        484.07        237.83       135.00 o                         
   7   5   1         89.60         74.99        26.03 o                         
  -6   6   1        267.02        214.99        56.51 o                         
  -5   6   1         72.18        168.55        66.51 o                         
  -4   6   1        312.46        299.14        57.95 o                         
  -3   6   1         20.66        176.62        48.69 o                         
  -2   6   1        282.78        287.98        43.71 o                         
  -1   6   1        118.35        383.35        77.15 o                         
   0   6   1        217.17         61.05        67.40 o                         
   1   6   1        117.71        362.16        73.48 o                         
   2   6   1        281.94        337.19        28.86 o                         
   3   6   1         21.45        153.74        47.25 o                         
   4   6   1        313.61        305.70        36.38 o                         
   5   6   1         72.23        174.55        45.92 o                         
   6   6   1        266.12        235.62        49.14 o                         
  -6   7   1        453.78        471.29        78.47 o                         
  -5   7   1        613.75        708.66       115.41 o                         
  -4   7   1          1.12         11.05        14.02 o                         
  -3   7   1       1197.97       1257.17       138.83 o                         
  -2   7   1        693.01        591.80        56.73 o                         
  -1   7   1       1704.50       1829.43       284.78 o                         
   0   7   1         20.89         44.07        21.40 o                         
   1   7   1       1715.22       1507.22       193.73 o                         
   2   7   1        694.03        552.38        43.96 o                         
   3   7   1       1189.96       1324.13       143.82 o                         
   4   7   1          1.30          4.38         8.45 o                         
   5   7   1        619.56        790.59       144.24 o                         
   6   7   1        454.90        447.41        69.97 o                         
  -5   8   1         10.12         12.82        17.24 o                         
  -4   8   1          7.43         83.95        65.12 o                         
  -3   8   1        146.80        135.79        45.48 o                         
  -2   8   1         37.43         61.92        22.91 o                         
  -1   8   1         48.22         39.39        17.63 o                         
   0   8   1          1.82         -1.51        15.68 o                         
   1   8   1         48.20         47.32        28.05 o                         
   2   8   1         37.45         23.11        24.39 o                         
   3   8   1        146.70        137.71        26.31 o                         
   4   8   1          7.41          5.25        19.39 o                         
   5   8   1         10.05         21.70        17.87 o                         
  -3   9   1        247.82        194.92        52.55 o                         
  -2   9   1        732.70        651.27        84.61 o                         
  -1   9   1        317.75        344.58        66.37 o                         
   0   9   1        162.29        122.97        38.81 o                         
   1   9   1        316.64        323.02        67.87 o                         
   2   9   1        733.09        691.40       105.35 o                         
   3   9   1        248.16        222.00        65.42 o                         
   0   0   2      12999.78      11782.10       156.77 o                         
   1   0   2        457.65        499.14         9.34 o                         
   2   0   2      37986.80      37373.36       421.51 o                         
   3   0   2        421.75        484.66        21.28 o                         
   4   0   2       4934.69       5133.81       142.03 o                         
   5   0   2        168.08        155.74        20.12 o                         
   6   0   2       3124.31       3262.94       134.51 o                         
   7   0   2         21.96         34.25        14.36 o                         
   8   0   2        660.48        710.78        64.15 o                         
  -8   1   2         77.66        111.48        34.35 o                         
  -7   1   2        366.40        350.92        44.90 o                         
  -6   1   2        348.88        360.89        37.88 o                         
  -5   1   2        203.33        202.77        16.20 o                         
  -4   1   2         52.23         77.24        18.18 o                         
  -3   1   2        844.75        922.01        32.77 o                         
  -2   1   2       3895.93       4112.06        57.82 o                         
  -1   1   2        137.63        147.83         9.01 o                         
   0   1   2        172.91        145.76         5.51 o                         
   1   1   2        137.70        151.15         9.67 o                         
   2   1   2       3892.11       4061.85        51.04 o                         
   3   1   2        844.45        964.33        28.16 o                         
   4   1   2         52.79         73.53        10.38 o                         
   5   1   2        203.30        234.02        27.27 o                         
   6   1   2        346.09        395.18        48.76 o                         
   7   1   2        366.10        373.79        47.66 o                         
   8   1   2         78.71         79.93        27.83 o                         
  -8   2   2        629.06        692.98        82.44 o                         
  -7   2   2         98.12         97.62        22.71 o                         
  -6   2   2        267.47        340.23        41.76 o                         
  -5   2   2         24.57         31.75         9.27 o                         
  -4   2   2       2518.74       2558.58        94.45 o                         
  -3   2   2        400.09        348.21        25.01 o                         
  -2   2   2        131.40         86.64        14.13 o                         
  -1   2   2        422.44        352.43        13.65 o                         
   0   2   2       4614.85       4428.97        58.90 o                         
   1   2   2        419.68        344.16         9.48 o                         
   2   2   2        127.80         87.24         9.25 o                         
   3   2   2        403.19        359.58        15.96 o                         
   4   2   2       2511.21       2500.42        57.81 o                         
   5   2   2         24.47         17.90         8.76 o                         
   6   2   2        265.90        342.11        39.18 o                         
   7   2   2         99.32         80.38        17.30 o                         
   8   2   2        625.85        719.72        88.89 o                         
  -8   3   2        439.66        477.77       110.26 o                         
  -7   3   2         27.47         46.30        15.89 o                         
  -6   3   2        782.52        727.16        74.16 o                         
  -5   3   2         44.42        106.80        30.22 o                         
  -4   3   2       1852.27       1722.68       125.08 o                         
  -3   3   2        109.95        244.86        22.70 o                         
  -2   3   2       2477.69       2551.21        64.94 o                         
  -1   3   2        344.61        643.68        39.08 o                         
   0   3   2       4599.12       5045.67        61.79 o                         
   1   3   2        344.37        619.01        32.17 o                         
   2   3   2       2473.86       2477.92        52.64 o                         
   3   3   2        110.49        257.89        25.52 o                         
   4   3   2       1858.32       1763.95        76.69 o                         
   5   3   2         44.76         72.71        32.27 o                         
   6   3   2        779.08        793.51        80.44 o                         
   7   3   2         27.26         30.37        20.86 o                         
   8   3   2        442.77        382.75        85.16 o                         
  -8   4   2        477.60        460.68        80.90 o                         
  -7   4   2        118.49         92.41        32.21 o                         
  -6   4   2        578.66        596.41        75.10 o                         
  -5   4   2        387.01        431.72        89.74 o                         
  -4   4   2       1674.77       1731.06        77.37 o                         
  -3   4   2       1043.06        951.13        88.77 o                         
  -2   4   2        945.08       1041.75        37.25 o                         
  -1   4   2       1544.56       1440.10        83.57 o                         
   0   4   2       3061.86       3431.33        78.98 o                         
   1   4   2       1544.52       1477.82        49.25 o                         
   2   4   2        948.91       1037.16        36.78 o                         
   3   4   2       1042.55        974.15        72.56 o                         
   4   4   2       1674.70       1652.79        48.48 o                         
   5   4   2        389.21        357.01        67.14 o                         
   6   4   2        582.67        562.24        53.25 o                         
   7   4   2        117.91        109.88        29.03 o                         
   8   4   2        476.91        479.90        86.34 o                         
  -7   5   2         14.25         20.47        13.16 o                         
  -6   5   2        330.70        312.14        48.50 o                         
  -5   5   2         20.81         28.23         8.18 o                         
  -4   5   2        846.42        822.66        69.57 o                         
  -3   5   2         72.09         96.46        20.54 o                         
  -2   5   2        600.41        594.18        41.94 o                         
  -1   5   2          0.89          5.97         6.82 o                         
   0   5   2       1798.67       1666.56        51.41 o                         
   1   5   2          0.95          5.00         5.01 o                         
   2   5   2        599.70        599.02        32.75 o                         
   3   5   2         71.83         70.17        11.16 o                         
   4   5   2        847.77        856.83        36.70 o                         
   5   5   2         20.80         31.87        15.36 o                         
   6   5   2        329.21        301.59        65.35 o                         
   7   5   2         14.11         21.51        15.28 o                         
  -6   6   2        940.48        913.34       136.20 o                         
  -5   6   2        470.39        462.86        83.01 o                         
  -4   6   2        176.75        209.08        47.90 o                         
  -3   6   2       1622.59       1478.54       131.54 o                         
  -2   6   2       4309.54       4271.70       200.98 o                         
  -1   6   2       1737.83       1686.74       184.22 o                         
   0   6   2        510.30        116.55       197.78 o                         
   1   6   2       1750.57       1738.30        86.27 o                         
   2   6   2       4310.35       4195.56       139.44 o                         
   3   6   2       1611.09       1559.70       135.57 o                         
   4   6   2        177.72        220.69        30.37 o                         
   5   6   2        476.00        511.77        79.15 o                         
   6   6   2        941.51        955.34       144.79 o                         
  -6   7   2        119.85        102.78        32.39 o                         
  -5   7   2        139.06        238.64        55.71 o                         
  -4   7   2        129.35         66.02        40.67 o                         
  -3   7   2         47.63        182.49        55.30 o                         
  -2   7   2        472.41        396.77        33.72 o                         
  -1   7   2        117.52        318.21        88.61 o                         
   0   7   2        122.33        115.03        30.93 o                         
   1   7   2        117.49        419.05        72.59 o                         
   2   7   2        472.33        446.74        48.01 o                         
   3   7   2         47.11        206.90       113.36 o                         
   4   7   2        128.94         94.03        21.40 o                         
   5   7   2        138.69        174.70        81.74 o                         
   6   7   2        119.62        134.12        41.65 o                         
  -4   8   2         54.42         33.01        29.40 o                         
  -3   8   2         95.74        126.75        34.14 o                         
  -2   8   2        336.55        371.46        61.29 o                         
  -1   8   2        136.19        265.20       142.56 o                         
   0   8   2         45.75         67.71        25.29 o                         
   1   8   2        140.68        158.49        43.75 o                         
   2   8   2        335.49        422.54        53.00 o                         
   3   8   2         92.32        115.04        26.76 o                         
   4   8   2         53.29         30.80        29.74 o                         
  -3   9   2         20.93         89.03        43.25 o                         
  -2   9   2         29.95         46.23        23.67 o                         
  -1   9   2         91.90        121.67        39.27 o                         
   0   9   2         33.93         26.73        28.28 o                         
   1   9   2         91.92        188.01        50.70 o                         
   2   9   2         29.77         57.16        25.04 o                         
   3   9   2         21.24         64.86        31.91 o                         
   1   0   3        527.77        357.52        12.54 o                         
   2   0   3        335.76        271.35        16.24 o                         
   3   0   3        100.55         59.15         9.65 o                         
   4   0   3        321.75        261.23        32.44 o                         
   5   0   3         18.72         14.48         6.97 o                         
   6   0   3        363.97        378.10        48.56 o                         
   7   0   3          0.44         -0.53        12.14 o                         
   8   0   3         99.60         61.96        52.96 o                         
  -8   1   3        272.82        297.77        49.54 o                         
  -7   1   3        331.34        376.10        47.09 o                         
  -6   1   3       1747.19       1871.84        91.80 o                         
  -5   1   3        258.58        275.06        30.74 o                         
  -4   1   3       1164.96       1109.22        36.88 o                         
  -3   1   3       1629.69       1651.42        45.50 o                         
  -2   1   3       4906.12       5015.79        67.66 o                         
  -1   1   3       2903.89       2746.15        40.38 o                         
   0   1   3       1974.28       1943.05        27.26 o                         
   1   1   3       2893.89       2779.50        38.71 o                         
   2   1   3       4907.58       4993.79        60.43 o                         
   3   1   3       1636.81       1619.63        44.09 o                         
   4   1   3       1171.79       1136.44        37.25 o                         
   5   1   3        257.37        252.26        17.22 o                         
   6   1   3       1749.56       1818.57       103.85 o                         
   7   1   3        333.40        329.87        41.77 o                         
   8   1   3        273.99        297.52        36.47 o                         
  -8   2   3        157.10        171.21        42.47 o                         
  -7   2   3        142.57        148.41        25.79 o                         
  -6   2   3        208.01        242.45        26.84 o                         
  -5   2   3          8.57          2.51         6.54 o                         
  -4   2   3       1552.51       1636.04        75.24 o                         
  -3   2   3        682.91        674.88        29.08 o                         
  -2   2   3        192.08        223.00        12.41 o                         
  -1   2   3        434.37        479.66        13.32 o                         
   0   2   3       5943.76       6080.11        95.60 o                         
   1   2   3        435.30        475.26        12.47 o                         
   2   2   3        191.58        206.64        12.73 o                         
   3   2   3        682.34        694.72        22.56 o                         
   4   2   3       1555.74       1638.87        42.70 o                         
   5   2   3          8.53         16.00         7.46 o                         
   6   2   3        206.53        262.47        32.28 o                         
   7   2   3        142.77        147.06        28.42 o                         
   8   2   3        158.54        153.65        40.23 o                         
  -8   3   3        419.59        395.70        79.06 o                         
  -7   3   3        353.24        303.45        52.02 o                         
  -6   3   3       1296.03       1346.71       147.09 o                         
  -5   3   3        312.12        216.46        34.55 o                         
  -4   3   3       3876.81       4067.05       213.32 o                         
  -3   3   3       1854.74       1693.19        88.71 o                         
  -2   3   3       7359.73       7222.65       161.42 o                         
  -1   3   3       2089.41       2090.40        88.64 o                         
   0   3   3      11832.73      11882.64       255.86 o                         
   1   3   3       2103.19       2014.62        48.71 o                         
   2   3   3       7364.64       7283.68       148.93 o                         
   3   3   3       1843.72       1786.05        59.53 o                         
   4   3   3       3877.70       3994.02       181.26 o                         
   5   3   3        314.12        288.41        32.62 o                         
   6   3   3       1300.34       1501.57       135.98 o                         
   7   3   3        350.05        272.30        46.45 o                         
   8   3   3        419.50        419.34        80.24 o                         
  -8   4   3        249.76        115.56        70.36 o                         
  -7   4   3         99.16        148.42        40.23 o                         
  -6   4   3        857.97        873.47        71.86 o                         
  -5   4   3        279.62        309.24        58.24 o                         
  -4   4   3        594.54        614.81        72.01 o                         
  -3   4   3        321.10        535.34        50.79 o                         
  -2   4   3       4249.86       4189.55       106.90 o                         
  -1   4   3        340.13        507.38        35.12 o                         
   0   4   3        838.93        889.37        33.17 o                         
   1   4   3        338.42        517.08        41.74 o                         
   2   4   3       4247.11       4121.39        96.31 o                         
   3   4   3        320.64        511.88        47.84 o                         
   4   4   3        596.43        556.27        26.58 o                         
   5   4   3        278.62        394.05        43.33 o                         
   6   4   3        854.82        903.36       109.93 o                         
   7   4   3         98.70         72.05        24.26 o                         
   8   4   3        251.84        128.98       117.39 o                         
  -7   5   3        104.86         51.00        41.10 o                         
  -6   5   3        357.26        326.88        54.88 o                         
  -5   5   3        197.03        103.55        67.48 o                         
  -4   5   3        687.46        728.23        95.83 o                         
  -3   5   3         90.68        112.58        17.30 o                         
  -2   5   3        740.94        814.07        36.78 o                         
  -1   5   3        247.71        239.63        20.96 o                         
   0   5   3        762.25        747.20        32.44 o                         
   1   5   3        253.65        250.27        21.07 o                         
   2   5   3        738.92        795.90        31.14 o                         
   3   5   3         88.05         99.06        14.20 o                         
   4   5   3        679.24        632.19        42.57 o                         
   5   5   3        201.77        104.89        51.90 o                         
   6   5   3        355.66        388.52        49.88 o                         
   7   5   3        103.96         33.89        21.08 o                         
  -6   6   3        314.92        299.42        60.59 o                         
  -5   6   3         86.90         80.37        35.36 o                         
  -4   6   3        432.48        501.24        73.47 o                         
  -3   6   3        243.47        340.19        65.61 o                         
  -2   6   3        633.41        669.70        43.52 o                         
   0   6   3        628.94        588.24        39.27 o                         
   1   6   3        415.74        526.79        99.75 o                         
   2   6   3        632.47        673.15        50.71 o                         
   3   6   3        243.19        366.00        55.56 o                         
   4   6   3        434.71        450.24        46.27 o                         
   5   6   3         88.47        142.45        41.42 o                         
   6   6   3        313.82        292.26        54.41 o                         
  -6   7   3        151.44        103.04        37.54 o                         
  -5   7   3        478.08        450.78        84.12 o                         
  -4   7   3        235.13        128.00        52.99 o                         
  -3   7   3        710.89        680.55        95.63 o                         
  -2   7   3        134.10        131.00        21.20 o                         
  -1   7   3       1099.03       1077.15        94.91 o                         
   0   7   3        251.15        216.07        30.01 o                         
   1   7   3       1099.66       1159.97       135.98 o                         
   2   7   3        135.36        140.10        27.35 o                         
   3   7   3        710.87        728.01       111.16 o                         
   4   7   3        236.83        229.05        34.70 o                         
   5   7   3        480.36        544.60       102.13 o                         
   6   7   3        152.94        126.34        39.03 o                         
  -4   8   3         16.11         16.01        13.01 o                         
  -3   8   3          9.92         27.48        15.67 o                         
  -2   8   3         36.76         39.24        27.18 o                         
  -1   8   3         13.89         23.34        18.88 o                         
   0   8   3         83.39         85.78        25.08 o                         
   1   8   3         13.87         16.07        13.58 o                         
   2   8   3         36.89         37.99        19.35 o                         
   3   8   3          9.80         19.90        14.97 o                         
   4   8   3         16.19         51.01        31.47 o                         
  -3   9   3        340.63        378.20        55.32 o                         
  -2   9   3        197.83        213.17        51.96 o                         
  -1   9   3        369.45        312.97        57.62 o                         
   0   9   3        431.96        341.03        57.37 o                         
   1   9   3        372.80        400.70        72.89 o                         
   2   9   3        197.94        206.63        60.66 o                         
   3   9   3        336.44        339.97        71.77 o                         
   0   0   4       8315.42       8241.35       116.92 o                         
   1   0   4       2966.55       2989.57        41.60 o                         
   2   0   4      25230.75      24834.07       249.16 o                         
   3   0   4         27.64         61.35         8.09 o                         
   4   0   4       2335.53       2405.36        66.90 o                         
   5   0   4       1388.42       1370.62        47.47 o                         
   6   0   4       4160.47       4276.23       231.66 o                         
   7   0   4          4.54          8.54         7.65 o                         
   8   0   4        149.86        142.89        29.12 o                         
  -8   1   4          6.13         11.72        14.26 o                         
  -7   1   4         20.24         17.82        15.92 o                         
  -6   1   4        273.84        337.36        36.43 o                         
  -5   1   4        393.01        369.55        24.60 o                         
  -4   1   4        195.53        220.16        15.75 o                         
  -3   1   4        123.82        124.50        11.21 o                         
  -2   1   4       3171.62       3313.97        51.72 o                         
  -1   1   4        329.67        314.88        12.69 o                         
   0   1   4       2134.43       2152.46        30.14 o                         
   1   1   4        328.58        349.88        15.35 o                         
   2   1   4       3168.30       3399.16        44.57 o                         
   3   1   4        123.94         96.86        10.45 o                         
   4   1   4        194.06        199.66        15.39 o                         
   5   1   4        392.97        391.33        23.86 o                         
   6   1   4        271.53        335.78        42.04 o                         
   7   1   4         20.11         37.98        15.40 o                         
   8   1   4          6.27         13.66        10.18 o                         
  -8   2   4        111.51        106.89        33.27 o                         
  -7   2   4        104.29        102.92        18.67 o                         
  -6   2   4       2000.03       2051.73       113.57 o                         
  -5   2   4        113.41        137.56        24.70 o                         
  -4   2   4        343.83        317.75        25.11 o                         
  -3   2   4         23.43         21.41         5.69 o                         
  -2   2   4       7037.76       6917.11       153.14 o                         
  -1   2   4        393.47        385.15        13.17 o                         
   0   2   4          8.27         20.60         5.43 o                         
   1   2   4        395.47        384.56        13.82 o                         
   2   2   4       7033.43       6800.31       150.70 o                         
   3   2   4         23.23         15.93         4.68 o                         
   4   2   4        332.29        315.47        23.18 o                         
   5   2   4        114.94        115.66        12.51 o                         
   6   2   4       1995.71       2053.25       118.48 o                         
   7   2   4        104.79         80.65        24.43 o                         
   8   2   4        107.68        115.91        26.99 o                         
  -8   3   4        220.55         98.73        64.36 o                         
  -7   3   4         67.03         75.86        18.35 o                         
  -6   3   4        365.19        370.74        69.10 o                         
  -5   3   4        327.26        347.65        52.22 o                         
  -4   3   4        880.09        901.92        51.59 o                         
  -3   3   4        673.00        608.53        40.07 o                         
  -2   3   4        633.56        622.93        25.55 o                         
  -1   3   4       1163.16       1253.05        36.12 o                         
   0   3   4       1767.68       1824.31        48.82 o                         
   1   3   4       1163.41       1045.60        67.24 o                         
   2   3   4        632.82        609.57        25.28 o                         
   3   3   4        674.03        731.49        47.30 o                         
   4   3   4        883.99        896.34        51.93 o                         
   5   3   4        327.16        338.22        28.89 o                         
   6   3   4        363.88        374.75        67.01 o                         
   7   3   4         67.35         65.54        33.34 o                         
   8   3   4        222.83        224.02        49.66 o                         
  -7   4   4        118.06         94.66        25.72 o                         
  -6   4   4        898.74        902.33       103.93 o                         
  -5   4   4        564.60        541.41        65.34 o                         
  -4   4   4        920.30        989.83        70.69 o                         
  -3   4   4        822.08        768.38        82.70 o                         
  -2   4   4       2218.94       2386.81        65.91 o                         
  -1   4   4       1814.59       1899.13       102.86 o                         
   0   4   4       1607.25       1663.13        43.92 o                         
   1   4   4       1827.99       1771.13        81.80 o                         
   2   4   4       2222.67       2403.95        60.26 o                         
   3   4   4        814.82        993.88        68.82 o                         
   4   4   4        922.34        898.28        38.80 o                         
   5   4   4        569.95        619.46        56.85 o                         
   6   4   4        903.37        855.89        74.17 o                         
   7   4   4        116.68         39.60        20.50 o                         
  -7   5   4         21.40         25.60        11.51 o                         
  -6   5   4         92.61         61.94        44.60 o                         
  -5   5   4         19.83         14.28        12.39 o                         
  -4   5   4        370.58        414.72        67.93 o                         
  -3   5   4        135.00        133.71        15.27 o                         
  -2   5   4         24.27         42.10        11.60 o                         
  -1   5   4        131.91        138.56        17.80 o                         
   0   5   4       1092.62       1061.05        50.71 o                         
   1   5   4        131.94        110.03        13.52 o                         
   2   5   4         24.08         46.53         9.31 o                         
   3   5   4        134.81        156.37        17.50 o                         
   4   5   4        371.75        418.47        33.43 o                         
   5   5   4         19.68         11.54         9.52 o                         
   6   5   4         91.95        134.59        25.42 o                         
   7   5   4         21.40         21.13        16.30 o                         
  -6   6   4        116.93        102.31        27.75 o                         
  -5   6   4        289.97        310.73       106.32 o                         
  -4   6   4       1551.91       1645.77       114.61 o                         
  -3   6   4        667.19        703.04       103.07 o                         
  -2   6   4        475.08        447.17        65.62 o                         
  -1   6   4        768.44        874.87        98.55 o                         
   0   6   4       3131.90       2956.22       100.72 o                         
   1   6   4        766.27        634.77       130.87 o                         
   2   6   4        477.68        463.71        42.60 o                         
   3   6   4        665.03        627.76        63.07 o                         
   4   6   4       1552.09       1534.11        85.60 o                         
   5   6   4        287.80        286.39       103.00 o                         
   6   6   4        119.61        137.85        30.65 o                         
  -5   7   4         18.15         31.59        47.67 o                         
  -4   7   4         69.84          9.98        15.63 o                         
  -3   7   4        263.68        291.63        62.81 o                         
  -2   7   4         42.74         17.85        11.64 o                         
  -1   7   4        204.92        307.79        36.91 o                         
   0   7   4        227.40        161.29        23.54 o                         
   1   7   4        203.72        390.67        63.36 o                         
   2   7   4         42.38         31.70        11.87 o                         
   3   7   4        263.56        456.91        79.19 o                         
   4   7   4         69.53         71.98        17.99 o                         
   5   7   4         17.54         60.41        69.48 o                         
  -4   8   4        403.42        346.59        54.19 o                         
  -3   8   4         90.11         88.94        39.51 o                         
  -2   8   4         49.60         78.68        22.93 o                         
  -1   8   4         92.91        105.85        26.77 o                         
   0   8   4        499.78        515.79        52.82 o                         
   1   8   4         95.86        100.04        25.27 o                         
   2   8   4         48.18         86.14        23.12 o                         
   3   8   4         88.38         99.81        27.23 o                         
   4   8   4        400.98        354.55        54.73 o                         
  -2   9   4          6.08         24.35        18.01 o                         
  -1   9   4        176.12        226.05        57.04 o                         
   0   9   4         45.08        120.47        44.30 o                         
   1   9   4        176.52        256.07        57.03 o                         
   2   9   4          6.04         14.89        24.27 o                         
   1   0   5        580.16        360.24        19.34 o                         
   2   0   5        136.10        119.67        11.08 o                         
   3   0   5        307.76        205.33        13.60 o                         
   4   0   5        111.78         97.58        15.01 o                         
   5   0   5         16.67         10.06         5.61 o                         
   6   0   5        234.63        228.11        40.65 o                         
   7   0   5          0.21          3.76        11.42 o                         
   8   0   5         30.62         23.68        17.83 o                         
  -8   1   5         46.08         37.28        18.14 o                         
  -7   1   5         47.26         64.06        18.81 o                         
  -6   1   5       3485.73       3586.60       159.66 o                         
  -5   1   5        108.46        210.75        50.41 o                         
  -4   1   5        150.66        165.93        15.36 o                         
  -3   1   5        126.46        117.18        11.54 o                         
  -2   1   5      14653.89      14642.37       158.11 o                         
  -1   1   5        380.51        407.59        14.60 o                         
   0   1   5         31.74         50.61         5.94 o                         
   1   1   5        384.01        422.79        16.34 o                         
   2   1   5      14655.08      14648.42       153.68 o                         
   3   1   5        126.69        107.34        13.89 o                         
   4   1   5        158.83        151.41        16.20 o                         
   5   1   5        109.69        130.23        14.96 o                         
   6   1   5       3488.72       3528.73       180.97 o                         
   7   1   5         47.74         73.50        18.03 o                         
   8   1   5         48.08         40.34        16.82 o                         
  -8   2   5         31.30         39.77        17.36 o                         
  -7   2   5        192.47        174.65        26.55 o                         
  -6   2   5         79.46         94.20        23.03 o                         
  -5   2   5        159.01        161.96        18.22 o                         
  -4   2   5        797.29        824.08        42.24 o                         
  -3   2   5        491.87        510.28        23.42 o                         
  -2   2   5        151.58        177.54        16.96 o                         
  -1   2   5        567.63        519.18        18.39 o                         
   0   2   5       5237.31       5293.43        65.72 o                         
   1   2   5        569.66        529.61        16.95 o                         
   2   2   5        151.63        186.24        14.08 o                         
   3   2   5        491.35        501.09        18.95 o                         
   4   2   5        800.16        837.63        42.45 o                         
   5   2   5        159.94        131.98        15.23 o                         
   6   2   5         79.05        155.32        27.81 o                         
   7   2   5        192.61        211.23        34.17 o                         
   8   2   5         32.01         40.09        22.64 o                         
  -8   3   5        121.55        156.61        29.89 o                         
  -7   3   5        224.85        219.72        30.39 o                         
  -6   3   5       2235.80       2159.52       160.72 o                         
  -5   3   5        673.94        682.67        57.18 o                         
  -4   3   5        763.87        814.41        39.74 o                         
  -3   3   5        628.28        644.07        41.61 o                         
  -2   3   5      11074.36      11339.02       236.21 o                         
  -1   3   5       1539.75       1673.82        45.70 o                         
   0   3   5       1349.31       1308.97        34.79 o                         
   1   3   5       1530.58       1565.25        64.76 o                         
   2   3   5      11078.97      11115.52       233.31 o                         
   3   3   5        628.94        683.56        35.83 o                         
   4   3   5        766.89        807.23        29.85 o                         
   5   3   5        669.39        713.01        41.29 o                         
   6   3   5       2239.66       2242.40       101.86 o                         
   7   3   5        223.69        192.95        42.43 o                         
   8   3   5        122.84         92.70        34.26 o                         
  -7   4   5         22.85         32.89        16.11 o                         
  -6   4   5         60.11         41.10        22.95 o                         
  -5   4   5        648.54        621.84        60.28 o                         
  -4   4   5        153.18        203.86        25.66 o                         
  -3   4   5        452.97        460.93        60.49 o                         
  -2   4   5        805.36        761.99        30.29 o                         
  -1   4   5       1261.80       1234.93        77.91 o                         
   0   4   5        826.16        805.61        30.81 o                         
   1   4   5       1258.10       1249.36        66.22 o                         
   2   4   5        803.88        777.19        31.02 o                         
   3   4   5        453.92        555.78        47.79 o                         
   4   4   5        152.20        175.30        22.51 o                         
   5   4   5        646.43        600.69        59.80 o                         
   6   4   5         59.19         95.92        18.41 o                         
   7   4   5         22.87         25.98        30.85 o                         
  -7   5   5         70.34         28.12        16.79 o                         
  -6   5   5        203.51        182.01        38.05 o                         
  -5   5   5        121.06        123.85        23.04 o                         
  -4   5   5       1434.67       1410.09        84.89 o                         
  -3   5   5         91.02        106.70        14.69 o                         
  -2   5   5        421.88        415.52        27.75 o                         
  -1   5   5        126.28        172.81        31.51 o                         
   0   5   5       2024.49       2091.70        92.58 o                         
   1   5   5        127.98        127.33        14.45 o                         
   2   5   5        417.63        415.47        26.29 o                         
   3   5   5         92.45         92.21        12.77 o                         
   4   5   5       1426.26       1397.49        80.10 o                         
   5   5   5        122.86         37.36        24.35 o                         
   6   5   5        199.21        174.07        48.73 o                         
   7   5   5         71.79         51.72        32.87 o                         
  -6   6   5         32.34         20.57        16.17 o                         
  -5   6   5        207.08        221.76        53.18 o                         
  -4   6   5        108.75        149.49        25.89 o                         
  -3   6   5        464.00        410.99        71.05 o                         
  -2   6   5         39.14         23.42         8.60 o                         
  -1   6   5        698.96        904.07       152.29 o                         
   0   6   5         66.78         69.36        34.14 o                         
   1   6   5        699.12        788.13        80.35 o                         
   2   6   5         39.59         32.83         8.89 o                         
   3   6   5        465.37        478.03        59.81 o                         
   4   6   5        108.51        149.70        46.09 o                         
   5   6   5        207.39        265.65        56.29 o                         
   6   6   5         32.87         40.97        20.58 o                         
  -5   7   5        285.41        307.70        51.63 o                         
  -4   7   5        885.48        762.45        65.74 o                         
  -3   7   5        439.52        471.74        63.77 o                         
  -2   7   5         26.81         22.07        11.32 o                         
  -1   7   5        627.30        758.12        73.51 o                         
   0   7   5       1263.55       1163.19        69.48 o                         
   1   7   5        629.45        718.84        79.49 o                         
   2   7   5         28.64         30.97        14.44 o                         
   3   7   5        440.06        494.17        74.44 o                         
   4   7   5        887.50        822.10        56.53 o                         
   5   7   5        287.04        358.47        57.03 o                         
  -4   8   5         33.42         54.85        28.31 o                         
  -3   8   5         57.68         28.69        17.28 o                         
  -2   8   5         63.97         89.74        28.62 o                         
  -1   8   5         60.96         65.17        30.26 o                         
   0   8   5        153.86        215.94        35.52 o                         
   1   8   5         60.94         63.24        23.36 o                         
   2   8   5         64.04         86.60        21.12 o                         
   3   8   5         57.37         51.10        18.35 o                         
   4   8   5         33.56         55.25        32.74 o                         
  -2   9   5         47.51         43.53        18.99 o                         
  -1   9   5        328.40        334.84        60.04 o                         
   0   9   5        381.68        367.29        52.46 o                         
   1   9   5        324.47        384.39        66.63 o                         
   2   9   5         47.84         47.07        16.40 o                         
   0   0   6       3461.55       3147.26        58.37 o                         
   1   0   6        158.27        196.83        15.35 o                         
   2   0   6      13238.40      13503.32       272.62 o                         
   3   0   6       1022.81       1029.74        32.24 o                         
   4   0   6       1160.53       1184.69        34.58 o                         
   5   0   6        210.66        219.71        23.52 o                         
   6   0   6       3064.93       3164.71       128.29 o                         
   7   0   6        531.49        597.25        41.70 o                         
   8   0   6        144.34         66.16        29.81 o                         
  -8   1   6         42.48         50.64        18.42 o                         
  -7   1   6         11.77          1.88        11.56 o                         
  -6   1   6        172.11        183.05        29.62 o                         
  -5   1   6        191.90        205.43        16.52 o                         
  -4   1   6       1022.23       1122.54        36.23 o                         
  -3   1   6        305.11        253.57        17.91 o                         
  -2   1   6       1425.16       1487.55        38.92 o                         
  -1   1   6        855.54        763.47        19.80 o                         
   0   1   6       6521.89       6700.91        76.89 o                         
   1   1   6        855.57        767.08        22.31 o                         
   2   1   6       1422.98       1463.77        40.05 o                         
   3   1   6        305.18        248.16        14.70 o                         
   4   1   6       1018.12       1116.59        40.08 o                         
   5   1   6        191.69        183.58        17.17 o                         
   6   1   6        170.80        152.03        22.87 o                         
   7   1   6         11.83         10.48        14.91 o                         
   8   1   6         41.37         32.81        17.58 o                         
  -8   2   6        165.38        178.90        39.82 o                         
  -7   2   6         54.05         40.53        15.54 o                         
  -6   2   6       1878.74       1906.33       101.63 o                         
  -5   2   6        191.58        190.91        17.21 o                         
  -4   2   6        794.08        764.03        38.79 o                         
  -3   2   6        111.99        118.54        20.30 o                         
  -2   2   6       6359.40       6487.88       132.50 o                         
  -1   2   6        241.01        248.66        20.83 o                         
   0   2   6       1101.93       1075.88        31.05 o                         
   1   2   6        241.92        250.70        15.57 o                         
   2   2   6       6354.59       6224.38       139.28 o                         
   3   2   6        113.92        123.20        13.44 o                         
   4   2   6        783.69        764.31        41.01 o                         
   5   2   6        192.96        174.34        17.89 o                         
   6   2   6       1873.40       1949.79       122.57 o                         
   7   2   6         55.18         40.51        18.09 o                         
   8   2   6        161.89        168.12        35.33 o                         
  -8   3   6         41.28         33.85        18.30 o                         
  -7   3   6         50.36         57.61        21.81 o                         
  -6   3   6        240.15        261.50        43.77 o                         
  -5   3   6        349.99        357.30        51.83 o                         
  -4   3   6         90.22        110.71        25.16 o                         
  -3   3   6        581.75        527.13        55.24 o                         
  -2   3   6        578.27        629.34        25.26 o                         
  -1   3   6       1194.41       1147.21        46.76 o                         
   0   3   6         88.22         75.88        10.74 o                         
   1   3   6       1196.02       1117.11        48.08 o                         
   2   3   6        579.84        607.82        22.74 o                         
   3   3   6        581.96        524.86        55.05 o                         
   4   3   6         90.07        101.42        15.81 o                         
   5   3   6        350.38        397.78        31.95 o                         
   6   3   6        242.10        233.52        38.52 o                         
   7   3   6         50.67         53.06        31.49 o                         
   8   3   6         40.91         31.75        25.80 o                         
  -7   4   6        152.04        176.01        33.49 o                         
  -6   4   6        530.88        479.32        56.75 o                         
  -5   4   6        142.32        156.31        28.19 o                         
  -3   4   6        608.73        642.89        62.01 o                         
  -2   4   6       1599.96       1599.43        64.65 o                         
  -1   4   6        506.22        710.54        34.66 o                         
   0   4   6       2342.64       2530.72        69.60 o                         
   1   4   6        503.09        668.22        36.38 o                         
   2   4   6       1601.49       1578.82        72.65 o                         
   3   4   6        613.52        643.66        50.66 o                         
   5   4   6        141.95        118.67        25.92 o                         
   6   4   6        533.07        491.50        62.98 o                         
   7   4   6        153.65        188.99        66.10 o                         
  -7   5   6         17.63         15.09        14.27 o                         
  -6   5   6         26.39         18.17        31.35 o                         
  -5   5   6        124.89        129.26        26.93 o                         
  -4   5   6         38.55         66.61        21.29 o                         
  -3   5   6         54.67         74.74        18.41 o                         
  -2   5   6        285.33        321.89        24.58 o                         
  -1   5   6        101.58        151.51        22.68 o                         
   0   5   6        215.84        184.89        21.22 o                         
   1   5   6        101.67        143.94        15.35 o                         
   2   5   6        285.87        311.95        26.50 o                         
   3   5   6         54.71         78.32        18.99 o                         
   4   5   6         38.77         64.04        12.67 o                         
   5   5   6        125.03         42.53        40.97 o                         
   6   5   6         26.77         61.60        14.66 o                         
   7   5   6         17.73         12.56        25.84 o                         
  -6   6   6         28.33         19.45        14.27 o                         
  -5   6   6        545.01        579.25        86.21 o                         
  -4   6   6       1538.89       1607.20        63.84 o                         
  -3   6   6        368.33        461.38       123.27 o                         
  -2   6   6         71.88         77.74        15.43 o                         
  -1   6   6        819.08        926.69        69.45 o                         
   0   6   6       2632.70       2565.89        93.94 o                         
   1   6   6        812.69        990.72       123.19 o                         
   2   6   6         73.54         66.15        11.69 o                         
   3   6   6        369.24        483.05        40.70 o                         
   4   6   6       1541.24       1524.94        58.84 o                         
   5   6   6        539.98        590.69        87.44 o                         
   6   6   6         29.94         14.06        16.84 o                         
  -5   7   6         67.47         85.21        42.70 o                         
  -4   7   6         29.07         45.38        15.58 o                         
  -3   7   6        100.08         70.02        56.78 o                         
  -2   7   6        135.32        125.90        19.31 o                         
  -1   7   6        247.62        281.63        64.05 o                         
   0   7   6        127.13         84.16        19.97 o                         
   1   7   6        247.76        339.48        48.86 o                         
   2   7   6        135.07        141.04        24.73 o                         
   3   7   6         99.18        151.16        35.91 o                         
   4   7   6         28.94         61.67        21.34 o                         
   5   7   6         66.96         70.13        29.89 o                         
  -4   8   6        645.25        588.10        68.59 o                         
  -3   8   6        248.89        269.62        40.87 o                         
  -2   8   6         28.41         12.35        14.39 o                         
  -1   8   6        316.79        403.17        46.09 o                         
   0   8   6        919.85        924.18        56.37 o                         
   1   8   6        312.06        364.27        43.41 o                         
   2   8   6         26.64         11.34        10.66 o                         
   3   8   6        253.53        288.85        46.23 o                         
   4   8   6        642.43        576.96        91.72 o                         
  -2   9   6         31.95         65.74        19.98 o                         
  -1   9   6        272.62        224.60        54.93 o                         
   0   9   6         14.42         61.87        24.49 o                         
   1   9   6        273.32        242.24        51.39 o                         
   2   9   6         31.95         75.46        22.44 o                         
   1   0   7        619.14        506.38        22.78 o                         
   2   0   7         35.29         21.20         6.44 o                         
   3   0   7        144.34         96.95        14.56 o                         
   4   0   7          8.90          5.68         4.36 o                         
   5   0   7         79.38         65.59        12.34 o                         
   6   0   7         81.89         85.26        17.55 o                         
   7   0   7         10.43         21.73        15.43 o                         
   8   0   7         11.47          7.28        14.31 o                         
  -8   1   7        310.88        367.39        42.13 o                         
  -7   1   7        117.96        104.20        25.03 o                         
  -6   1   7       1536.07       1621.91        81.07 o                         
  -5   1   7        936.43        975.68        45.30 o                         
  -4   1   7       1703.28       1742.51        70.44 o                         
  -3   1   7        509.18        550.89        33.92 o                         
  -2   1   7       5821.63       5890.81       137.00 o                         
  -1   1   7       2143.55       2170.43        50.36 o                         
   0   1   7       3433.18       3336.41        46.07 o                         
   1   1   7       2148.50       2188.69        55.63 o                         
   2   1   7       5824.20       5898.01       120.04 o                         
   3   1   7        507.42        563.26        27.07 o                         
   4   1   7       1709.03       1728.72        67.51 o                         
   5   1   7        938.99        964.38        42.38 o                         
   6   1   7       1539.61       1552.68        78.78 o                         
   7   1   7        117.40         92.62        19.65 o                         
   8   1   7        312.44        313.82        48.80 o                         
  -8   2   7        114.00        106.60        28.68 o                         
  -7   2   7         15.15          4.89         6.89 o                         
  -6   2   7        562.94        558.47        40.00 o                         
  -5   2   7         60.80         73.92        13.03 o                         
  -4   2   7         66.11         72.02        12.05 o                         
  -3   2   7         27.49         29.04         7.53 o                         
  -2   2   7       3789.30       3905.18        84.81 o                         
  -1   2   7         22.40         62.40        10.10 o                         
   0   2   7         44.68         30.69        12.17 o                         
   1   2   7         22.88         60.31         9.76 o                         
   2   2   7       3792.39       3854.44        96.94 o                         
   3   2   7         27.41         35.92         6.86 o                         
   4   2   7         65.30         76.08        13.53 o                         
   5   2   7         61.11         56.00        10.32 o                         
   6   2   7        565.76        609.24        47.66 o                         
   7   2   7         15.24          5.17        10.10 o                         
   8   2   7        112.47         91.77        35.14 o                         
  -8   3   7        423.75        290.13        89.70 o                         
  -7   3   7        342.03        357.92        41.14 o                         
  -6   3   7        655.10        707.84        45.98 o                         
  -5   3   7        242.81        260.84        30.39 o                         
  -4   3   7       1871.02       1989.06        72.49 o                         
  -3   3   7       1012.38       1014.96        56.06 o                         
  -2   3   7       1723.86       1757.52        52.52 o                         
  -1   3   7        413.60        646.80        34.99 o                         
   0   3   7       4347.17       4305.61        98.02 o                         
   1   3   7        415.16        501.84        30.60 o                         
   2   3   7       1727.39       1773.03        46.41 o                         
   3   3   7       1005.64       1016.75        76.20 o                         
   4   3   7       1875.29       1853.63        77.18 o                         
   5   3   7        241.16        228.26        24.18 o                         
   6   3   7        657.40        729.53        49.71 o                         
   7   3   7        339.20        382.83        35.06 o                         
   8   3   7        426.49        402.01        75.84 o                         
  -7   4   7         10.70         22.37        10.65 o                         
  -6   4   7        125.48        156.81        23.65 o                         
  -5   4   7        139.72        147.98        35.60 o                         
  -4   4   7       1448.12       1518.96        63.27 o                         
  -3   4   7        292.72        299.09        22.85 o                         
  -2   4   7         31.77         61.70        13.50 o                         
  -1   4   7        644.77        709.19        45.36 o                         
   0   4   7       4108.49       3986.12        93.87 o                         
   1   4   7        643.09        594.64        58.04 o                         
   2   4   7         32.01         41.38         9.13 o                         
   3   4   7        292.75        325.52        44.01 o                         
   4   4   7       1444.72       1482.78        52.25 o                         
   5   4   7        138.45        133.06        27.59 o                         
   6   4   7        126.46        122.39        28.66 o                         
   7   4   7         10.59         29.37        31.11 o                         
  -7   5   7        141.78         93.48        39.93 o                         
  -6   5   7        369.75        296.13        54.51 o                         
  -5   5   7        200.57        206.21        29.15 o                         
  -4   5   7       1301.20       1271.46        74.54 o                         
  -3   5   7        487.93        387.44        49.85 o                         
  -2   5   7        745.13        748.55        35.72 o                         
  -1   5   7        584.69        631.67        43.67 o                         
   0   5   7       2189.22       2182.10        69.92 o                         
   1   5   7        582.36        616.06        46.06 o                         
   2   5   7        739.47        716.25        40.25 o                         
   3   5   7        492.71        498.99        39.09 o                         
   4   5   7       1295.51       1215.91        67.48 o                         
   5   5   7        200.57         70.92        43.63 o                         
   6   5   7        363.34        184.23       146.44 o                         
   7   5   7        144.20         97.05        48.27 o                         
  -6   6   7          9.57         18.13        17.62 o                         
  -5   6   7        119.12         98.71        39.48 o                         
  -4   6   7         16.77         41.85        19.39 o                         
  -3   6   7        352.14        351.61        68.09 o                         
  -2   6   7          2.63          7.61         8.11 o                         
  -1   6   7        611.99        757.60        69.97 o                         
   0   6   7         24.32         58.63        13.50 o                         
   1   6   7        613.22        715.65        73.95 o                         
   2   6   7          2.67          4.83         4.95 o                         
   3   6   7        352.60        372.82        37.64 o                         
   4   6   7         16.90         30.07        11.31 o                         
   5   6   7        120.26        123.10        31.26 o                         
   6   6   7          9.78         15.06        10.83 o                         
  -5   7   7        193.98         86.02        34.84 o                         
  -4   7   7        643.51        664.41        82.73 o                         
  -3   7   7        516.64        556.64        97.09 o                         
  -2   7   7         74.20         84.21        34.57 o                         
  -1   7   7        426.72        496.44        57.68 o                         
   0   7   7        936.32        895.72        47.61 o                         
   1   7   7        422.30        481.73        40.51 o                         
   2   7   7         75.82         95.29        20.78 o                         
   3   7   7        522.51        589.96        69.44 o                         
   4   7   7        645.80        624.01        37.21 o                         
   5   7   7        192.32        190.99        48.84 o                         
  -4   8   7         54.91         37.32        19.06 o                         
  -3   8   7        105.45        160.66        37.94 o                         
  -2   8   7         38.22         72.04        20.79 o                         
  -1   8   7         79.97        150.43        43.62 o                         
   0   8   7        193.92        211.62        36.15 o                         
   1   8   7         79.87        137.65        29.66 o                         
   2   8   7         38.30        102.61        26.50 o                         
   3   8   7        105.32        173.32        35.97 o                         
   4   8   7         55.00         55.01        43.30 o                         
  -1   9   7        252.53        301.99        51.58 o                         
   0   9   7        270.28        313.56        39.42 o                         
   1   9   7        250.26        250.31        55.81 o                         
   0   0   8       2617.52       2485.74        78.54 o                         
   1   0   8       4916.10       5032.26       116.04 o                         
   2   0   8       3417.18       3497.07        75.95 o                         
   3   0   8       6278.64       6174.86       134.35 o                         
   4   0   8       1318.63       1365.90        57.15 o                         
   5   0   8        339.86        335.31        29.01 o                         
   6   0   8       1077.49       1068.48        58.93 o                         
   7   0   8       1622.06       1434.50       101.69 o                         
   8   0   8        405.50        442.55        44.32 o                         
  -8   1   8        121.20        119.67        35.57 o                         
  -7   1   8          0.05          5.48         7.96 o                         
  -6   1   8        101.63        117.07        21.39 o                         
  -5   1   8         90.83         91.65        14.14 o                         
  -4   1   8       1065.41       1079.44        59.43 o                         
  -3   1   8         54.47         37.05         7.55 o                         
  -2   1   8       1006.06       1123.23        39.78 o                         
  -1   1   8        303.92        253.08        18.85 o                         
   0   1   8       3912.94       3911.55        83.08 o                         
   1   1   8        303.81        259.33        16.61 o                         
   2   1   8       1003.50       1073.32        35.47 o                         
   3   1   8         54.55         35.46         8.11 o                         
   4   1   8       1061.73       1074.94        49.61 o                         
   5   1   8         91.24         71.25        12.33 o                         
   6   1   8        100.53         48.37        16.03 o                         
   7   1   8          0.06          1.98        11.02 o                         
   8   1   8        119.74         81.41        75.51 o                         
  -8   2   8        417.95        421.50        37.94 o                         
  -7   2   8         41.43         33.22        12.99 o                         
  -6   2   8       1151.78       1208.70        75.74 o                         
  -5   2   8        702.25        686.59        34.48 o                         
  -4   2   8       1915.57       1934.36        63.69 o                         
  -3   2   8        387.37        379.54        23.11 o                         
  -2   2   8       4898.78       5010.60       105.23 o                         
  -1   2   8       1382.25       1287.97        37.12 o                         
   0   2   8       3486.59       3331.00        73.75 o                         
   1   2   8       1387.63       1292.57        38.06 o                         
   2   2   8       4892.52       5013.79       125.44 o                         
   3   2   8        385.72        379.62        24.10 o                         
   4   2   8       1910.11       1916.39        70.02 o                         
   5   2   8        706.09        683.41        36.71 o                         
   6   2   8       1144.81       1138.52        58.80 o                         
   7   2   8         40.84         24.50        15.09 o                         
   8   2   8        416.61        269.56       122.93 o                         
  -7   3   8         33.27         15.51        13.64 o                         
  -6   3   8        421.60        398.79        29.89 o                         
  -5   3   8        108.98         87.74        25.78 o                         
  -4   3   8        357.78        371.41        39.13 o                         
  -3   3   8        345.73        276.09        27.87 o                         
  -2   3   8       1255.16       1275.12        40.50 o                         
  -1   3   8        709.94        706.17        42.00 o                         
   1   3   8        709.68        631.40        29.20 o                         
   2   3   8       1256.80       1302.43        40.67 o                         
   3   3   8        346.10        308.35        28.05 o                         
   4   3   8        356.65        426.65        41.45 o                         
   5   3   8        109.39        133.08        27.91 o                         
   6   3   8        424.12        427.77        34.88 o                         
   7   3   8         33.13         13.27        13.03 o                         
  -7   4   8         84.70         86.55        23.74 o                         
  -6   4   8        581.97        575.12        46.80 o                         
  -5   4   8        147.24        168.86        26.83 o                         
  -4   4   8       1014.61       1004.04        54.98 o                         
  -3   4   8        265.72        292.76        50.06 o                         
  -2   4   8       2118.95       2178.00        68.43 o                         
  -1   4   8        231.19        367.96        40.02 o                         
   0   4   8       1617.96       1595.72        63.48 o                         
   1   4   8        229.04        342.55        31.47 o                         
   2   4   8       2120.82       2180.53        61.89 o                         
   3   4   8        269.21        278.89        28.88 o                         
   4   4   8       1019.25       1014.75        60.18 o                         
   5   4   8        147.03        152.27        39.19 o                         
   6   4   8        583.80        614.17        68.15 o                         
   7   4   8         85.95         44.68        23.41 o                         
  -7   5   8        103.52         93.36        33.34 o                         
  -6   5   8        204.60        229.95        53.25 o                         
  -5   5   8          2.20         28.39        17.62 o                         
  -4   5   8        181.98        185.90        25.20 o                         
  -3   5   8        191.02        142.55        59.30 o                         
  -2   5   8       1205.86       1121.62        51.05 o                         
  -1   5   8         55.26        232.98        60.83 o                         
   0   5   8        126.74        135.57        16.86 o                         
   1   5   8         55.22        227.61        36.42 o                         
   2   5   8       1207.00       1138.66        49.16 o                         
   3   5   8        191.02        243.34        35.65 o                         
   4   5   8        180.90        203.24        22.37 o                         
   5   5   8          2.09         31.00        26.25 o                         
   6   5   8        205.69        258.14        42.09 o                         
   7   5   8        103.65         41.84        38.23 o                         
  -6   6   8        280.92        289.92        41.07 o                         
  -5   6   8        402.91        405.75        77.60 o                         
  -4   6   8        278.60        264.62        30.76 o                         
  -3   6   8        245.89        229.04        74.54 o                         
  -2   6   8        447.38        474.16        37.58 o                         
  -1   6   8        440.55        565.21        78.43 o                         
   0   6   8        366.87        375.68        32.61 o                         
   1   6   8        438.72        579.35        47.22 o                         
   2   6   8        448.33        448.89        38.62 o                         
   3   6   8        244.30        277.73        34.77 o                         
   4   6   8        281.58        236.33        27.34 o                         
   5   6   8        399.54        405.61        39.64 o                         
   6   6   8        281.64         96.67        89.21 o                         
  -5   7   8         67.91        121.24        39.10 o                         
  -4   7   8         39.45         23.66        13.53 o                         
  -3   7   8        124.15        132.98        26.71 o                         
  -2   7   8        105.18        102.94        18.31 o                         
  -1   7   8        273.69        115.12       106.21 o                         
   0   7   8         97.04        122.78        19.78 o                         
   1   7   8        273.00        236.30        32.74 o                         
   2   7   8        105.05         66.85        14.99 o                         
   3   7   8        123.88        148.22        42.48 o                         
   4   7   8         39.54         38.64        16.21 o                         
   5   7   8         67.30         86.23        27.87 o                         
  -4   8   8        176.57        148.68        38.30 o                         
  -3   8   8        308.85        270.03        44.34 o                         
  -2   8   8        277.67        172.62        39.57 o                         
  -1   8   8        426.76        419.30        53.89 o                         
   0   8   8        204.32        179.60        44.53 o                         
   1   8   8        425.62        512.43        73.44 o                         
   2   8   8        275.76        245.21        35.49 o                         
   3   8   8        310.47        335.80        56.65 o                         
   4   8   8        174.66        171.86        35.32 o                         
  -1   9   8        172.46        223.77        38.50 o                         
   0   9   8          6.19         -0.70        15.73 o                         
   1   9   8        172.15        246.51        53.10 o                         
   1   0   9        307.82        230.80        28.88 o                         
   2   0   9          0.33          0.25         4.11 o                         
   3   0   9        143.41        118.18        13.24 o                         
   4   0   9          1.03          2.94         4.13 o                         
   5   0   9         35.04         28.20         8.80 o                         
   6   0   9          0.16          2.84         8.20 o                         
   7   0   9          1.35         11.75        12.15 o                         
   8   0   9         23.28         20.78        23.36 o                         
  -8   1   9        501.32        713.05       100.84 o                         
  -7   1   9         19.34         14.66        11.28 o                         
  -6   1   9        894.99        898.76        51.06 o                         
  -5   1   9        300.78        272.19        21.75 o                         
  -4   1   9       2483.52       2582.15        76.99 o                         
  -3   1   9         59.95         55.72         9.28 o                         
  -2   1   9       4523.98       4768.83       120.95 o                         
  -1   1   9        294.68        301.89        19.17 o                         
   0   1   9       4697.62       4528.34        96.49 o                         
   1   1   9        295.46        316.51        19.01 o                         
   2   1   9       4525.79       4757.34       118.71 o                         
   3   1   9         59.25         42.05         7.60 o                         
   4   1   9       2487.73       2466.20        72.34 o                         
   5   1   9        301.26        280.22        22.08 o                         
   6   1   9        896.97        914.46        56.49 o                         
   7   1   9         19.15         19.99        13.30 o                         
   8   1   9        502.70        506.73        58.71 o                         
  -8   2   9        117.75         95.04        58.22 o                         
  -7   2   9        308.89        225.40        62.61 o                         
  -6   2   9        370.08        432.89        38.51 o                         
  -5   2   9         48.01         57.12        11.93 o                         
  -4   2   9        133.90        174.54        19.64 o                         
  -3   2   9        697.78        754.49        37.20 o                         
  -2   2   9       2533.58       2459.52        56.49 o                         
  -1   2   9        324.93        450.39        23.92 o                         
   0   2   9         16.82         25.72         6.01 o                         
   1   2   9        324.51        460.81        22.93 o                         
   2   2   9       2537.12       2524.76        70.69 o                         
   3   2   9        698.13        743.67        38.86 o                         
   4   2   9        133.04         99.81        24.67 o                         
   5   2   9         48.25         46.45        10.20 o                         
   6   2   9        372.93        365.95        46.77 o                         
   7   2   9        308.85        293.58        34.50 o                         
   8   2   9        116.53        138.80        66.23 o                         
  -7   3   9        193.33        230.90        45.37 o                         
  -6   3   9        423.16        439.22        32.81 o                         
  -5   3   9        232.92        278.56        28.96 o                         
  -4   3   9        992.76       1010.32        41.16 o                         
  -3   3   9        330.49        377.65        32.19 o                         
  -2   3   9        891.41        893.23        48.05 o                         
  -1   3   9        162.89        215.29        17.81 o                         
   0   3   9       1366.76       1353.55        45.66 o                         
   1   3   9        162.53        227.64        20.17 o                         
   2   3   9        892.45        935.32        42.69 o                         
   3   3   9        326.50        343.35        27.83 o                         
   4   3   9        998.37       1003.28        47.45 o                         
   5   3   9        231.12        271.50        38.32 o                         
   6   3   9        423.84        423.77        34.82 o                         
   7   3   9        190.85        184.35        40.47 o                         
  -7   4   9        101.25         55.72        16.50 o                         
  -6   4   9         68.46         70.52        15.23 o                         
  -5   4   9        420.88        358.34        52.79 o                         
  -4   4   9        492.07        492.03        38.93 o                         
  -3   4   9        467.21        444.89        28.61 o                         
  -2   4   9        172.30        207.05        21.69 o                         
  -1   4   9       1026.49       1027.13        55.54 o                         
   0   4   9        968.69        972.40        50.01 o                         
   1   4   9       1028.02        950.06        48.90 o                         
   2   4   9        171.40        193.40        17.29 o                         
   3   4   9        465.50        468.60        29.03 o                         
   4   4   9        491.28        508.89        37.07 o                         
   5   4   9        421.54        439.84        46.07 o                         
   6   4   9         68.30         51.31        34.53 o                         
   7   4   9        100.58         88.61        25.87 o                         
  -6   5   9        870.75        812.99        85.42 o                         
  -5   5   9        303.10        316.37        85.81 o                         
  -4   5   9        403.80        426.39        39.78 o                         
  -3   5   9        790.61        777.52        80.86 o                         
  -2   5   9       2303.62       2214.25        74.13 o                         
  -1   5   9       1077.67       1125.95        53.19 o                         
   0   5   9        790.30        815.42        40.52 o                         
   1   5   9       1074.48       1083.95        63.68 o                         
   2   5   9       2298.34       2170.87        74.66 o                         
   3   5   9        795.26        760.04        56.48 o                         
   4   5   9        400.38        387.44        30.05 o                         
   5   5   9        302.16        302.70        45.23 o                         
   6   5   9        865.04        824.92        72.94 o                         
  -6   6   9         20.11         -1.10        21.83 o                         
  -5   6   9        118.34        140.80        36.89 o                         
  -4   6   9         60.78         37.28        13.80 o                         
  -3   6   9        504.30        489.91        77.45 o                         
  -2   6   9         24.21         32.85        13.23 o                         
  -1   6   9        604.29        615.65        62.71 o                         
   0   6   9         86.70         74.85        13.91 o                         
   1   6   9        605.97        596.77        47.77 o                         
   2   6   9         24.17         24.34        10.60 o                         
   3   6   9        503.99        500.45        34.72 o                         
   4   6   9         60.32         56.02        13.27 o                         
   5   6   9        119.36         60.64        31.17 o                         
   6   6   9         20.29         21.42        17.43 o                         
  -5   7   9        104.59         33.95        34.83 o                         
  -4   7   9         35.52         69.42        26.36 o                         
  -3   7   9        259.13        299.78        32.69 o                         
  -2   7   9       1262.03       1276.31        71.69 o                         
  -1   7   9        189.08        212.67        36.12 o                         
   0   7   9         30.12         33.47        11.44 o                         
   1   7   9        185.53        200.35        30.80 o                         
   2   7   9       1263.09       1320.03        76.70 o                         
   3   7   9        263.63        269.98        31.74 o                         
   4   7   9         37.45         49.85        17.42 o                         
   5   7   9        103.40         74.04        26.70 o                         
  -3   8   9         20.56         90.27        35.01 o                         
  -2   8   9         23.51         43.96        25.57 o                         
  -1   8   9         19.98        122.18        40.93 o                         
   0   8   9         91.87        122.39        24.47 o                         
   1   8   9         19.86         87.42        41.85 o                         
   2   8   9         23.62         48.87        17.57 o                         
   3   8   9         20.28         96.32        27.38 o                         
   0   0  10       1723.87       1692.91        62.88 o                         
   1   0  10       1458.24       1566.54        48.42 o                         
   2   0  10        334.59        337.52        20.63 o                         
   3   0  10        117.60        124.96        12.33 o                         
   4   0  10       1652.03       1708.69        61.34 o                         
   5   0  10        815.76        791.08        41.71 o                         
   6   0  10        157.10        168.89        21.11 o                         
   7   0  10         10.42         20.02        17.30 o                         
   8   0  10        741.16        897.56        76.44 o                         
  -8   1  10        149.69         88.41        55.94 o                         
  -7   1  10          2.21          6.03        10.95 o                         
  -6   1  10         72.28         75.81        15.48 o                         
  -5   1  10        360.41        373.02        26.78 o                         
  -4   1  10        785.73        795.04        37.83 o                         
  -3   1  10          9.51          0.86         4.35 o                         
  -2   1  10        315.27        305.73        29.23 o                         
  -1   1  10        336.51        332.31        25.69 o                         
   0   1  10       1881.41       1983.86        51.11 o                         
   1   1  10        337.44        327.48        20.45 o                         
   2   1  10        314.16        310.75        20.61 o                         
   3   1  10          9.34          4.87         6.56 o                         
   4   1  10        782.03        769.91        34.45 o                         
   5   1  10        361.36        351.61        27.09 o                         
   6   1  10         71.86         68.32        16.66 o                         
   7   1  10          2.29          1.86        17.18 o                         
   8   1  10        148.25         81.76        44.81 o                         
  -7   2  10         28.89         30.12        15.36 o                         
  -6   2  10        592.61        522.96        39.89 o                         
  -5   2  10        172.70        161.82        19.50 o                         
  -4   2  10       3684.33       3712.88       126.92 o                         
  -3   2  10        411.83        351.65        79.67 o                         
  -2   2  10       2111.36       2093.02        57.85 o                         
  -1   2  10        782.23        666.09        33.86 o                         
   0   2  10       8475.12       8477.32       183.35 o                         
   1   2  10        781.38        742.55        39.00 o                         
   2   2  10       2106.48       2109.50        62.97 o                         
   3   2  10        414.09        369.22        34.54 o                         
   4   2  10       3682.67       3754.02       135.92 o                         
   5   2  10        173.58        179.85        29.84 o                         
   6   2  10        587.35        550.69        68.38 o                         
   7   2  10         29.59         18.72        24.11 o                         
  -7   3  10        450.70        406.51        56.97 o                         
  -6   3  10         54.68         36.41        14.54 o                         
  -5   3  10        499.36        493.24        33.87 o                         
  -4   3  10         55.82         35.74         8.52 o                         
  -3   3  10       1498.07       1443.83        60.82 o                         
  -2   3  10        160.23        154.81        15.38 o                         
  -1   3  10       1794.55       1709.06        74.34 o                         
   0   3  10         30.29         38.17        10.15 o                         
   1   3  10       1799.54       1733.88        69.60 o                         
   2   3  10        160.36        149.77        15.56 o                         
   3   3  10       1494.97       1417.02        60.46 o                         
   4   3  10         55.16         52.57        10.76 o                         
   5   3  10        501.38        524.81        40.03 o                         
   6   3  10         55.26         29.71        12.67 o                         
   7   3  10        449.87        298.98        94.59 o                         
  -7   4  10         28.78         15.52        12.35 o                         
  -6   4  10        536.74        564.05        39.91 o                         
  -5   4  10        131.01        122.43        24.55 o                         
  -4   4  10        903.92        967.30        57.28 o                         
  -3   4  10         30.39         31.46        11.80 o                         
  -2   4  10       1634.31       1622.55        55.59 o                         
  -1   4  10         74.38        126.79        17.23 o                         
   0   4  10       1992.99       2018.91        58.06 o                         
   1   4  10         75.78        126.05        17.43 o                         
   2   4  10       1634.98       1711.07        65.75 o                         
   3   4  10         30.18         50.88         9.06 o                         
   4   4  10        907.11       1007.19        57.77 o                         
   5   4  10        132.43        123.04        27.87 o                         
   6   4  10        537.37        585.65        52.13 o                         
   7   4  10         28.89         29.95        23.20 o                         
  -6   5  10         31.57         90.88        29.88 o                         
  -5   5  10         69.30        131.90        48.16 o                         
  -4   5  10         20.96         43.20        13.53 o                         
  -3   5  10        979.86       1159.18        95.38 o                         
  -2   5  10        153.10        199.04        20.31 o                         
  -1   5  10        489.75        753.43       127.04 o                         
   0   5  10          2.73          1.87         5.09 o                         
   1   5  10        490.24        767.83        55.24 o                         
   2   5  10        153.70        197.70        22.28 o                         
   3   5  10        979.25       1108.10        78.98 o                         
   4   5  10         20.83         28.08        13.46 o                         
   5   5  10         69.61        157.11        25.86 o                         
   6   5  10         31.90         86.87        29.48 o                         
  -5   6  10        300.26        326.32        47.03 o                         
  -4   6  10         23.61         26.20        17.12 o                         
  -3   6  10        169.52        164.48        37.82 o                         
  -2   6  10       1198.91       1181.67        61.48 o                         
  -1   6  10        363.94        469.26        42.48 o                         
   0   6  10        105.27         88.47        17.24 o                         
   1   6  10        358.46        450.60        39.27 o                         
   2   6  10       1200.18       1166.97        54.10 o                         
   3   6  10        171.82        230.52        30.23 o                         
   4   6  10         25.16         15.31         7.63 o                         
   5   6  10        296.05        152.47       101.80 o                         
  -4   7  10         74.98         60.65        32.58 o                         
  -3   7  10         60.99         34.54        19.53 o                         
  -2   7  10         22.35         41.95        16.59 o                         
  -1   7  10        109.18         58.44        15.30 o                         
   0   7  10        130.43        114.57        17.50 o                         
   1   7  10        108.98        103.26        21.09 o                         
   2   7  10         22.74         34.36        12.52 o                         
   3   7  10         60.69         25.96        10.83 o                         
   4   7  10         74.84         53.94        28.23 o                         
  -3   8  10        412.09        388.97        57.20 o                         
  -2   8  10        661.54        616.89        60.31 o                         
  -1   8  10        553.60        615.90       106.87 o                         
   0   8  10         13.17          8.84        16.42 o                         
   1   8  10        553.32        606.67        81.30 o                         
   2   8  10        660.18        608.64        58.63 o                         
   3   8  10        412.42        452.73        49.24 o                         
   1   0  11         90.34         77.74        12.94 o                         
   2   0  11          7.86          9.68         6.66 o                         
   3   0  11         96.76         82.47        14.93 o                         
   4   0  11          1.47          5.94         4.48 o                         
   5   0  11          2.55         15.46         7.90 o                         
   6   0  11          9.30         14.88        11.41 o                         
   7   0  11          9.49         15.39        16.82 o                         
  -7   1  11        199.09        184.23        33.62 o                         
  -6   1  11        172.54        202.30        23.96 o                         
  -5   1  11        221.05        195.38        22.22 o                         
  -4   1  11       4923.30       4880.03       145.20 o                         
  -3   1  11        673.51        695.11        29.71 o                         
  -2   1  11        907.49        938.23        37.58 o                         
  -1   1  11        851.78        878.98        34.62 o                         
   0   1  11      11077.51      11024.25       306.58 o                         
   1   1  11        851.82        894.11        37.22 o                         
   2   1  11        906.78        909.82        36.10 o                         
   3   1  11        673.75        705.70        35.51 o                         
   4   1  11       4927.14       5121.11       215.60 o                         
   5   1  11        220.39        160.80        35.12 o                         
   6   1  11        172.67        125.65        40.08 o                         
   7   1  11        199.76        179.00        36.46 o                         
  -7   2  11        342.75        543.19       147.66 o                         
  -6   2  11         39.26         28.11        12.59 o                         
  -5   2  11          9.35         23.20         8.93 o                         
  -4   2  11        358.40        382.11        31.22 o                         
  -3   2  11        703.53        724.70        37.48 o                         
  -2   2  11         12.61          8.27         7.34 o                         
  -1   2  11        111.60        226.28        50.95 o                         
   0   2  11        775.23        699.55        27.77 o                         
   1   2  11        111.35        240.78        20.86 o                         
   2   2  11         12.56         15.09         7.40 o                         
   3   2  11        703.90        730.54        36.73 o                         
   4   2  11        360.57        362.57        23.97 o                         
   5   2  11          9.27         34.81        11.97 o                         
   6   2  11         38.95         37.22        15.65 o                         
   7   2  11        343.00        394.52        50.30 o                         
  -7   3  11         16.97         21.05        23.84 o                         
  -6   3  11        666.63        643.83        42.17 o                         
  -5   3  11        225.74        212.28        21.48 o                         
  -4   3  11        134.32         91.71        15.16 o                         
  -3   3  11         38.46         41.60        12.85 o                         
  -2   3  11       1252.52       1272.05        49.91 o                         
  -1   3  11        144.36        152.33        18.59 o                         
   0   3  11         14.39         13.69         6.08 o                         
   1   3  11        141.49        165.11        16.86 o                         
   2   3  11       1253.37       1271.66        47.00 o                         
   3   3  11         38.68         49.92        13.86 o                         
   4   3  11        137.32        153.50        20.15 o                         
   5   3  11        222.59        222.54        27.55 o                         
   6   3  11        667.61        664.05        42.26 o                         
   7   3  11         16.84         31.28        19.30 o                         
  -6   4  11        104.50         78.44        20.62 o                         
  -5   4  11        709.28        715.23        50.46 o                         
  -4   4  11        320.86        255.93        81.77 o                         
  -3   4  11        458.03        414.79        31.23 o                         
  -2   4  11         47.78         53.15        10.77 o                         
  -1   4  11       1249.54       1187.20        44.59 o                         
   0   4  11        651.44        678.66        36.34 o                         
   1   4  11       1251.70       1182.50        47.71 o                         
   2   4  11         48.98         62.26        11.11 o                         
   3   4  11        456.56        412.77        31.26 o                         
   4   4  11        318.78        140.16        77.16 o                         
   5   4  11        710.69        686.28        70.42 o                         
   6   4  11        105.49        113.16        33.30 o                         
  -6   5  11        783.18        758.72        63.66 o                         
  -5   5  11        406.16        285.06        51.39 o                         
  -4   5  11        336.56        299.42        62.14 o                         
  -3   5  11        715.90        693.81        66.53 o                         
  -2   5  11       2376.75       2430.48       112.39 o                         
  -1   5  11       1288.92       1404.74       117.98 o                         
   0   5  11        630.98        568.86        37.52 o                         
   1   5  11       1289.79       1274.25       112.79 o                         
   2   5  11       2375.54       2423.64       119.10 o                         
   3   5  11        716.36        770.56        62.46 o                         
   4   5  11        332.97        302.80        32.87 o                         
   5   5  11        407.14        355.21        41.87 o                         
   6   5  11        781.45        712.12        72.25 o                         
  -5   6  11         53.92         52.19        20.55 o                         
  -4   6  11         99.16         38.88        24.51 o                         
  -3   6  11        165.27        189.86        31.27 o                         
  -2   6  11         23.39         27.77        11.99 o                         
  -1   6  11        200.56        169.77        49.82 o                         
   0   6  11         97.71         99.11        18.24 o                         
   1   6  11        200.97        222.44        30.54 o                         
   2   6  11         22.98         23.20         9.97 o                         
   3   6  11        165.43        168.11        23.29 o                         
   4   6  11         99.14         76.03        17.89 o                         
   5   6  11         54.47         46.88        12.42 o                         
  -4   7  11         93.35        123.10        32.19 o                         
  -3   7  11         44.81         48.67        19.76 o                         
  -2   7  11        771.23        789.93        52.58 o                         
  -1   7  11         75.84         71.94        17.82 o                         
   0   7  11        236.84        306.91        37.06 o                         
   1   7  11         78.26        104.95        19.13 o                         
   2   7  11        771.42        825.59        48.40 o                         
   3   7  11         43.57         38.76        14.49 o                         
   4   7  11         94.28        109.90        30.39 o                         
  -2   8  11         22.79         20.99        17.92 o                         
  -1   8  11         60.37        223.93        66.13 o                         
   0   8  11          5.28          5.32        14.28 o                         
   1   8  11         60.16        270.09        82.82 o                         
   2   8  11         22.89         25.30        14.64 o                         
   0   0  12       2529.16       2460.87        85.88 o                         
   1   0  12       1552.30       1517.82        53.13 o                         
   2   0  12        160.02        155.22        17.36 o                         
   3   0  12        648.28        676.01        32.62 o                         
   4   0  12       1878.58       1948.49        67.72 o                         
   5   0  12        876.45        863.97        50.30 o                         
   6   0  12         14.41         20.85        13.14 o                         
   7   0  12        110.65        128.98        31.88 o                         
  -7   1  12         37.79         55.50        20.73 o                         
  -6   1  12        235.52        145.42        58.64 o                         
  -5   1  12        320.09        345.13        26.06 o                         
  -4   1  12        149.56        123.74        15.88 o                         
  -3   1  12         18.40         10.71         4.59 o                         
  -2   1  12        561.88        570.91        41.76 o                         
  -1   1  12        305.03        283.06        23.64 o                         
   0   1  12          6.80         16.46         8.91 o                         
   1   1  12        306.27        314.84        23.98 o                         
   2   1  12        560.35        541.97        32.40 o                         
   3   1  12         18.64         20.41        10.55 o                         
   4   1  12        149.51        137.74        20.46 o                         
   5   1  12        321.12        339.36        38.85 o                         
   6   1  12        233.60        210.75        29.25 o                         
   7   1  12         38.17         35.60        21.64 o                         
  -7   2  12        329.30        371.09        45.95 o                         
  -6   2  12        742.52        734.09        45.54 o                         
  -5   2  12        637.95        587.81        42.96 o                         
  -4   2  12       2387.06       2361.63        91.80 o                         
  -3   2  12       1466.23       1373.82        60.76 o                         
  -2   2  12       3257.15       3348.15       119.23 o                         
  -1   2  12       2052.14       1943.99        90.68 o                         
   0   2  12       4949.38       5202.99       206.97 o                         
   1   2  12       2042.06       1823.42        75.81 o                         
   2   2  12       3258.24       3337.60        94.41 o                         
   3   2  12       1474.19       1390.82        70.14 o                         
   4   2  12       2382.66       2328.08        95.52 o                         
   5   2  12        633.71        580.43        54.03 o                         
   6   2  12        743.53        733.37        61.07 o                         
   7   2  12        331.73        200.77       111.85 o                         
  -7   3  12         86.50         53.88        20.32 o                         
  -6   3  12         87.91         77.99        20.80 o                         
  -5   3  12         13.68         22.85         9.52 o                         
  -4   3  12        127.99        118.66        16.53 o                         
  -3   3  12        173.22        112.46        34.70 o                         
  -2   3  12        153.52        172.46        19.54 o                         
  -1   3  12        112.06         92.35        15.50 o                         
   0   3  12        174.39        159.42        15.71 o                         
   1   3  12        112.32         99.64        13.75 o                         
   2   3  12        152.29        173.46        18.51 o                         
   3   3  12        173.18        146.13        16.82 o                         
   4   3  12        128.49        120.24        16.32 o                         
   5   3  12         13.89         23.10        12.24 o                         
   6   3  12         86.58         72.36        29.11 o                         
   7   3  12         86.47         39.93        22.50 o                         
  -6   4  12        622.97        604.20        71.89 o                         
  -5   4  12        111.44        104.64        19.54 o                         
  -4   4  12        335.27        371.24        35.08 o                         
  -3   4  12        134.76        123.40        17.76 o                         
  -2   4  12       2538.74       2579.70       105.73 o                         
  -1   4  12        171.76        127.62        28.53 o                         
   0   4  12        696.87        705.46        32.43 o                         
   1   4  12        168.29        167.12        18.97 o                         
   2   4  12       2537.96       2803.04       112.83 o                         
   3   4  12        137.82         73.82        33.29 o                         
   4   4  12        336.42        362.70        36.02 o                         
   5   4  12        109.31        100.82        18.89 o                         
   6   4  12        622.65        601.35       105.23 o                         
  -6   5  12         31.69         30.05        15.86 o                         
  -5   5  12        152.43        108.14        82.60 o                         
  -4   5  12         27.58         42.57        14.05 o                         
  -3   5  12         43.09        187.13       115.05 o                         
  -2   5  12         20.71         33.39        11.06 o                         
  -1   5  12         92.15        295.45        43.56 o                         
   0   5  12         39.96         43.78        11.16 o                         
   1   5  12         91.53        335.55        58.80 o                         
   2   5  12         20.85         27.71        11.41 o                         
   3   5  12         43.07        170.04        75.80 o                         
   4   5  12         27.63         26.92        11.48 o                         
   5   5  12        152.20        240.60        39.45 o                         
   6   5  12         31.81         29.55        16.05 o                         
  -5   6  12        154.12        154.47        28.26 o                         
  -4   6  12         85.66         88.14        24.05 o                         
  -3   6  12        289.08        293.79        33.68 o                         
  -2   6  12        158.03         99.45        45.41 o                         
  -1   6  12        271.65        263.40        31.55 o                         
   0   6  12         43.24         28.62        12.45 o                         
   1   6  12        276.24        250.94        30.50 o                         
   2   6  12        158.39        151.58        21.61 o                         
   3   6  12        284.45        284.05        30.67 o                         
   4   6  12         86.89         82.55        16.75 o                         
   5   6  12        156.64         93.48        19.07 o                         
  -4   7  12         43.93         53.40        20.23 o                         
  -3   7  12         56.35         33.11        20.11 o                         
  -2   7  12         29.80         11.82        17.80 o                         
  -1   7  12         24.32         32.01        18.81 o                         
   0   7  12         30.51         18.16        11.62 o                         
   1   7  12         24.21         10.29         9.11 o                         
   2   7  12         30.30         25.92         8.18 o                         
   3   7  12         56.31         50.64        19.65 o                         
   4   7  12         43.87         33.88        22.39 o                         
  -2   8  12        351.51        296.34        45.71 o                         
  -1   8  12        711.99        576.55        71.78 o                         
   0   8  12         60.02         24.73        26.96 o                         
   1   8  12        715.37        842.84        77.73 o                         
   2   8  12        351.29        261.94        40.50 o                         
   1   0  13          4.98          5.03         5.91 o                         
   2   0  13         10.88         14.45         8.98 o                         
   3   0  13         48.54         45.79        10.85 o                         
   4   0  13          3.25          9.49         9.30 o                         
   5   0  13          1.40         13.34        12.16 o                         
   6   0  13          5.27         11.96        12.72 o                         
   7   0  13         30.28         22.02        18.94 o                         
  -7   1  13        231.60        226.43        38.39 o                         
  -6   1  13        597.05        583.92        60.63 o                         
  -5   1  13        536.98        529.16        39.50 o                         
  -4   1  13       2172.03       2228.58        94.59 o                         
  -3   1  13        730.54        724.29        48.10 o                         
  -2   1  13       2360.44       2450.52        77.15 o                         
  -1   1  13       1074.73       1053.16        49.08 o                         
   0   1  13       4870.82       5074.26       202.40 o                         
   1   1  13       1074.84       1104.89        43.69 o                         
   2   1  13       2361.39       2443.36        75.69 o                         
   3   1  13        730.73        729.80        35.43 o                         
   4   1  13       2169.45       2218.18        95.13 o                         
   5   1  13        536.46        536.91        45.15 o                         
   6   1  13        598.35        611.08        50.15 o                         
   7   1  13        232.23        147.93        74.45 o                         
  -7   2  13        154.96        165.89        32.92 o                         
  -6   2  13        104.23        122.68        30.70 o                         
  -5   2  13         85.91        108.31        19.04 o                         
  -4   2  13        166.69        182.36        23.66 o                         
  -3   2  13        375.09        410.61        35.20 o                         
  -2   2  13        110.12        115.35        16.83 o                         
  -1   2  13         64.69        135.58        31.06 o                         
   0   2  13        169.50        198.54        28.34 o                         
   1   2  13         65.38        170.92        24.79 o                         
   2   2  13        109.94        113.71        14.32 o                         
   3   2  13        373.68        423.73        29.58 o                         
   4   2  13        167.71        183.46        21.17 o                         
   5   2  13         85.83        120.42        25.05 o                         
   6   2  13        103.47         98.36        21.21 o                         
   7   2  13        154.47        153.90        31.48 o                         
  -6   3  13         41.51         15.14        14.13 o                         
  -5   3  13        411.37        398.01        37.88 o                         
  -4   3  13       1181.29       1121.28        61.67 o                         
  -3   3  13        597.65        641.86        46.11 o                         
  -2   3  13         63.22         55.45        13.10 o                         
  -1   3  13       1051.70       1109.69        49.58 o                         
   0   3  13       1581.87       1522.02        62.66 o                         
   1   3  13       1042.39       1046.62        52.11 o                         
   2   3  13         65.38         68.13        11.36 o                         
   3   3  13        604.38        625.80        33.11 o                         
   4   3  13       1180.71       1080.10        48.82 o                         
   5   3  13        406.69        416.74        43.33 o                         
   6   3  13         44.16         48.63        14.49 o                         
  -6   4  13        311.97        337.67        74.58 o                         
  -5   4  13         48.94         36.07        12.70 o                         
  -4   4  13        295.05        306.92        30.16 o                         
  -3   4  13        565.60        537.74        96.24 o                         
  -2   4  13        612.59        636.16        50.98 o                         
  -1   4  13        330.84        325.37        27.61 o                         
   0   4  13        337.47        287.26        30.67 o                         
   1   4  13        329.52        367.17        33.77 o                         
   2   4  13        612.16        651.44        41.73 o                         
   3   4  13        567.21        131.02       227.99 o                         
   4   4  13        296.08        275.02        28.70 o                         
   5   4  13         48.57         49.30        17.91 o                         
   6   4  13        311.29        277.05        55.77 o                         
  -5   5  13        308.41        262.67        46.75 o                         
  -4   5  13        808.50        780.45        48.95 o                         
  -3   5  13        883.54        816.77        59.07 o                         
  -2   5  13        875.31        849.82        55.48 o                         
  -1   5  13       1221.90       1094.57       105.12 o                         
   1   5  13       1223.31        946.99       114.22 o                         
   2   5  13        874.46        809.80        57.74 o                         
   3   5  13        882.59        764.92        46.23 o                         
   4   5  13        808.70        753.97        64.20 o                         
   5   5  13        309.63        259.71        43.20 o                         
  -4   6  13         48.39         35.22        16.86 o                         
  -3   6  13         98.46        128.30        24.45 o                         
  -2   6  13        121.53         54.46        29.40 o                         
  -1   6  13        178.86        221.91        33.75 o                         
   0   6  13         19.88         11.12        11.78 o                         
   1   6  13        178.12        104.66        48.92 o                         
   2   6  13        121.07        127.57        21.47 o                         
   3   6  13         99.09        120.60        19.72 o                         
   4   6  13         48.31         30.93        11.92 o                         
  -3   7  13        278.91        277.06        37.36 o                         
  -2   7  13        530.25        597.49        64.89 o                         
  -1   7  13        331.86        315.36        40.32 o                         
   0   7  13        315.88        341.28        42.51 o                         
   1   7  13        338.23        310.92        50.03 o                         
   2   7  13        530.03        574.67        60.16 o                         
   3   7  13        273.82        226.53        38.92 o                         
   0   8  13        102.65        100.41        24.87 o                         
   0   0  14         50.13         60.71        23.53 o                         
   1   0  14        357.85        395.38        26.09 o                         
   2   0  14        437.89        417.19        28.08 o                         
   3   0  14        307.84        367.47        28.09 o                         
   4   0  14        118.68        140.49        22.11 o                         
   5   0  14        182.72        190.74        27.92 o                         
   6   0  14        425.38        483.84        42.49 o                         
   7   0  14        102.70         69.23        25.84 o                         
  -7   1  14        227.13        189.30        37.71 o                         
  -6   1  14         93.82         88.84        26.33 o                         
  -5   1  14          0.52          8.22         8.71 o                         
  -4   1  14         94.93         79.71        18.88 o                         
  -3   1  14        663.20        715.48        77.00 o                         
  -2   1  14         36.98         30.64         8.18 o                         
  -1   1  14        215.06        244.50        30.77 o                         
   0   1  14          3.01         10.80        11.02 o                         
   1   1  14        213.48        212.82        24.49 o                         
   2   1  14         37.34         25.73         8.54 o                         
   3   1  14        665.67        661.69        37.31 o                         
   4   1  14         94.52         68.04        15.71 o                         
   5   1  14          0.57          8.51        11.61 o                         
   6   1  14         93.98        111.56        25.57 o                         
   7   1  14        228.08        221.14        33.90 o                         
  -6   2  14        545.22        290.55       167.33 o                         
  -5   2  14        186.16        176.38        25.62 o                         
  -4   2  14       2384.41       2320.25        96.05 o                         
  -3   2  14        297.06        248.09        38.94 o                         
  -2   2  14       1736.91       1692.59        62.88 o                         
  -1   2  14        645.00        551.05        59.82 o                         
   0   2  14       5113.74       5251.85       157.91 o                         
   1   2  14        645.65        664.50        53.43 o                         
   2   2  14       1737.60       1749.78        64.72 o                         
   3   2  14        297.01        278.00        30.31 o                         
   4   2  14       2385.45       2325.41        96.05 o                         
   5   2  14        186.28        148.89        27.26 o                         
   6   2  14        545.96        336.65       100.11 o                         
  -6   3  14        104.24         79.34        21.23 o                         
  -5   3  14        407.58        351.59        37.82 o                         
  -4   3  14        138.22         59.01        36.76 o                         
  -3   3  14        390.43        374.56        39.13 o                         
  -2   3  14        244.23        219.68        25.39 o                         
  -1   3  14        684.75        651.17        36.66 o                         
   0   3  14        154.26        140.88        21.87 o                         
   1   3  14        682.75        650.54        30.57 o                         
   2   3  14        243.62        255.20        22.84 o                         
   3   3  14        392.07        389.86        34.23 o                         
   4   3  14        138.87        145.70        17.14 o                         
   5   3  14        406.45        387.31        37.57 o                         
   6   3  14        103.29         63.89        24.64 o                         
  -6   4  14         65.41         52.69        32.63 o                         
  -5   4  14         29.44         21.03        13.95 o                         
  -4   4  14       1459.16       1492.34        85.89 o                         
  -3   4  14        168.06        123.91        21.71 o                         
  -2   4  14        260.35        324.17        27.93 o                         
  -1   4  14         96.33         89.70        16.31 o                         
   0   4  14       2935.18       3086.89       150.78 o                         
   1   4  14         98.75         87.72        13.90 o                         
   2   4  14        260.54        315.05        24.69 o                         
   3   4  14        165.80         96.12        26.93 o                         
   4   4  14       1456.86       1546.03        97.72 o                         
   5   4  14         30.71         24.35        11.59 o                         
   6   4  14         66.12         66.36        22.42 o                         
  -5   5  14        384.38        451.94        47.55 o                         
  -4   5  14        104.83        114.95        24.07 o                         
  -3   5  14         22.33        175.76        33.74 o                         
  -2   5  14        343.23        333.14        29.71 o                         
  -1   5  14        254.32        478.70        80.36 o                         
   0   5  14        125.89        140.39        23.53 o                         
   1   5  14        253.56         35.17       233.07 o                         
   2   5  14        342.60        338.15        33.88 o                         
   3   5  14         22.69        130.36        33.10 o                         
   4   5  14        105.75        159.22        27.42 o                         
   5   5  14        383.67        492.08        49.19 o                         
  -4   6  14        249.92        176.09        40.37 o                         
  -3   6  14        196.04        106.78        46.88 o                         
  -2   6  14         16.24         11.65        11.22 o                         
  -1   6  14        213.04        145.99        57.24 o                         
   0   6  14        209.59        175.02        29.56 o                         
   1   6  14        217.45        196.96        42.84 o                         
   2   6  14         16.71          9.30         8.07 o                         
   3   6  14        193.26        184.73        28.58 o                         
   4   6  14        249.63        183.71        28.95 o                         
  -3   7  14        104.01         82.07        25.77 o                         
  -2   7  14         28.45          9.18        10.74 o                         
  -1   7  14         87.55         96.00        28.88 o                         
   0   7  14          6.20         28.19        15.28 o                         
   1   7  14         87.13         64.79        21.38 o                         
   2   7  14         28.77         23.49        11.08 o                         
   3   7  14        104.38         84.98        38.99 o                         
   1   0  15          0.04          2.49         5.57 o                         
   2   0  15          2.91         10.58         8.01 o                         
   3   0  15          1.58          4.56         7.86 o                         
   4   0  15          0.96          6.52         9.52 o                         
   5   0  15         13.96         22.14        11.21 o                         
   6   0  15          0.24         15.09        16.99 o                         
  -6   1  15       1116.43       1060.20       117.92 o                         
  -5   1  15         16.88         23.04        11.00 o                         
  -4   1  15        656.29        703.04        47.82 o                         
  -3   1  15          8.92         15.67         6.27 o                         
  -2   1  15       3609.46       3702.09       130.09 o                         
  -1   1  15          8.81         19.08        11.95 o                         
   0   1  15       1431.98       1551.89        81.68 o                         
   1   1  15          8.70         19.50         6.42 o                         
   2   1  15       3607.43       3667.22       113.05 o                         
   3   1  15          8.88         11.02         9.33 o                         
   4   1  15        655.15        659.37        43.59 o                         
   5   1  15         16.85          9.26        11.88 o                         
   6   1  15       1114.43       1162.65       126.51 o                         
  -6   2  15         54.21         46.85        19.79 o                         
  -5   2  15       1160.49       1187.86        57.71 o                         
  -4   2  15         35.41         39.49        13.37 o                         
  -3   2  15        538.30        566.34        49.85 o                         
  -2   2  15        203.66        208.10        27.17 o                         
  -1   2  15       1681.10       1686.17        68.14 o                         
   0   2  15          0.73          5.68         6.57 o                         
   1   2  15       1676.25       1746.78        73.75 o                         
   2   2  15        202.72        191.91        22.12 o                         
   3   2  15        541.06        531.42        38.97 o                         
   4   2  15         35.76         32.10        10.81 o                         
   5   2  15       1157.66       1197.19        64.94 o                         
   6   2  15         53.44         50.11        17.24 o                         
  -6   3  15        314.31        298.31        44.48 o                         
  -5   3  15        321.08        368.07        47.29 o                         
  -4   3  15        136.47        130.69        24.15 o                         
  -3   3  15        387.54        377.37        54.99 o                         
  -2   3  15        405.63        361.66        33.86 o                         
  -1   3  15        762.98        766.04        49.38 o                         
   0   3  15         92.35         72.71        13.67 o                         
   1   3  15        770.50        798.66        54.28 o                         
   2   3  15        405.63        387.36        30.98 o                         
   3   3  15        382.33        340.19        28.20 o                         
   4   3  15        136.25        132.05        21.09 o                         
   5   3  15        325.01        327.21        30.30 o                         
   6   3  15        314.37        298.58        48.46 o                         
  -5   4  15        128.21         85.18        33.73 o                         
  -4   4  15        172.19        174.44        28.93 o                         
  -3   4  15        584.03        605.25        48.92 o                         
  -2   4  15         79.52         90.74        16.89 o                         
  -1   4  15        424.34        427.00        34.34 o                         
   0   4  15        205.95        216.69        29.04 o                         
   1   4  15        422.99        421.00        51.03 o                         
   2   4  15         79.31         72.37        20.42 o                         
   3   4  15        585.59        586.87        39.24 o                         
   4   4  15        173.48        119.77        32.96 o                         
   5   4  15        127.59        121.34        25.22 o                         
  -5   5  15        215.72        189.41        30.14 o                         
  -4   5  15       1008.58        972.98        85.68 o                         
  -3   5  15        699.95        686.23        72.47 o                         
  -2   5  15        328.78        329.61        36.22 o                         
  -1   5  15        854.34        890.72        97.05 o                         
   0   5  15       1678.22       1561.02        82.66 o                         
   1   5  15        855.82        797.48        54.28 o                         
   2   5  15        330.42        176.42        92.75 o                         
   3   5  15        698.25        650.61        68.92 o                         
   4   5  15       1008.47        995.74        92.71 o                         
   5   5  15        216.51        137.41        33.01 o                         
  -4   6  15         12.42          5.70        20.01 o                         
  -3   6  15         86.90         90.73        25.47 o                         
  -2   6  15         42.05         37.67        15.82 o                         
  -1   6  15        144.77        160.07        26.97 o                         
   0   6  15          0.67         17.18        11.55 o                         
   1   6  15        144.29        162.16        24.84 o                         
   2   6  15         41.87         45.39        15.18 o                         
   3   6  15         87.21        110.14        31.46 o                         
   4   6  15         12.18         10.99        15.42 o                         
  -2   7  15         39.77         57.88        20.60 o                         
  -1   7  15         23.35         20.54        11.06 o                         
   0   7  15        949.90       1117.38        86.72 o                         
   1   7  15         22.68         29.23        14.23 o                         
   2   7  15         39.34         36.63        13.56 o                         
   0   0  16          4.51         10.54        25.88 o                         
   1   0  16        452.43        517.15        38.34 o                         
   2   0  16        948.98        987.32        55.21 o                         
   3   0  16        142.25        113.73        16.13 o                         
   4   0  16         14.08          7.51         7.47 o                         
   5   0  16        336.29        322.68        43.82 o                         
   6   0  16        626.39        663.29        59.70 o                         
  -6   1  16         82.01         68.58        22.78 o                         
  -5   1  16         52.09         43.58        13.09 o                         
  -4   1  16        203.29        207.77        28.63 o                         
  -3   1  16        210.81        213.78        34.04 o                         
  -2   1  16         28.41         21.26         8.17 o                         
  -1   1  16        130.75         84.90        29.31 o                         
   0   1  16        477.54        487.54        41.04 o                         
   1   1  16        130.69        127.35        20.99 o                         
   2   1  16         27.93         18.10         9.54 o                         
   3   1  16        212.31        211.77        22.02 o                         
   4   1  16        205.13        191.17        25.82 o                         
   5   1  16         52.43         32.64        16.80 o                         
   6   1  16         81.20         67.30        21.41 o                         
  -6   2  16       1229.08       1221.72        56.95 o                         
  -5   2  16         34.52         32.16        12.69 o                         
  -4   2  16        498.98        492.13        54.75 o                         
  -3   2  16        548.01        523.35        44.59 o                         
  -2   2  16       3544.75       3649.03       164.94 o                         
  -1   2  16        376.63        335.21        37.91 o                         
   0   2  16        940.80        928.86        54.33 o                         
   1   2  16        379.12        388.25        41.71 o                         
   2   2  16       3545.80       3656.90       137.04 o                         
   3   2  16        545.76        509.89        43.33 o                         
   4   2  16        501.78        458.84        42.35 o                         
   5   2  16         35.43         18.30        15.66 o                         
   6   2  16       1230.21       1265.56        58.23 o                         
  -5   3  16        293.23        297.14        41.08 o                         
  -4   3  16          5.09         10.58        12.54 o                         
  -3   3  16        277.26        299.00        35.96 o                         
  -2   3  16         79.92         74.23        20.35 o                         
  -1   3  16        465.10        443.35        36.14 o                         
   0   3  16          7.07          7.18         7.12 o                         
   1   3  16        463.64        505.35        46.16 o                         
   2   3  16         79.74         81.47        15.32 o                         
   3   3  16        278.42        269.21        22.50 o                         
   4   3  16          4.96         12.58        10.92 o                         
   5   3  16        292.38        280.98        34.25 o                         
  -5   4  16         35.28         18.27        11.94 o                         
  -4   4  16        564.64        630.56        72.06 o                         
  -3   4  16         69.67         59.80        14.98 o                         
  -2   4  16        685.58        728.74       178.66 o                         
  -1   4  16         38.70         36.68        12.61 o                         
   0   4  16        990.49       1118.31        65.92 o                         
   1   4  16         39.26         30.38        11.19 o                         
   2   4  16        684.73        731.79       178.69 o                         
   3   4  16         68.40         61.89        14.96 o                         
   4   4  16        562.35        631.94        70.02 o                         
   5   4  16         35.50         27.04        16.41 o                         
  -4   5  16         85.89        113.09        23.42 o                         
  -3   5  16        121.56        170.89        28.80 o                         
  -2   5  16          0.98          0.74         8.94 o                         
  -1   5  16        460.32        541.46        47.59 o                         
   0   5  16        214.12        268.06        45.96 o                         
   1   5  16        458.60        575.37        59.01 o                         
   2   5  16          0.99         17.50        11.47 o                         
   3   5  16        122.62        150.92        28.89 o                         
   4   5  16         85.50         67.94        28.07 o                         
  -3   6  16         80.73         61.05        24.02 o                         
  -2   6  16         13.57         11.70        13.51 o                         
  -1   6  16         57.09         35.23        16.23 o                         
   0   6  16        658.27        689.31        78.58 o                         
   1   6  16         57.00         52.61        18.20 o                         
   2   6  16         13.60         18.34        14.66 o                         
   3   6  16         82.08         65.57        24.67 o                         
   0   7  16         80.98         75.08        22.02 o                         
   1   0  17          4.88         14.02        12.98 o                         
   2   0  17          6.79          5.27         9.63 o                         
   3   0  17          4.41          8.84        10.08 o                         
   4   0  17          5.80          2.55         8.97 o                         
   5   0  17         15.69          7.54        14.11 o                         
   6   0  17         29.75          7.79        15.29 o                         
  -6   1  17        841.21        848.28        93.01 o                         
  -5   1  17        212.93        223.48        38.42 o                         
  -4   1  17        553.76        570.58        51.86 o                         
  -3   1  17        922.76        946.81        56.88 o                         
  -2   1  17       2135.06       2131.89        97.15 o                         
  -1   1  17        756.31        691.70        78.73 o                         
   0   1  17       1093.75       1157.28        70.87 o                         
   1   1  17        756.97        775.93        53.54 o                         
   2   1  17       2134.37       2187.34        94.64 o                         
   3   1  17        921.84       1002.36        56.27 o                         
   4   1  17        550.81        562.50        45.69 o                         
   5   1  17        213.52        197.73        32.38 o                         
   6   1  17        840.78        943.27        68.63 o                         
  -5   2  17         96.73        100.28        20.84 o                         
  -4   2  17        150.97        178.91        28.55 o                         
  -3   2  17         23.49         70.55        21.77 o                         
  -2   2  17         24.50         36.86        20.10 o                         
  -1   2  17         70.52        118.23        23.28 o                         
   0   2  17        394.14        404.33        40.10 o                         
   1   2  17         70.66        124.36        21.88 o                         
   2   2  17         24.20         36.68        10.20 o                         
   3   2  17         22.92         30.54        10.25 o                         
   4   2  17        149.98        165.63        24.12 o                         
   5   2  17         96.49         88.55        23.30 o                         
  -5   3  17         73.14         53.07        20.26 o                         
  -4   3  17        145.36        165.71        30.78 o                         
  -3   3  17         21.13         22.43        12.77 o                         
  -2   3  17        515.65        492.73        62.56 o                         
  -1   3  17         32.85         29.28        15.76 o                         
   0   3  17        150.79        143.03        24.30 o                         
   1   3  17         34.02         57.73        17.77 o                         
   2   3  17        515.12        518.98        36.73 o                         
   3   3  17         21.71         23.97         9.55 o                         
   4   3  17        144.64        127.31        23.13 o                         
   5   3  17         74.83         48.80        23.55 o                         
  -4   4  17         84.70         91.56        26.13 o                         
  -3   4  17        133.03         95.96        22.10 o                         
  -2   4  17        293.44        347.95        41.77 o                         
  -1   4  17        163.38        136.13        21.35 o                         
   0   4  17          6.53         16.04        10.42 o                         
   1   4  17        163.41        159.83        25.98 o                         
   2   4  17        294.06        136.01        78.94 o                         
   3   4  17        133.73        104.27        22.90 o                         
   4   4  17         85.03         88.15        25.69 o                         
  -4   5  17        670.85        530.05        67.22 o                         
  -3   5  17        388.25        295.64        49.45 o                         
  -2   5  17        238.54        270.58        43.04 o                         
  -1   5  17        478.48        401.51        46.12 o                         
   0   5  17       1049.88       1050.74        68.16 o                         
   1   5  17        479.58        383.24        51.44 o                         
   2   5  17        239.84        237.69        42.39 o                         
   3   5  17        386.76        259.89        53.49 o                         
   4   5  17        673.15        615.68        65.61 o                         
  -2   6  17          1.56          9.27        18.59 o                         
  -1   6  17         51.49         20.72        12.09 o                         
   0   6  17         27.94         34.00        15.66 o                         
   1   6  17         51.27         53.01        19.05 o                         
   2   6  17          1.55         11.41        10.80 o                         
   0   0  18         99.80        114.03        32.86 o                         
   1   0  18        914.00        904.58        53.30 o                         
   2   0  18        943.49        926.14        56.38 o                         
   3   0  18        308.41        271.50        28.48 o                         
   4   0  18        104.01         79.56        18.79 o                         
   5   0  18        652.73        691.86        78.10 o                         
  -5   1  18         68.95         43.76        19.04 o                         
  -4   1  18         36.49         24.65        12.34 o                         
  -3   1  18         48.04         38.33        15.92 o                         
  -2   1  18        773.14        793.60        64.92 o                         
  -1   1  18        130.59        117.76        26.11 o                         
   0   1  18          1.20         18.94         8.97 o                         
   1   1  18        131.24        117.38        21.13 o                         
   2   1  18        774.72        722.25        56.03 o                         
   3   1  18         48.10         30.96        12.61 o                         
   4   1  18         36.12         12.84        11.40 o                         
   5   1  18         69.70         51.74        19.53 o                         
  -5   2  18         93.91         58.15        17.58 o                         
  -4   2  18        718.38        617.48        70.56 o                         
  -3   2  18        540.06        478.24        50.93 o                         
  -2   2  18       1320.87       1350.62        61.83 o                         
  -1   2  18        419.54        446.18        61.95 o                         
   0   2  18       1190.47       1219.63        75.90 o                         
   1   2  18        422.56        438.97        49.14 o                         
   2   2  18       1323.24       1273.60        52.81 o                         
   3   2  18        536.79        488.48        40.55 o                         
   4   2  18        720.19        650.19        62.60 o                         
   5   2  18         95.01         60.65        22.28 o                         
  -4   3  18        390.83        362.59        48.67 o                         
  -3   3  18         26.98         14.99        14.05 o                         
  -2   3  18        233.28        251.65        38.65 o                         
  -1   3  18         35.56         30.75        13.26 o                         
   0   3  18        626.93        707.85        66.39 o                         
   1   3  18         35.55         35.21        11.91 o                         
   2   3  18        233.74        239.72        33.88 o                         
   3   3  18         26.73         20.72        12.08 o                         
   4   3  18        389.50        359.65        50.21 o                         
  -4   4  18        287.99        307.66        45.17 o                         
  -3   4  18         88.88         76.48        19.04 o                         
  -2   4  18        632.86        725.92        56.24 o                         
  -1   4  18         65.35         75.31        20.65 o                         
   0   4  18        486.81        513.72        47.92 o                         
   1   4  18         65.93         26.97         8.13 o                         
   2   4  18        631.35        751.81        57.80 o                         
   3   4  18         87.80         85.03        22.11 o                         
   4   4  18        286.96        315.44        57.07 o                         
  -3   5  18         49.70         74.13        26.52 o                         
  -2   5  18         15.14         22.22        15.42 o                         
  -1   5  18         24.26         95.50        24.65 o                         
   0   5  18        169.06        223.03        33.92 o                         
   1   5  18         24.53         42.09        17.03 o                         
   2   5  18         15.01         27.64        13.13 o                         
   3   5  18         49.38         51.09        19.76 o                         
  -1   6  18        172.42        176.46        36.10 o                         
   0   6  18         68.22         27.05        19.94 o                         
   1   6  18        169.33        169.27        32.12 o                         
   1   0  19          2.67          8.81        15.51 o                         
   2   0  19          1.51          3.90        13.32 o                         
   3   0  19          2.29          6.68        13.43 o                         
   4   0  19         20.15          7.21         8.12 o                         
   5   0  19         15.11          1.39        15.79 o                         
  -5   1  19         30.22         18.83        19.31 o                         
  -4   1  19        773.13        765.27        77.31 o                         
  -3   1  19        291.61        310.48        38.67 o                         
  -2   1  19        765.13        816.40        67.65 o                         
  -1   1  19        146.26        177.70        30.18 o                         
   0   1  19       1167.70       1245.90        52.78 o                         
   1   1  19        146.68        166.52        27.51 o                         
   2   1  19        763.36        724.75        60.34 o                         
   3   1  19        291.05        274.08        40.86 o                         
   4   1  19        772.38        758.49        74.24 o                         
   5   1  19         30.46         33.62        32.29 o                         
  -4   2  19        259.83        302.39        52.87 o                         
  -3   2  19         85.72        129.61        29.13 o                         
  -2   2  19          5.29         14.90        16.46 o                         
  -1   2  19         75.08        148.27        30.62 o                         
   0   2  19        553.14        626.68        45.27 o                         
   1   2  19         75.96        140.37        23.97 o                         
   2   2  19          5.20         13.28        12.89 o                         
   3   2  19         84.65         64.65        18.62 o                         
   4   2  19        258.54        183.17        39.53 o                         
  -4   3  19        368.88        334.03        48.44 o                         
  -3   3  19         49.70         63.51        23.59 o                         
  -2   3  19        328.60        271.10        34.24 o                         
  -1   3  19         22.67         40.53        15.73 o                         
   0   3  19        556.93        634.02        73.90 o                         
   1   3  19         22.69         22.41        12.74 o                         
   2   3  19        327.83        260.56        33.84 o                         
   3   3  19         51.18         38.76        10.12 o                         
   4   3  19        367.73        350.13        59.71 o                         
  -3   4  19        187.02        158.60        34.36 o                         
  -2   4  19        340.24        323.76        45.85 o                         
  -1   4  19        251.99        206.92        36.99 o                         
   0   4  19         11.40         15.71        14.76 o                         
   1   4  19        252.69         46.85        86.27 o                         
   2   4  19        340.81        299.80        59.29 o                         
   3   4  19        186.78        139.03        28.02 o                         
  -2   5  19        666.06        606.07        85.22 o                         
  -1   5  19        460.10        511.68        66.11 o                         
   0   5  19        103.74        110.10        29.36 o                         
   1   5  19        455.60        451.85        73.56 o                         
   2   5  19        667.66        559.22        73.92 o                         
   0   0  20       2184.63       2441.60       172.99 o                         
   1   0  20         48.41         68.39        23.35 o                         
   2   0  20         21.75         19.58        10.00 o                         
   3   0  20          2.63         10.90        10.86 o                         
   4   0  20       1294.52       1399.47        71.72 o                         
  -4   1  20         52.10         38.45        17.84 o                         
  -3   1  20         89.35         83.92        21.70 o                         
  -2   1  20        196.91        242.71        40.96 o                         
  -1   1  20        140.98        150.18        24.62 o                         
   0   1  20        168.90        195.85        28.95 o                         
   1   1  20        141.64        158.32        25.37 o                         
   2   1  20        197.44        204.73        30.15 o                         
   3   1  20         88.84         63.33        23.72 o                         
   4   1  20         52.86         42.80        23.13 o                         
  -4   2  20       1011.98       1007.95        92.03 o                         
  -3   2  20         46.12         58.13        21.51 o                         
  -2   2  20        228.24        205.21        29.88 o                         
  -1   2  20         38.99         24.34        13.84 o                         
   0   2  20       1460.40       1480.23        67.13 o                         
   1   2  20         38.82         29.98        14.48 o                         
   2   2  20        229.70        203.93        29.71 o                         
   3   2  20         45.50         54.76        19.45 o                         
   4   2  20       1014.19       1067.60        63.50 o                         
  -3   3  20        250.64        245.79        38.05 o                         
  -2   3  20          5.10         15.01        15.42 o                         
  -1   3  20        275.05        284.90        42.00 o                         
   0   3  20         57.81         61.19        17.96 o                         
   1   3  20        276.13        282.82        40.11 o                         
   2   3  20          5.02         13.61        12.67 o                         
   3   3  20        249.50        119.33        73.14 o                         
  -2   4  20        304.48        272.49        42.94 o                         
  -1   4  20        199.59        171.22        31.00 o                         
   0   4  20        436.92        517.26        59.07 o                         
   1   4  20        197.22        229.33        39.98 o                         
   2   4  20        303.73        228.03        69.03 o                         
   0   5  20         89.51        127.50        35.29 o                         
   1   0  21          0.04          9.06        15.44 o                         
   2   0  21          5.71         27.95        16.32 o                         
   3   0  21          3.06          5.36        15.07 o                         
  -3   1  21         17.00         25.48        16.73 o                         
  -2   1  21        127.80        133.44        25.87 o                         
  -1   1  21         48.18         29.13        18.27 o                         
   0   1  21       1349.65       1332.26        63.04 o                         
   1   1  21         48.11         30.10        15.21 o                         
   2   1  21        127.25        125.26        25.81 o                         
   3   1  21         16.96         23.81        16.03 o                         
  -3   2  21        169.90        161.37        32.09 o                         
  -2   2  21         71.28        110.08        28.11 o                         
  -1   2  21        230.05        238.78        46.13 o                         
   0   2  21        169.49        227.15        35.75 o                         
   1   2  21        232.28        198.21        32.56 o                         
   2   2  21         71.05         63.76        20.05 o                         
   3   2  21        168.38        135.67        27.57 o                         
  -2   3  21        257.87        290.01        45.28 o                         
  -1   3  21         82.61         95.46        24.36 o                         
   0   3  21        899.40        869.39        87.89 o                         
   1   3  21         84.34         93.52        23.09 o                         
   2   3  21        256.94        261.97        37.97 o                         
  -1   4  21        344.59        337.40        54.82 o                         
   0   4  21        197.40        207.88        36.61 o                         
   1   4  21        345.83        358.44        47.58 o                         
   0   0  22       1016.29       1050.69       109.40 o                         
   1   0  22        101.32         91.06        24.74 o                         
   2   0  22        492.66        520.74        47.84 o                         
   3   0  22        196.65        212.21        38.81 o                         
  -2   1  22          4.57         14.88        17.54 o                         
  -1   1  22         59.35         68.78        23.23 o                         
   0   1  22        357.22        398.88        51.90 o                         
   1   1  22         59.34         89.55        25.79 o                         
   2   1  22          4.65         10.78        14.25 o                         
  -2   2  22        390.23        439.44        45.99 o                         
  -1   2  22         72.11         88.80        26.74 o                         
   0   2  22        346.14        380.53        49.21 o                         
   1   2  22         71.23         76.35        22.13 o                         
   2   2  22        390.70        376.11        44.83 o                         
  -1   3  22        111.15        146.59        35.97 o                         
   0   3  22         60.14         76.07        20.27 o                         
   1   3  22        111.91         94.95        22.02 o                         
   1   0  23          5.86          7.29        12.03 o                         
  -1   1  23        333.94        340.55        37.36 o                         
   0   1  23        324.25        304.03        39.76 o                         
   1   1  23        332.64        345.92        50.86 o                         
                                                                                
