# Supplementary material for: Manganese(II) chloride complexes with pyridine N-oxide (PNO) derivatives and their solid-state structures
Source: Acta Crystallogr E Crystallogr Commun. 2017 Sep 12;73(Pt 10):1434–8. doi: 10.1107/S2056989017012038 (PMC5730290; doi:10.1107/S2056989017012038)
Supplement: Supplementary file 4 [file e-73-01434-IIIsup4.hkl]

data_III                                                                        
_shelx_title ' x674a_a.res in P-1'                                              
_shelx_refln_list_code          4                                               
_shelx_F_calc_maximum       96.44                                               
_exptl_crystal_F_000       274.00                                               
_reflns_d_resolution_high  0.7665                                               
                                                                                
loop_                                                                           
 _space_group_symop_operation_xyz                                               
 'x, y, z'                                                                      
 '-x, -y, -z'                                                                   
                                                                                
_cell_length_a     7.9019                                                       
_cell_length_b     8.0258                                                       
_cell_length_c     9.8929                                                       
_cell_angle_alpha  98.033                                                       
_cell_angle_beta   99.272                                                       
_cell_angle_gamma 113.634                                                       
                                                                                
_shelx_F_squared_multiplier     1.000                                           
                                                                                
loop_                                                                           
 _refln_index_h                                                                 
 _refln_index_k                                                                 
 _refln_index_l                                                                 
 _refln_F_squared_calc                                                          
 _refln_F_squared_meas                                                          
 _refln_F_squared_sigma                                                         
 _refln_observed_status                                                         
   1   0   0        566.69        474.90         5.59 o                         
   3   0   0       2089.34       1757.93       104.53 o                         
   4   0   0        420.17        400.62        17.72 o                         
   5   0   0        331.68        315.26         7.77 o                         
   6   0   0          0.18          0.31         0.34 o                         
   7   0   0        355.03        378.62        16.92 o                         
   8   0   0         38.94         39.32         3.57 o                         
   9   0   0         19.76         20.90         3.06 o                         
  -9   1   0        113.71        133.03        10.95 o                         
  -8   1   0         27.39         31.35         2.50 o                         
  -7   1   0        214.94        214.82         8.94 o                         
  -6   1   0         17.64         18.45         1.65 o                         
  -5   1   0          0.76          1.40         0.35 o                         
  -4   1   0        246.83        232.69         7.93 o                         
  -3   1   0        580.68        523.22        16.51 o                         
  -2   1   0       1234.70       1143.77        33.42 o                         
  -1   1   0       2737.78       2717.08       187.40 o                         
   0   1   0       2098.74       2190.19       136.04 o                         
   1   1   0       4225.21       3673.24        40.69 o                         
   2   1   0       2967.56       2641.86        69.02 o                         
   3   1   0        682.35        587.39        22.08 o                         
   4   1   0        528.91        491.87        19.33 o                         
   5   1   0         13.16         12.00         1.00 o                         
   6   1   0        252.82        267.53        10.81 o                         
   7   1   0        232.46        245.35        11.24 o                         
   8   1   0         66.74         70.44         5.78 o                         
  -9   2   0         90.24        105.06         7.32 o                         
  -8   2   0        147.20        152.88        12.49 o                         
  -7   2   0        583.35        610.18        22.53 o                         
  -6   2   0         75.43         60.05         3.33 o                         
  -5   2   0       1056.60        959.58        40.31 o                         
  -4   2   0          4.91          6.25         0.39 o                         
  -3   2   0        958.69        983.95        59.51 o                         
  -2   2   0        593.30        591.58        31.73 o                         
  -1   2   0         65.97         68.67         3.44 o                         
   0   2   0         64.47         71.05         4.21 o                         
   1   2   0        245.73        226.73        16.02 o                         
   2   2   0        241.47        246.42        11.36 o                         
   3   2   0        817.52        760.29        13.64 o                         
   4   2   0        118.83        101.47         2.40 o                         
   5   2   0         98.46         94.31         2.23 o                         
   6   2   0        101.50        104.48         7.39 o                         
   7   2   0          8.44          9.76         1.70 o                         
   8   2   0         60.16         66.46         9.55 o                         
 -10   3   0          2.22          0.86         1.08 o                         
  -9   3   0          7.87          6.69         1.28 o                         
  -8   3   0        138.25        142.10         7.78 o                         
  -7   3   0         22.78         21.58         2.20 o                         
  -6   3   0       1870.22       1812.49        70.41 o                         
  -5   3   0        157.71        152.35         6.19 o                         
  -4   3   0       1442.10       1386.65        78.19 o                         
  -3   3   0        169.18        146.78         8.56 o                         
  -2   3   0        946.43        908.80        56.96 o                         
  -1   3   0       1609.93       1705.39       116.13 o                         
   0   3   0         15.42         13.31         1.88 o                         
   1   3   0       3563.02       3691.08       207.68 o                         
   2   3   0         80.06         73.09         4.31 o                         
   3   3   0        424.75        429.84        12.95 o                         
   4   3   0         23.64         20.87         1.51 o                         
   5   3   0         48.21         47.14         4.69 o                         
   6   3   0          2.36          2.44         0.76 o                         
   7   3   0          3.46          2.87         1.13 o                         
 -10   4   0          9.54         10.52         1.67 o                         
  -9   4   0          7.67          6.53         1.20 o                         
  -8   4   0         18.07         20.29         2.16 o                         
  -7   4   0          6.73          5.09         1.02 o                         
  -6   4   0        832.72        850.51        27.18 o                         
  -5   4   0        109.19        118.81         8.62 o                         
  -4   4   0        480.71        433.43        37.73 o                         
  -3   4   0        340.56        345.18        22.93 o                         
  -2   4   0        745.98        716.46        49.72 o                         
  -1   4   0        159.06        209.11        16.16 o                         
   0   4   0        531.00        532.47        34.42 o                         
   1   4   0       1806.93       1938.15        46.77 o                         
   2   4   0        482.02        501.06        18.88 o                         
   3   4   0        665.32        666.42        25.14 o                         
   4   4   0         21.07         19.99         2.36 o                         
   5   4   0        303.65        299.08        17.01 o                         
   6   4   0          7.07          5.66         1.17 o                         
 -10   5   0          3.89          2.91         1.06 o                         
  -9   5   0          0.25          0.53         0.82 o                         
  -8   5   0        124.75        137.21         7.76 o                         
  -7   5   0          4.75          3.35         0.98 o                         
  -6   5   0        692.21        759.54        67.67 o                         
  -5   5   0          4.41          4.64         1.62 o                         
  -4   5   0        804.89        813.43        72.77 o                         
  -3   5   0         49.94         39.31         3.90 o                         
  -2   5   0          0.76          2.77         1.24 o                         
  -1   5   0         32.71         30.87         1.83 o                         
   0   5   0        217.02        225.44         4.99 o                         
   1   5   0          8.54          8.87         1.01 o                         
   2   5   0        467.13        476.81        42.19 o                         
   3   5   0         31.97         33.14         3.67 o                         
   4   5   0        631.26        649.88        35.60 o                         
   5   5   0         72.08         64.39         5.74 o                         
 -10   6   0         26.17         27.78         5.97 o                         
  -9   6   0          4.80          4.29         1.20 o                         
  -8   6   0          0.05          0.53         1.45 o                         
  -7   6   0        126.97        139.52         8.20 o                         
  -6   6   0        159.58        172.21        22.16 o                         
  -5   6   0        355.91        391.91        33.99 o                         
  -4   6   0        642.67        588.29        68.43 o                         
  -3   6   0        247.97        254.65        21.42 o                         
  -2   6   0         41.64         50.32         4.72 o                         
  -1   6   0         12.55         12.22         1.07 o                         
   0   6   0         79.13         78.22         5.13 o                         
   1   6   0         63.34         59.72         5.83 o                         
   2   6   0          1.08          1.53         0.58 o                         
   3   6   0          1.38          2.08         0.76 o                         
   4   6   0         37.97         38.39         2.50 o                         
  -9   7   0          0.06          1.48         1.57 o                         
  -8   7   0         80.41         93.78         8.14 o                         
  -7   7   0          1.52          1.44         0.95 o                         
  -6   7   0         47.78         55.82         6.95 o                         
  -5   7   0        523.01        581.89        66.25 o                         
  -4   7   0        140.73        133.71        14.36 o                         
  -3   7   0        790.03        801.67        66.46 o                         
  -2   7   0         70.70         67.32         6.66 o                         
  -1   7   0        807.59        798.07        38.71 o                         
   0   7   0         25.61         27.07         3.01 o                         
   1   7   0         43.14         41.66         3.83 o                         
   2   7   0        162.30        161.24        14.35 o                         
   3   7   0          0.19          0.88         0.65 o                         
  -9   8   0          0.23          0.74         1.02 o                         
  -8   8   0         11.72         11.79         1.85 o                         
  -7   8   0          0.03          0.07         0.73 o                         
  -6   8   0          0.58          0.70         0.61 o                         
  -5   8   0         51.02         61.03         5.26 o                         
  -4   8   0         45.55         42.71         6.04 o                         
  -3   8   0         23.09         29.27         2.64 o                         
  -2   8   0        304.32        291.41        36.21 o                         
  -1   8   0        165.81        174.64        11.83 o                         
   0   8   0        206.20        205.61        18.20 o                         
   1   8   0        166.61        181.61        16.92 o                         
   2   8   0          2.79          2.27         0.82 o                         
  -8   9   0         45.10         45.13        11.28 o                         
  -7   9   0          9.63         10.52         1.39 o                         
  -6   9   0         36.26         36.85         3.87 o                         
  -5   9   0        100.39        106.70        12.47 o                         
  -4   9   0          1.09          1.05         0.53 o                         
  -3   9   0         63.05         57.88         4.14 o                         
  -2   9   0         24.28         25.24         4.86 o                         
  -1   9   0          1.72          1.21         0.58 o                         
   0   9   0         27.36         26.63         4.20 o                         
  -6  10   0         40.73         36.44         6.50 o                         
  -5  10   0          1.66          1.30         1.41 o                         
  -4  10   0         60.67         52.11        10.24 o                         
  -3  10   0          6.66          4.42         0.88 o                         
  -2  10   0         64.54         59.42         9.30 o                         
   2 -10   1        152.11        147.91        19.89 o                         
   3 -10   1          7.80          5.63         2.21 o                         
   4 -10   1         86.20        100.27        11.48 o                         
   5 -10   1         26.90         29.33         2.76 o                         
   6 -10   1         34.71         33.11         7.35 o                         
  -1  -9   1          0.65         -0.04         1.04 o                         
   0  -9   1          7.63          5.89         1.43 o                         
   1  -9   1          0.31          0.54         1.09 o                         
   2  -9   1         53.73         48.26         4.27 o                         
   3  -9   1          1.52          1.12         0.65 o                         
   4  -9   1         59.67         61.56         7.86 o                         
   5  -9   1         50.25         57.69         5.47 o                         
   6  -9   1         83.62         94.24         7.02 o                         
   7  -9   1         16.85         18.56         2.20 o                         
   8  -9   1         19.02         19.79         2.37 o                         
  -2  -8   1          0.04          0.03         0.53 o                         
  -1  -8   1        114.59        106.44        10.96 o                         
   0  -8   1        102.79         98.98         9.44 o                         
   1  -8   1        106.39         99.46         5.98 o                         
   2  -8   1        323.67        305.65        31.67 o                         
   3  -8   1          4.29          4.11         1.17 o                         
   4  -8   1        306.94        285.81        37.84 o                         
   5  -8   1         46.64         54.04         4.32 o                         
   6  -8   1         15.92         15.94         2.04 o                         
   7  -8   1         22.21         22.24         3.24 o                         
   8  -8   1          1.63          2.43         0.98 o                         
   9  -8   1         11.52         10.90         1.65 o                         
  -4  -7   1         28.87         25.94         2.84 o                         
  -3  -7   1         40.84         41.61         2.84 o                         
  -2  -7   1        133.81        133.30        11.94 o                         
  -1  -7   1        109.36        115.75        10.25 o                         
   0  -7   1        213.90        201.20        12.01 o                         
   1  -7   1        450.95        475.74        41.74 o                         
   2  -7   1         73.17         85.12         7.12 o                         
   3  -7   1        513.77        485.43        63.07 o                         
   4  -7   1        451.96        453.33        46.17 o                         
   5  -7   1        360.24        409.12        38.23 o                         
   6  -7   1        211.82        230.13        18.63 o                         
   7  -7   1         16.63         18.80         3.07 o                         
   8  -7   1         16.28         16.35         2.53 o                         
   9  -7   1         18.09         16.44         1.71 o                         
  -5  -6   1         42.75         36.20        10.08 o                         
  -4  -6   1         35.74         34.51         3.59 o                         
  -3  -6   1         32.44         30.42         3.12 o                         
  -2  -6   1          4.92          4.13         2.29 o                         
  -1  -6   1          0.53          0.84         0.36 o                         
   0  -6   1        272.76        280.77        14.09 o                         
   1  -6   1         26.30         26.45         2.57 o                         
   2  -6   1          1.93          2.33         0.42 o                         
   3  -6   1        331.49        333.16        27.08 o                         
   4  -6   1         35.16         36.29         3.97 o                         
   5  -6   1        823.11        901.51        39.82 o                         
   6  -6   1          4.26          5.27         1.13 o                         
   7  -6   1        695.02        755.27        49.82 o                         
   8  -6   1         23.67         26.12         2.50 o                         
   9  -6   1          2.89          2.85         0.91 o                         
  -6  -5   1         42.81         43.51         7.05 o                         
  -5  -5   1         15.76         13.50         1.69 o                         
  -4  -5   1        259.83        261.57        14.03 o                         
  -3  -5   1         71.43         71.20         5.83 o                         
  -2  -5   1        481.53        513.69        23.53 o                         
  -1  -5   1          0.83          0.49         0.31 o                         
   0  -5   1        174.19        188.97        11.20 o                         
   1  -5   1          4.73          3.67         0.46 o                         
   2  -5   1         58.14         61.29         5.20 o                         
   3  -5   1         24.24         24.82         1.97 o                         
   4  -5   1          1.90          2.03         0.52 o                         
   5  -5   1         15.34         16.20         2.19 o                         
   6  -5   1        508.46        539.10        28.37 o                         
   7  -5   1        179.61        185.76         9.37 o                         
   8  -5   1        215.05        239.67        13.33 o                         
   9  -5   1         30.70         34.68         3.79 o                         
  -6  -4   1          0.21          0.50         0.38 o                         
  -5  -4   1        314.40        307.84        16.62 o                         
  -4  -4   1        164.53        162.12         6.68 o                         
  -3  -4   1        370.95        381.42        12.08 o                         
  -2  -4   1       2138.42       2149.95        67.59 o                         
  -1  -4   1       2094.08       2237.73       118.51 o                         
   0  -4   1       3928.22       4140.65       215.18 o                         
   1  -4   1        180.26        174.61        10.16 o                         
   2  -4   1       2829.19       2963.72       167.50 o                         
   3  -4   1        188.01        194.05         8.27 o                         
   4  -4   1         13.80         15.62         1.53 o                         
   5  -4   1        455.55        486.05        14.39 o                         
   6  -4   1        452.12        467.27        15.39 o                         
   7  -4   1         44.57         41.44         3.27 o                         
   8  -4   1        121.92        127.26         7.21 o                         
   9  -4   1          2.02          1.51         1.09 o                         
  -7  -3   1         18.34         16.72         1.92 o                         
  -6  -3   1         53.15         51.31         3.70 o                         
  -5  -3   1          0.54          0.84         0.45 o                         
  -4  -3   1          1.85          1.85         0.41 o                         
  -3  -3   1        100.25        100.89         2.57 o                         
  -2  -3   1         27.68         34.51         1.80 o                         
  -1  -3   1       2363.80       2343.17       111.40 o                         
   0  -3   1        163.89        150.85         7.51 o                         
   1  -3   1       7186.15       7630.44       511.81 o                         
   2  -3   1       1025.35       1021.57        45.74 o                         
   3  -3   1        218.04        223.47         2.66 o                         
   4  -3   1       1072.45       1106.14        18.45 o                         
   5  -3   1         15.12         13.62         0.88 o                         
   6  -3   1       1201.37       1190.92        50.84 o                         
   7  -3   1         77.93         80.68         5.95 o                         
   8  -3   1        468.47        516.37        27.11 o                         
   9  -3   1         14.69         12.60         1.56 o                         
  -8  -2   1         42.80         46.04         5.73 o                         
  -7  -2   1         97.55        101.85         9.29 o                         
  -6  -2   1         77.62         76.07         4.85 o                         
  -5  -2   1         33.13         31.28         2.14 o                         
  -4  -2   1        261.82        264.44        10.70 o                         
  -3  -2   1         21.39         21.66         0.85 o                         
  -2  -2   1        106.50        106.32         2.48 o                         
  -1  -2   1         13.98         12.56         0.68 o                         
   0  -2   1        274.86        310.59         9.28 o                         
   1  -2   1       4573.12       4707.54       104.32 o                         
   2  -2   1       1674.72       1788.09        34.43 o                         
   3  -2   1         91.98         81.62         1.11 o                         
   4  -2   1         71.42         65.04         1.81 o                         
   5  -2   1        311.60        269.36        10.96 o                         
   6  -2   1         80.12         70.45         3.45 o                         
   7  -2   1        143.25        140.39         7.28 o                         
   8  -2   1        418.17        459.08        24.38 o                         
   9  -2   1         57.64         64.31         5.04 o                         
  -8  -1   1        293.35        332.73        19.78 o                         
  -7  -1   1         62.15         60.52         3.12 o                         
  -6  -1   1        800.62        808.38        23.08 o                         
  -5  -1   1         12.30         10.71         0.94 o                         
  -4  -1   1        655.28        586.97        30.63 o                         
  -3  -1   1         69.74         47.24         2.80 o                         
  -2  -1   1         34.64         40.55         2.90 o                         
  -1  -1   1       1205.01       1159.75        62.06 o                         
   0  -1   1       4184.86       4213.75        69.14 o                         
   1  -1   1       2524.90       2616.44        20.43 o                         
   2  -1   1       1054.82        997.37        11.56 o                         
   3  -1   1        259.73        233.69        13.30 o                         
   4  -1   1        430.48        366.77        13.14 o                         
   5  -1   1         67.84         57.75         2.21 o                         
   6  -1   1         15.65         13.87         1.46 o                         
   7  -1   1        106.69        105.07         4.93 o                         
   8  -1   1          1.05          0.64         0.69 o                         
   9  -1   1        103.51        132.08        21.45 o                         
  -9   0   1          9.39          9.82         1.97 o                         
  -8   0   1         55.38         56.76         5.08 o                         
  -7   0   1        319.94        342.43        15.08 o                         
  -6   0   1        295.69        290.16        14.32 o                         
  -5   0   1        530.83        492.95        14.78 o                         
  -4   0   1        459.87        413.92        21.54 o                         
  -3   0   1        183.82        169.80         8.31 o                         
  -2   0   1       1029.53        982.57        13.65 o                         
   1   0   1        146.20        180.44         7.54 o                         
   2   0   1       3115.74       2607.65       142.94 o                         
   3   0   1       1090.53        929.68        47.14 o                         
   4   0   1        368.45        336.14        13.46 o                         
   5   0   1          8.33          8.29         0.83 o                         
   6   0   1         33.25         30.60         2.13 o                         
   7   0   1         84.97         87.63         4.29 o                         
   8   0   1          5.14          4.58         1.04 o                         
  -9   1   1         20.01         22.90         1.73 o                         
  -8   1   1         74.78         79.39         4.73 o                         
  -7   1   1        150.54        150.70         7.18 o                         
  -6   1   1        477.56        461.40        14.49 o                         
  -5   1   1       1273.25       1144.20        33.33 o                         
  -4   1   1        628.55        637.71        16.86 o                         
  -3   1   1        135.25        154.40         5.50 o                         
  -2   1   1        726.70        675.17        25.59 o                         
  -1   1   1          7.49          8.76         0.44 o                         
   0   1   1       2280.66       2234.50       349.63 o                         
   1   1   1          4.38          5.63         0.44 o                         
   2   1   1       9301.42       7697.35       301.70 o                         
   3   1   1        130.13        113.12         2.95 o                         
   4   1   1       1790.03       1695.19        44.07 o                         
   5   1   1         32.16         29.13         1.61 o                         
   6   1   1        377.49        383.56        15.14 o                         
   7   1   1        193.10        194.33        17.79 o                         
   8   1   1          2.29          1.82         0.85 o                         
  -9   2   1         29.38         32.61         2.81 o                         
  -8   2   1          2.64          2.36         0.92 o                         
  -7   2   1        332.45        328.03        11.24 o                         
  -6   2   1         10.16          9.68         1.03 o                         
  -5   2   1       2193.46       1983.68       137.81 o                         
  -4   2   1         56.67         50.22         2.93 o                         
  -2   2   1         68.92         64.00         2.91 o                         
  -1   2   1        899.94        856.47        65.85 o                         
   0   2   1         15.05         15.68         1.18 o                         
   1   2   1         24.73         29.84         1.81 o                         
   2   2   1        662.25        623.98        32.01 o                         
   3   2   1        683.76        640.85        12.40 o                         
   4   2   1         51.91         47.80         2.32 o                         
   5   2   1        396.75        388.26        13.20 o                         
   6   2   1        174.12        176.46        10.12 o                         
   7   2   1         20.70         21.44         2.81 o                         
 -10   3   1         60.55         66.23         9.25 o                         
  -9   3   1         16.56         22.36         2.88 o                         
  -8   3   1         32.55         37.70         5.14 o                         
  -7   3   1        124.54        117.03         4.67 o                         
  -6   3   1        876.00        933.75        28.86 o                         
  -5   3   1       1415.63       1445.16       104.41 o                         
  -4   3   1        567.19        576.73        52.98 o                         
  -3   3   1       2261.97       2153.50       156.88 o                         
  -2   3   1        431.92        426.80        36.99 o                         
  -1   3   1         80.88         97.08         7.14 o                         
   0   3   1        295.26        318.72        23.84 o                         
   1   3   1        221.91        227.03        17.70 o                         
   2   3   1        278.87        277.45        24.94 o                         
   3   3   1         24.10         22.26         3.36 o                         
   4   3   1         17.12         19.30         2.07 o                         
   5   3   1        175.37        172.70        10.61 o                         
   6   3   1          7.37          7.22         1.22 o                         
   7   3   1         22.04         26.06         3.20 o                         
 -10   4   1         19.97         19.34         2.26 o                         
  -9   4   1         21.79         22.51         2.77 o                         
  -8   4   1          0.39          1.28         1.05 o                         
  -7   4   1         22.79         22.06         2.42 o                         
  -6   4   1        626.96        658.37        54.64 o                         
  -5   4   1         47.54         49.21         5.74 o                         
  -4   4   1       3697.14       3605.29       449.71 o                         
  -3   4   1        580.25        601.73        56.21 o                         
  -2   4   1       3764.81       3629.35       280.02 o                         
  -1   4   1        330.11        353.29        31.25 o                         
   0   4   1        843.52        813.81       107.70 o                         
   1   4   1       1436.18       1445.74        82.27 o                         
   2   4   1         12.16         12.71         2.29 o                         
   3   4   1        649.59        662.06        24.56 o                         
   4   4   1          0.39         -0.28         0.63 o                         
   5   4   1        312.24        317.27        27.92 o                         
   6   4   1         13.63         12.48         1.72 o                         
 -10   5   1         31.42         36.69         5.40 o                         
  -9   5   1          2.29          2.48         1.36 o                         
  -8   5   1          8.36          8.88         1.66 o                         
  -7   5   1          3.40          2.97         0.87 o                         
  -6   5   1          7.37          7.64         1.23 o                         
  -5   5   1         36.47         29.95         4.25 o                         
  -4   5   1        794.48        803.49        76.93 o                         
  -3   5   1        142.72        148.76        13.65 o                         
  -2   5   1        256.21        251.85        22.73 o                         
  -1   5   1        186.25        179.95        14.04 o                         
   0   5   1        475.16        497.28        35.84 o                         
   1   5   1          7.35          7.10         1.12 o                         
   2   5   1         28.37         32.75         3.69 o                         
   3   5   1        130.36        127.19         7.32 o                         
   4   5   1        100.79        104.07        11.28 o                         
   5   5   1         26.09         27.09         2.48 o                         
 -10   6   1          3.08          2.53         1.12 o                         
  -9   6   1        154.33        171.07        11.65 o                         
  -8   6   1          0.02          0.61         0.68 o                         
  -7   6   1         26.33         31.03         4.74 o                         
  -6   6   1        133.13        138.95        15.54 o                         
  -5   6   1          4.57          4.55         1.53 o                         
  -4   6   1        671.75        648.41        66.85 o                         
  -3   6   1          7.13          8.05         0.87 o                         
  -2   6   1        212.03        211.42        17.82 o                         
  -1   6   1        104.86        106.23         7.74 o                         
   0   6   1         78.90         79.67         7.26 o                         
   1   6   1          5.27          4.87         1.02 o                         
   2   6   1         15.85         16.13         2.15 o                         
   3   6   1         28.80         27.49         3.73 o                         
   4   6   1         16.14         16.47         1.88 o                         
  -9   7   1         39.27         38.05         3.07 o                         
  -8   7   1        200.18        198.14        23.29 o                         
  -7   7   1         16.91         18.34         2.42 o                         
  -6   7   1         22.87         21.89         2.68 o                         
  -5   7   1        262.66        287.30        27.81 o                         
  -4   7   1         78.98         75.20         8.98 o                         
  -3   7   1        196.76        204.60        18.22 o                         
  -2   7   1        188.38        185.48        12.54 o                         
  -1   7   1        349.52        369.82        24.29 o                         
   0   7   1         22.95         25.93         2.95 o                         
   1   7   1         23.42         26.47         2.88 o                         
   2   7   1         88.15         83.23         7.76 o                         
   3   7   1          1.40          1.16         0.82 o                         
  -9   8   1          2.84          1.57         0.83 o                         
  -8   8   1         95.50        106.07        10.80 o                         
  -7   8   1          3.41          5.21         1.05 o                         
  -6   8   1        163.31        181.74        20.89 o                         
  -5   8   1         28.03         25.29         2.92 o                         
  -4   8   1         38.38         36.24         7.17 o                         
  -3   8   1        212.91        194.05        13.19 o                         
  -2   8   1         44.44         44.15         3.54 o                         
  -1   8   1        290.02        284.56        27.33 o                         
   0   8   1         37.11         38.74         5.27 o                         
   1   8   1        209.93        216.88        24.09 o                         
   2   8   1         12.67         10.88         1.77 o                         
  -8   9   1         51.33         55.14         9.00 o                         
  -7   9   1          0.24         -0.26         0.70 o                         
  -6   9   1         58.64         59.45         5.62 o                         
  -5   9   1          0.93          1.47         0.59 o                         
  -4   9   1          1.91          1.17         0.63 o                         
  -3   9   1         55.58         52.62         4.61 o                         
  -2   9   1         34.39         31.46         4.68 o                         
  -1   9   1         10.10         11.97         1.52 o                         
   0   9   1         81.03         79.96        11.06 o                         
  -6  10   1         47.02         47.94         7.86 o                         
  -5  10   1          0.04         -0.06         0.51 o                         
  -3  10   1         41.05         37.31         7.24 o                         
   2 -10   2         78.89         56.34        11.35 o                         
   3 -10   2         82.32         91.56        15.00 o                         
   4 -10   2         30.94         30.13         8.22 o                         
   5 -10   2        180.02        202.57        22.91 o                         
   6 -10   2         18.71         16.45         2.20 o                         
  -1  -9   2          1.95          1.45         0.95 o                         
   0  -9   2          2.04          1.57         0.57 o                         
   1  -9   2         59.36         51.34         3.56 o                         
   2  -9   2          2.44          1.49         0.58 o                         
   3  -9   2          5.45          4.16         1.51 o                         
   4  -9   2        125.53        118.88        15.33 o                         
   5  -9   2          2.21          2.19         1.47 o                         
   6  -9   2        208.66        244.17        17.59 o                         
   7  -9   2          3.92          3.90         1.14 o                         
   8  -9   2         57.68         63.07        10.37 o                         
  -2  -8   2         97.57         92.44        10.84 o                         
  -1  -8   2         30.84         31.72         7.11 o                         
   0  -8   2         53.53         54.92         2.23 o                         
   1  -8   2         23.00         21.81         1.92 o                         
   2  -8   2          7.74          9.09         1.06 o                         
   3  -8   2         16.00         16.46         2.44 o                         
   4  -8   2         78.77         78.25         9.81 o                         
   5  -8   2         21.35         18.03         3.31 o                         
   6  -8   2        106.82        120.19        10.77 o                         
   7  -8   2         29.58         35.35         4.93 o                         
   8  -8   2         86.02        103.87         7.68 o                         
  -4  -7   2         50.20         44.96         7.51 o                         
  -3  -7   2        228.00        217.40        14.43 o                         
  -2  -7   2          1.51          0.80         0.71 o                         
  -1  -7   2        647.32        663.64        27.29 o                         
   0  -7   2          0.35          1.50         0.43 o                         
   1  -7   2        405.73        410.41        27.52 o                         
   2  -7   2        236.07        228.19        15.95 o                         
   3  -7   2        109.45        121.58        10.80 o                         
   4  -7   2        433.35        432.58        38.15 o                         
   5  -7   2         22.25         17.44         3.19 o                         
   6  -7   2        478.69        529.90        32.16 o                         
   7  -7   2        106.04        104.56         6.08 o                         
   8  -7   2        153.89        163.56        10.94 o                         
   9  -7   2          2.27          0.72         1.02 o                         
  -5  -6   2          0.12          0.27         0.83 o                         
  -4  -6   2         14.49         14.11         1.47 o                         
  -3  -6   2         12.49         12.80         1.88 o                         
  -2  -6   2         61.88         62.68         3.98 o                         
  -1  -6   2         85.19         83.47         4.59 o                         
   0  -6   2        777.57        783.51        40.65 o                         
   1  -6   2        116.78        126.89         7.86 o                         
   2  -6   2        317.34        332.53        20.93 o                         
   3  -6   2        219.37        237.48        15.15 o                         
   4  -6   2          3.63          6.01         1.53 o                         
   5  -6   2        155.04        161.01         5.78 o                         
   6  -6   2         71.73         73.01         5.39 o                         
   7  -6   2        556.58        599.01        31.00 o                         
   8  -6   2         50.91         49.72         3.37 o                         
   9  -6   2         74.68         84.93         6.47 o                         
  -6  -5   2         87.05         80.41        11.15 o                         
  -5  -5   2          2.08          1.90         0.79 o                         
  -4  -5   2         34.48         33.22         2.90 o                         
  -3  -5   2        244.85        249.61         9.90 o                         
  -2  -5   2         94.06         99.33         2.80 o                         
  -1  -5   2         25.92         22.53         1.27 o                         
   0  -5   2        196.42        218.42         7.25 o                         
   1  -5   2          0.63          1.73         0.45 o                         
   2  -5   2        537.23        590.50        32.35 o                         
   3  -5   2        114.15        111.66         6.89 o                         
   4  -5   2          4.38          4.29         0.48 o                         
   5  -5   2          1.00          0.99         0.49 o                         
   6  -5   2         85.68         88.54         5.66 o                         
   7  -5   2        230.03        230.86        12.97 o                         
   8  -5   2         32.87         34.60         3.26 o                         
   9  -5   2        219.07        240.18        17.21 o                         
  -7  -4   2        158.93        154.89        21.73 o                         
  -6  -4   2          5.11          5.46         0.91 o                         
  -5  -4   2        368.28        363.83        15.18 o                         
  -4  -4   2        168.31        178.98         7.24 o                         
  -3  -4   2          9.64          8.55         0.75 o                         
  -2  -4   2        747.00        769.87        30.16 o                         
  -1  -4   2          3.06          4.53         3.31 o                         
   0  -4   2       1325.97       1318.71        56.06 o                         
   1  -4   2         56.05         63.36         3.16 o                         
   2  -4   2       1516.27       1641.45        55.56 o                         
   3  -4   2         28.12         30.54         1.78 o                         
   4  -4   2         30.98         31.03         2.45 o                         
   5  -4   2          0.21          0.18         0.22 o                         
   6  -4   2         20.44         17.75         1.52 o                         
   7  -4   2         11.75         13.47         2.08 o                         
   8  -4   2        139.02        140.67         8.06 o                         
   9  -4   2         62.10         64.68         5.65 o                         
  -7  -3   2        104.46        103.00         8.00 o                         
  -6  -3   2         73.19         76.01         3.85 o                         
  -5  -3   2        249.64        244.95         9.84 o                         
  -4  -3   2          4.87          5.32         0.67 o                         
  -3  -3   2        650.04        642.67        11.78 o                         
  -2  -3   2        326.12        361.89         8.55 o                         
  -1  -3   2        358.65        345.06         8.21 o                         
   0  -3   2       4310.73       4658.66       129.04 o                         
   1  -3   2       4559.00       4910.95       150.54 o                         
   2  -3   2       4077.00       4236.32        27.59 o                         
   3  -3   2        185.11        160.35         3.95 o                         
   4  -3   2        835.56        812.91        18.25 o                         
   5  -3   2          8.55          8.12         1.11 o                         
   6  -3   2          6.17          5.65         0.64 o                         
   7  -3   2        134.18        136.24         8.72 o                         
   8  -3   2        125.32        142.39        12.97 o                         
   9  -3   2         19.31         21.97         1.75 o                         
  -8  -2   2          4.37          3.93         0.95 o                         
  -7  -2   2        130.40        137.83        10.11 o                         
  -6  -2   2         52.99         53.93         3.50 o                         
  -5  -2   2        151.73        137.29        10.26 o                         
  -4  -2   2         46.84         45.36         2.32 o                         
  -3  -2   2          1.39          1.72         0.40 o                         
  -2  -2   2        180.05        172.20         5.03 o                         
  -1  -2   2        246.09        274.03         3.18 o                         
   0  -2   2        316.41        344.11         4.95 o                         
   1  -2   2       2984.62       3160.40       144.27 o                         
   2  -2   2        547.81        531.86        34.63 o                         
   3  -2   2       2303.16       2044.13       132.78 o                         
   4  -2   2        332.68        304.77        15.71 o                         
   5  -2   2        207.10        179.40        10.58 o                         
   6  -2   2        106.12        102.04         6.45 o                         
   7  -2   2          4.12          4.55         0.82 o                         
   8  -2   2        279.70        313.82        11.09 o                         
   9  -2   2          5.70          6.76         1.63 o                         
  -8  -1   2        153.29        163.56         8.89 o                         
  -7  -1   2         15.39         14.19         1.44 o                         
  -6  -1   2        619.38        623.93        16.98 o                         
  -5  -1   2        409.31        391.10        24.22 o                         
  -4  -1   2       1352.20       1217.16        86.53 o                         
  -3  -1   2        237.96        215.92        20.77 o                         
  -2  -1   2       1593.74       1671.26        26.55 o                         
  -1  -1   2          7.93          4.70         0.80 o                         
   0  -1   2        230.00        304.88         9.13 o                         
   1  -1   2          8.16         10.03         1.60 o                         
   2  -1   2          0.40          3.09         0.38 o                         
   3  -1   2       1560.86       1361.44       104.71 o                         
   4  -1   2        678.26        626.08        27.69 o                         
   5  -1   2         48.29         52.60         2.15 o                         
   6  -1   2         72.57         70.44         3.94 o                         
   7  -1   2        100.79        107.68         4.82 o                         
   8  -1   2         12.18         11.72         1.29 o                         
   9  -1   2         15.10         20.05         3.08 o                         
  -9   0   2         25.00         25.74         2.49 o                         
  -8   0   2         13.44         13.87         1.56 o                         
  -7   0   2        140.53        136.21         7.00 o                         
  -6   0   2       1121.92       1069.15        39.57 o                         
  -5   0   2        889.79        798.04        71.08 o                         
  -4   0   2       8138.46       7121.05       400.04 o                         
  -3   0   2          2.11          2.71         0.81 o                         
  -2   0   2       6541.53       5924.47        65.39 o                         
  -1   0   2       2201.18       2330.53       110.35 o                         
   0   0   2       1302.49       1375.64        58.51 o                         
   1   0   2       4120.62       3911.45        43.45 o                         
   2   0   2       1056.16       1016.13        37.05 o                         
   3   0   2       1931.14       1788.53        73.04 o                         
   4   0   2        447.43        422.16        13.51 o                         
   5   0   2         59.50         62.16         2.87 o                         
   6   0   2        160.29        164.39         6.70 o                         
   7   0   2         24.12         23.47         1.71 o                         
   8   0   2          2.40          1.44         0.50 o                         
  -9   1   2          0.46          0.75         0.82 o                         
  -8   1   2          0.08          0.96         0.83 o                         
  -7   1   2         34.50         29.91         2.13 o                         
  -6   1   2          4.49          4.73         0.95 o                         
  -5   1   2       1699.74       1673.45        38.90 o                         
  -4   1   2        149.36        136.76         3.42 o                         
  -3   1   2       3703.55       3787.06       212.13 o                         
  -2   1   2       1589.20       1537.80       127.28 o                         
  -1   1   2       3601.95       3485.63       261.51 o                         
   0   1   2        106.79         86.96         6.09 o                         
   1   1   2        438.70        392.99        39.96 o                         
   2   1   2       3185.89       3004.69       184.38 o                         
   3   1   2        403.04        368.24         9.98 o                         
   4   1   2        607.13        573.59         9.72 o                         
   5   1   2        119.64        114.31         2.55 o                         
   6   1   2        293.70        304.84        16.81 o                         
   7   1   2          9.15         10.16         1.72 o                         
   8   1   2          3.41          2.93         1.91 o                         
 -10   2   2         22.74         29.24         6.17 o                         
  -9   2   2         67.72         76.28         5.61 o                         
  -8   2   2        103.16        105.38         5.94 o                         
  -7   2   2          2.35          2.52         0.84 o                         
  -6   2   2        313.57        329.79        10.65 o                         
  -5   2   2        150.34        152.12         7.17 o                         
  -4   2   2        636.65        651.14        63.79 o                         
  -3   2   2       1033.00       1073.36        80.27 o                         
  -2   2   2          9.77          8.39         0.73 o                         
  -1   2   2        126.45        123.66         8.14 o                         
   0   2   2         59.14         72.07         9.52 o                         
   1   2   2         85.55        101.21        11.81 o                         
   2   2   2        533.98        552.84        49.49 o                         
   3   2   2          1.55          2.76         0.62 o                         
   4   2   2        572.96        582.56        14.63 o                         
   5   2   2         45.07         45.88         4.69 o                         
   6   2   2        249.79        262.45        15.06 o                         
   7   2   2          7.84          8.51         1.31 o                         
 -10   3   2        213.04        243.44        32.75 o                         
  -9   3   2          0.15          1.34         0.95 o                         
  -8   3   2        106.36        100.09         5.70 o                         
  -7   3   2         46.83         44.41         3.18 o                         
  -6   3   2        106.45         99.36         5.20 o                         
  -5   3   2        757.76        748.95        83.28 o                         
  -4   3   2          8.50          8.72         3.17 o                         
  -3   3   2       4163.63       4161.95       243.58 o                         
  -2   3   2         25.73         23.75         0.83 o                         
  -1   3   2        130.07        127.45         9.88 o                         
   0   3   2          6.06          7.40         0.52 o                         
   1   3   2         86.89        103.65        12.05 o                         
   2   3   2         28.60         33.03         2.77 o                         
   3   3   2         24.08         24.26         2.28 o                         
   4   3   2         95.77         93.94         7.01 o                         
   5   3   2        115.27        116.99         8.12 o                         
   6   3   2          0.94          0.56         0.62 o                         
 -10   4   2         75.20         82.33        12.87 o                         
  -9   4   2         26.51         30.37         3.55 o                         
  -8   4   2         58.59         61.36         4.14 o                         
  -7   4   2        185.94        196.86        11.21 o                         
  -6   4   2         41.38         48.04         5.55 o                         
  -5   4   2          1.37          0.52         0.70 o                         
  -4   4   2       1425.60       1469.85        90.98 o                         
  -3   4   2        767.26        717.17        50.00 o                         
  -2   4   2       1648.48       1589.72        96.17 o                         
  -1   4   2        961.06        891.19        60.62 o                         
   0   4   2        792.83        814.58        58.25 o                         
   1   4   2        413.47        414.13        48.29 o                         
   2   4   2        106.90         97.19         7.67 o                         
   3   4   2         86.60         86.20         6.43 o                         
   4   4   2        181.12        178.98         9.95 o                         
   5   4   2          0.70          0.78         0.86 o                         
   6   4   2          0.08          0.86         0.68 o                         
 -10   5   2        138.26        160.27        21.71 o                         
  -9   5   2         17.81         19.19         2.75 o                         
  -8   5   2        129.34        139.71        12.42 o                         
  -7   5   2          4.25          3.48         0.86 o                         
  -6   5   2          4.41          5.44         1.99 o                         
  -5   5   2         48.57         55.35         7.09 o                         
  -4   5   2        362.11        346.05        23.23 o                         
  -3   5   2         48.93         43.81         2.25 o                         
  -2   5   2       1117.66       1074.45        70.83 o                         
  -1   5   2         28.04         27.98         1.19 o                         
   0   5   2       2470.55       2439.14       300.45 o                         
   1   5   2         88.63         89.90         6.51 o                         
   2   5   2        423.65        442.86        32.27 o                         
   3   5   2        672.72        677.99        34.77 o                         
   4   5   2          2.44          2.89         0.93 o                         
   5   5   2        137.15        135.18        19.02 o                         
 -10   6   2         21.92         24.16         3.10 o                         
  -9   6   2        251.57        263.48        19.28 o                         
  -8   6   2         41.72         46.42         4.82 o                         
  -7   6   2         86.00         90.93         7.17 o                         
  -6   6   2         60.97         65.40         9.08 o                         
  -5   6   2          2.09          1.75         0.80 o                         
  -4   6   2         85.55         82.57         8.63 o                         
  -3   6   2        277.06        275.05        17.23 o                         
  -2   6   2         81.88         75.46         6.98 o                         
  -1   6   2         42.62         40.45         2.61 o                         
   0   6   2         31.81         36.19         3.50 o                         
   1   6   2        214.27        212.90        12.28 o                         
   2   6   2        182.06        192.40        10.59 o                         
   3   6   2          5.41          6.07         1.23 o                         
   4   6   2         41.12         38.14         6.47 o                         
  -9   7   2        115.58        127.16        14.60 o                         
  -8   7   2         84.95        100.05        10.62 o                         
  -7   7   2        231.07        252.77        34.50 o                         
  -6   7   2         80.19         85.27         7.60 o                         
  -5   7   2        373.14        392.35        40.50 o                         
  -4   7   2         54.71         49.63         3.89 o                         
  -3   7   2         54.82         50.61         4.49 o                         
  -2   7   2        422.61        400.64        28.08 o                         
  -1   7   2         27.64         25.37         2.98 o                         
   0   7   2         44.84         50.87         4.44 o                         
   1   7   2         24.05         23.87         2.88 o                         
   2   7   2         38.53         42.06         2.92 o                         
   3   7   2          4.14          4.65         1.17 o                         
  -9   8   2         14.27         16.11         1.90 o                         
  -8   8   2         24.79         21.77         4.17 o                         
  -7   8   2          4.33          4.87         1.64 o                         
  -6   8   2        296.09        325.75        37.39 o                         
  -5   8   2          4.53          7.09         1.71 o                         
  -4   8   2        118.37        112.89         8.09 o                         
  -3   8   2        192.89        184.14        11.85 o                         
  -2   8   2          0.67          0.77         0.69 o                         
  -1   8   2        194.13        194.72        25.78 o                         
   0   8   2         12.08         12.13         1.70 o                         
   1   8   2        255.09        269.47        14.81 o                         
  -8   9   2         23.54         25.32         6.24 o                         
  -7   9   2         26.82         27.02         3.33 o                         
  -6   9   2         38.57         40.77         5.49 o                         
  -5   9   2          3.26          2.66         1.06 o                         
  -4   9   2         18.10         16.86         1.48 o                         
  -3   9   2          0.73         -0.20         0.60 o                         
  -2   9   2          7.74          5.05         0.95 o                         
  -1   9   2          0.47          0.38         0.51 o                         
  -5  10   2          0.49          1.10         1.17 o                         
   2 -10   3         53.65         40.15         6.71 o                         
   3 -10   3         90.00         79.98        19.02 o                         
   4 -10   3          0.69          0.62         1.35 o                         
   5 -10   3        134.26        141.39        26.98 o                         
   6 -10   3          0.33          0.07         1.35 o                         
   0  -9   3         14.47         12.84         3.59 o                         
   1  -9   3         68.47         59.40         9.16 o                         
   2  -9   3          8.54          5.55         1.55 o                         
   3  -9   3          1.13          0.64         0.46 o                         
   4  -9   3         57.27         51.82         6.45 o                         
   5  -9   3         14.82         13.36         2.21 o                         
   6  -9   3         69.84         70.30         6.78 o                         
   7  -9   3         81.01         83.69         9.80 o                         
  -2  -8   3        204.43        193.52        19.40 o                         
  -1  -8   3         14.67         12.07         1.42 o                         
   0  -8   3        131.57        118.83         9.41 o                         
   1  -8   3         13.72         13.99         1.49 o                         
   2  -8   3          2.25          1.54         0.52 o                         
   3  -8   3          1.37          1.22         0.39 o                         
   4  -8   3          7.24          5.96         0.82 o                         
   5  -8   3          6.74          5.43         1.14 o                         
   6  -8   3         29.57         27.58         3.15 o                         
   7  -8   3         23.29         22.03         3.11 o                         
   8  -8   3        228.07        241.77        17.50 o                         
  -4  -7   3         92.34         81.97        17.07 o                         
  -3  -7   3        188.26        185.10        12.23 o                         
  -2  -7   3         15.22         17.38         1.53 o                         
  -1  -7   3        853.93        862.81        48.80 o                         
   0  -7   3         95.13        101.30         5.29 o                         
   1  -7   3        607.90        616.94        41.48 o                         
   2  -7   3        353.96        362.45        25.18 o                         
   3  -7   3         74.77         79.94         7.94 o                         
   4  -7   3         55.78         58.39         5.12 o                         
   5  -7   3        174.62        160.08        15.61 o                         
   6  -7   3         18.50         22.43         2.89 o                         
   7  -7   3          4.31          3.12         1.53 o                         
   8  -7   3         28.90         31.55         2.93 o                         
   9  -7   3         32.35         33.40         5.79 o                         
  -5  -6   3          3.95          3.87         1.66 o                         
  -4  -6   3          2.01          1.77         0.68 o                         
  -3  -6   3          0.42          0.37         0.41 o                         
  -2  -6   3         12.74         13.78         1.33 o                         
  -1  -6   3        162.61        168.63         6.00 o                         
   0  -6   3         83.18         86.56         4.44 o                         
   1  -6   3       1321.01       1388.29        76.04 o                         
   2  -6   3         37.60         38.08         3.59 o                         
   3  -6   3       1181.63       1237.31        66.48 o                         
   4  -6   3        320.84        314.17        12.55 o                         
   5  -6   3         15.81         12.73         1.14 o                         
   6  -6   3        446.76        471.55        23.09 o                         
   7  -6   3          0.28          0.10         0.80 o                         
   8  -6   3        180.10        195.02        16.18 o                         
   9  -6   3         13.02         12.02         1.82 o                         
  -6  -5   3        133.09        125.96        14.89 o                         
  -5  -5   3          0.01          0.15         0.55 o                         
  -4  -5   3         17.71         17.82         1.46 o                         
  -3  -5   3         71.24         70.25         4.25 o                         
  -2  -5   3          5.39          5.80         1.12 o                         
  -1  -5   3          2.80          2.62         0.46 o                         
   0  -5   3          1.07          0.92         0.34 o                         
   1  -5   3         41.52         43.48         2.58 o                         
   2  -5   3       1857.56       2026.56        75.32 o                         
   3  -5   3         40.62         44.88         2.29 o                         
   4  -5   3        363.63        378.87         6.67 o                         
   5  -5   3         79.38         88.06         3.05 o                         
   6  -5   3         27.60         26.52         1.87 o                         
   7  -5   3         52.99         54.16         4.17 o                         
   8  -5   3         30.20         31.49         3.57 o                         
   9  -5   3        169.63        186.07        21.28 o                         
  -7  -4   3        153.63        141.27        19.92 o                         
  -6  -4   3        111.70        104.69         7.71 o                         
  -5  -4   3        391.72        383.20        16.87 o                         
  -4  -4   3        726.09        714.37        30.74 o                         
  -3  -4   3        120.13        125.17         3.74 o                         
  -2  -4   3        697.89        721.39        16.00 o                         
  -1  -4   3        694.98        743.39        23.05 o                         
   0  -4   3        492.52        523.31        15.74 o                         
   1  -4   3        278.37        304.45         7.34 o                         
   2  -4   3       1193.12       1281.49        21.15 o                         
   3  -4   3         56.36         61.72         1.97 o                         
   4  -4   3        359.22        355.95        12.60 o                         
   5  -4   3         41.43         35.87         2.00 o                         
   6  -4   3          0.87          1.11         0.51 o                         
   7  -4   3          7.77          7.67         1.77 o                         
   8  -4   3         11.74         12.39         1.50 o                         
   9  -4   3         47.09         52.39         6.33 o                         
  -7  -3   3         51.08         50.38         4.84 o                         
  -6  -3   3         41.15         37.04         3.27 o                         
  -5  -3   3        560.19        540.94        36.92 o                         
  -4  -3   3         21.04         22.64         1.31 o                         
  -3  -3   3       2363.41       2393.32        97.00 o                         
  -2  -3   3         81.90         84.10         2.77 o                         
  -1  -3   3        270.58        293.01         7.02 o                         
   0  -3   3       2465.98       2636.19        22.76 o                         
   1  -3   3        590.42        667.18        14.00 o                         
   2  -3   3       5244.81       5190.33       343.95 o                         
   3  -3   3         15.94         13.48         0.81 o                         
   4  -3   3       3258.15       3030.00       176.43 o                         
   5  -3   3         16.31         16.26         1.59 o                         
   6  -3   3         21.64         18.37         1.24 o                         
   7  -3   3         68.63         61.51         4.15 o                         
   8  -3   3          7.21          8.00         1.31 o                         
   9  -3   3         22.69         23.22         2.50 o                         
  -8  -2   3         18.53         19.17         3.51 o                         
  -7  -2   3         43.58         47.60         2.06 o                         
  -6  -2   3         79.95         79.54         5.18 o                         
  -5  -2   3        212.58        205.89        10.68 o                         
  -4  -2   3        238.33        205.49        15.53 o                         
  -3  -2   3        282.26        254.92        21.85 o                         
  -2  -2   3        149.64        134.20        12.64 o                         
  -1  -2   3         94.03         97.67         1.78 o                         
   0  -2   3        421.51        516.78        20.11 o                         
   1  -2   3        973.64       1027.67        15.61 o                         
   2  -2   3        679.12        628.53        78.65 o                         
   3  -2   3       3747.99       3443.61       298.86 o                         
   4  -2   3       1203.72       1109.58        62.44 o                         
   5  -2   3        595.90        585.44        21.64 o                         
   6  -2   3        299.55        289.63        10.93 o                         
   7  -2   3         10.50         10.75         1.30 o                         
   8  -2   3         67.04         72.99         6.40 o                         
   9  -2   3         44.19         50.34        10.13 o                         
  -8  -1   3         70.84         74.09         4.97 o                         
  -7  -1   3         99.31        100.53         4.80 o                         
  -6  -1   3         33.48         31.00         1.94 o                         
  -5  -1   3        641.98        611.51        29.49 o                         
  -4  -1   3        820.74        768.63        55.60 o                         
  -3  -1   3        707.64        617.45        62.41 o                         
  -2  -1   3         17.22         15.88         3.33 o                         
  -1  -1   3         36.22         35.73         1.54 o                         
   0  -1   3        164.68        187.75         5.88 o                         
   1  -1   3       1566.27       1615.66        18.94 o                         
   2  -1   3        217.61        226.88        12.09 o                         
   3  -1   3        759.01        664.33        33.75 o                         
   4  -1   3         23.60         23.37         2.72 o                         
   5  -1   3        413.73        389.36        10.22 o                         
   6  -1   3         12.37         14.17         1.19 o                         
   7  -1   3        251.04        270.91        11.72 o                         
   8  -1   3          5.49          5.29         1.07 o                         
  -9   0   3         93.98        108.52        12.99 o                         
  -8   0   3          4.69          6.61         1.24 o                         
  -7   0   3          3.68          4.40         0.69 o                         
  -6   0   3        136.77        133.68         4.07 o                         
  -5   0   3        100.72        101.18         4.70 o                         
  -4   0   3       2216.91       2128.57        73.98 o                         
  -3   0   3         49.09         40.76         2.13 o                         
  -2   0   3       6270.22       6346.18       539.50 o                         
  -1   0   3          3.69          5.19         0.63 o                         
   0   0   3          3.27          2.29         0.42 o                         
   1   0   3        371.86        361.46         5.70 o                         
   2   0   3         58.43         52.66         1.83 o                         
   3   0   3        500.74        473.01        12.80 o                         
   4   0   3        131.26        126.80         2.57 o                         
   5   0   3        145.93        136.29         2.79 o                         
   6   0   3        113.85        114.27         5.29 o                         
   7   0   3         10.82          9.49         1.68 o                         
   8   0   3         42.81         49.84         5.95 o                         
  -9   1   3         88.87         98.51         7.33 o                         
  -8   1   3         40.57         37.37         2.90 o                         
  -7   1   3         26.88         25.84         1.79 o                         
  -6   1   3         72.66         71.17         4.05 o                         
  -5   1   3          5.72          3.40         0.50 o                         
  -4   1   3       1035.37       1062.22        39.00 o                         
  -3   1   3        565.06        583.35        36.94 o                         
  -1   1   3       1927.95       1880.27       136.29 o                         
   0   1   3       4616.81       4308.87       288.67 o                         
   1   1   3         53.96         68.54         5.45 o                         
   2   1   3       2789.76       2824.44       218.73 o                         
   3   1   3       1530.25       1550.22        81.94 o                         
   4   1   3        168.10        172.16         5.15 o                         
   5   1   3        885.82        880.76        29.12 o                         
   6   1   3         64.72         64.43         5.27 o                         
   7   1   3         26.38         26.02         2.34 o                         
 -10   2   3         23.72         23.36         3.00 o                         
  -9   2   3        243.45        274.20        17.92 o                         
  -8   2   3         12.91         13.55         1.80 o                         
  -7   2   3         77.78         73.92         4.77 o                         
  -6   2   3         72.76         74.45         4.54 o                         
  -5   2   3        127.51        113.05         8.16 o                         
  -4   2   3        741.91        733.91        47.76 o                         
  -3   2   3        346.65        373.49        31.10 o                         
  -2   2   3        128.90        130.12        14.39 o                         
  -1   2   3        614.29        590.28        50.23 o                         
   0   2   3          6.62          3.60         0.59 o                         
   1   2   3       2280.60       2345.37       295.73 o                         
   2   2   3        160.09        162.55        14.70 o                         
   3   2   3          5.14          4.83         0.92 o                         
   4   2   3        791.55        795.99        29.42 o                         
   5   2   3         47.31         48.56         3.97 o                         
   6   2   3        218.30        230.13        19.00 o                         
   7   2   3         17.50         20.43         2.37 o                         
 -10   3   3        125.42        164.01        31.38 o                         
  -9   3   3         98.41        105.93         9.15 o                         
  -8   3   3        251.27        272.30        14.39 o                         
  -7   3   3        163.25        172.09         7.25 o                         
  -6   3   3         14.91         12.97         1.88 o                         
  -5   3   3         79.12         81.91         9.29 o                         
  -4   3   3        466.67        514.97        39.13 o                         
  -3   3   3        878.45        886.78        68.26 o                         
  -2   3   3        714.22        702.29        49.50 o                         
  -1   3   3        194.28        164.26        10.26 o                         
   0   3   3          4.86          7.77         1.27 o                         
   1   3   3        241.30        266.85        28.34 o                         
   2   3   3         91.61         92.35         6.29 o                         
   3   3   3          6.97          8.78         1.33 o                         
   4   3   3         66.00         66.39         5.18 o                         
   5   3   3          2.62          3.97         1.08 o                         
   6   3   3         15.95         16.99         1.88 o                         
 -10   4   3         71.22         76.54        10.61 o                         
  -9   4   3          0.07          0.67         1.03 o                         
  -8   4   3        573.67        614.26        38.15 o                         
  -7   4   3         28.66         29.03         3.03 o                         
  -6   4   3        389.82        395.90        45.69 o                         
  -5   4   3         33.37         35.04         5.26 o                         
  -4   4   3        587.51        586.70        37.70 o                         
  -3   4   3        973.79        989.63        74.21 o                         
  -2   4   3         10.98          8.62         0.70 o                         
  -1   4   3       2374.71       2334.04       132.80 o                         
   0   4   3        346.00        326.18        39.66 o                         
   1   4   3        679.39        707.04        76.99 o                         
   2   4   3         12.75         12.34         1.77 o                         
   3   4   3        351.02        363.86        20.49 o                         
   4   4   3         56.38         59.51         3.21 o                         
   5   4   3          2.09          1.29         0.70 o                         
 -10   5   3         54.54         65.06         9.09 o                         
  -9   5   3          4.18          2.79         1.01 o                         
  -8   5   3        218.46        242.67        18.33 o                         
  -7   5   3         77.66         84.74        10.81 o                         
  -6   5   3         89.49         92.78        12.41 o                         
  -5   5   3        212.41        198.65        28.54 o                         
  -4   5   3         90.11         90.13         5.21 o                         
  -3   5   3          0.52          0.89         0.30 o                         
  -2   5   3        117.90        117.36         7.98 o                         
  -1   5   3         45.23         44.22         2.81 o                         
   0   5   3        578.20        590.09        59.99 o                         
   1   5   3          0.59          0.36         0.63 o                         
   2   5   3        550.86        586.15        31.52 o                         
   3   5   3        139.60        149.01        13.42 o                         
   4   5   3         27.94         31.00         2.48 o                         
 -10   6   3         55.29         70.39        13.92 o                         
  -9   6   3         45.79         49.57         4.76 o                         
  -8   6   3        209.49        229.23        28.81 o                         
  -7   6   3         45.82         47.88         4.84 o                         
  -6   6   3        225.80        247.90        35.48 o                         
  -5   6   3         72.66         69.11         5.41 o                         
  -4   6   3         79.65         81.65         6.83 o                         
  -3   6   3        238.21        244.29        10.67 o                         
  -2   6   3        169.14        163.76         8.58 o                         
  -1   6   3        204.96        205.47        16.09 o                         
   0   6   3         12.26         11.57         1.88 o                         
   1   6   3          0.40          0.96         0.60 o                         
   2   6   3        209.37        225.48        20.05 o                         
   3   6   3          5.39          5.13         1.17 o                         
  -9   7   3         49.39         46.69         6.45 o                         
  -8   7   3         12.08         11.48         2.28 o                         
  -7   7   3        222.68        236.86        30.74 o                         
  -6   7   3          0.35          0.51         0.96 o                         
  -5   7   3        306.71        338.98        55.86 o                         
  -4   7   3         11.32         10.43         1.22 o                         
  -3   7   3         60.76         64.99         3.99 o                         
  -2   7   3        220.90        217.20        21.95 o                         
  -1   7   3         43.03         43.82         4.43 o                         
   0   7   3         77.39         74.59         6.90 o                         
   1   7   3          1.01          1.17         1.10 o                         
   2   7   3         29.60         31.15         2.84 o                         
  -8   8   3          0.76          0.41         0.66 o                         
  -7   8   3        105.77        109.36        16.48 o                         
  -6   8   3         96.74        101.42        13.79 o                         
  -5   8   3        109.14        123.00        18.61 o                         
  -4   8   3        115.60        119.70         9.16 o                         
  -3   8   3        251.41        256.76        35.31 o                         
  -2   8   3          0.32          0.43         0.38 o                         
  -1   8   3         37.59         37.91         3.99 o                         
   0   8   3         54.83         54.84         4.79 o                         
   1   8   3         43.60         40.36         6.84 o                         
  -7   9   3         44.76         44.15         7.23 o                         
  -6   9   3         24.40         20.79         4.36 o                         
  -5   9   3         24.15         24.05         4.16 o                         
  -4   9   3        114.14        130.73        13.45 o                         
  -3   9   3         40.69         44.93         7.33 o                         
  -2   9   3         21.90         20.81         3.37 o                         
  -1   9   3         53.10         41.43        13.71 o                         
   2 -10   4         23.73         18.21         3.47 o                         
   3 -10   4        156.53        146.97        29.07 o                         
   4 -10   4         27.64         35.47         7.36 o                         
  -1  -9   4          1.21          2.20         1.13 o                         
   0  -9   4         67.63         63.06         8.39 o                         
   1  -9   4         52.11         47.94         4.87 o                         
   2  -9   4        169.01        175.84        17.42 o                         
   3  -9   4          0.14          0.31         0.43 o                         
   4  -9   4        130.89        104.19        12.30 o                         
   5  -9   4         42.15         46.60         5.38 o                         
   6  -9   4          0.09          0.27         0.44 o                         
   7  -9   4        124.68        134.45        25.86 o                         
  -2  -8   4         73.47         69.78        11.66 o                         
  -1  -8   4          3.57          5.05         0.97 o                         
   0  -8   4         39.91         38.25         5.46 o                         
   1  -8   4          2.84          2.35         0.78 o                         
   2  -8   4         70.20         65.23         7.30 o                         
   3  -8   4        104.61        103.44         8.75 o                         
   4  -8   4         11.81         10.82         1.16 o                         
   5  -8   4          3.58          3.53         0.62 o                         
   6  -8   4          2.41          3.16         0.86 o                         
   7  -8   4          0.28         -0.11         0.70 o                         
   8  -8   4         42.71         43.13         7.27 o                         
  -4  -7   4         14.92         17.43         2.80 o                         
  -3  -7   4        169.86        169.42        16.09 o                         
  -2  -7   4         74.77         71.85         6.79 o                         
  -1  -7   4        233.58        232.92        18.98 o                         
   0  -7   4        339.58        336.26        18.87 o                         
   1  -7   4        223.10        209.89        24.33 o                         
   2  -7   4        624.56        649.76        41.90 o                         
   3  -7   4        335.81        334.21        21.28 o                         
   4  -7   4        275.89        261.55        17.60 o                         
   5  -7   4         16.53         14.62         1.61 o                         
   6  -7   4         40.51         38.42         3.72 o                         
   7  -7   4         30.21         26.06         2.97 o                         
   8  -7   4          6.69          2.90         1.54 o                         
  -4  -6   4         85.01         80.76         6.98 o                         
  -3  -6   4         34.41         34.02         2.49 o                         
  -2  -6   4        178.26        179.26         8.08 o                         
  -1  -6   4         72.22         71.24         4.05 o                         
   0  -6   4          6.84          6.84         0.79 o                         
   1  -6   4        964.87        972.34        50.99 o                         
   2  -6   4         90.59         83.64         5.04 o                         
   3  -6   4       1919.42       1908.06        76.99 o                         
   4  -6   4         63.50         64.48         3.54 o                         
   5  -6   4        569.38        578.61        22.63 o                         
   6  -6   4        123.95        118.55         5.80 o                         
   7  -6   4          6.42          4.98         1.02 o                         
   8  -6   4        117.63        128.98         8.84 o                         
   9  -6   4          4.45          2.70         1.12 o                         
  -6  -5   4         42.91         36.59        12.30 o                         
  -5  -5   4         23.86         21.21         2.31 o                         
  -4  -5   4         34.43         34.35         2.32 o                         
  -3  -5   4          5.34          5.67         0.80 o                         
  -2  -5   4          2.66          2.77         0.50 o                         
  -1  -5   4          6.38         10.12         2.05 o                         
   0  -5   4        333.68        345.10         6.29 o                         
   1  -5   4          0.77          0.91         0.23 o                         
   2  -5   4        163.54        168.76         8.88 o                         
   3  -5   4        252.58        242.43        12.18 o                         
   4  -5   4        365.01        351.11        10.92 o                         
   5  -5   4        507.25        508.81        13.69 o                         
   6  -5   4         54.14         52.19         3.75 o                         
   7  -5   4         38.63         37.62         2.90 o                         
   8  -5   4         62.05         66.71         4.88 o                         
   9  -5   4         25.40         25.90         2.84 o                         
  -7  -4   4         42.32         39.08         5.78 o                         
  -6  -4   4        141.68        143.68         7.78 o                         
  -5  -4   4         28.23         27.07         2.65 o                         
  -4  -4   4        776.37        772.96        39.78 o                         
  -3  -4   4        178.65        181.28         3.59 o                         
  -2  -4   4        416.44        434.08         8.85 o                         
  -1  -4   4        223.54        227.89         6.55 o                         
   0  -4   4          4.18          3.09         0.60 o                         
   1  -4   4         40.70         39.75         1.36 o                         
   2  -4   4          5.78          5.09         0.46 o                         
   3  -4   4        106.60        101.54         8.79 o                         
   4  -4   4        840.02        809.21        64.74 o                         
   5  -4   4          0.30          1.19         0.73 o                         
   6  -4   4        243.13        233.88        12.74 o                         
   7  -4   4          0.53          0.58         0.37 o                         
   8  -4   4         46.79         51.74         4.00 o                         
   9  -4   4         19.26         22.27         2.51 o                         
  -7  -3   4         37.88         35.91         1.81 o                         
  -6  -3   4         39.35         37.35         2.32 o                         
  -5  -3   4        321.89        310.21        28.13 o                         
  -4  -3   4        268.98        249.86        22.58 o                         
  -3  -3   4       2059.37       1959.34        97.05 o                         
  -2  -3   4       1220.87       1240.06        20.18 o                         
  -1  -3   4        509.44        522.52         8.86 o                         
   0  -3   4        888.20        943.17        19.45 o                         
   1  -3   4         60.16         46.61         6.86 o                         
   2  -3   4        497.17        427.56        55.74 o                         
   3  -3   4        221.91        197.91        20.53 o                         
   4  -3   4       1253.83       1185.98        90.17 o                         
   5  -3   4         14.15         14.70         1.19 o                         
   6  -3   4        165.17        163.61         6.67 o                         
   7  -3   4          2.61          2.18         0.60 o                         
   8  -3   4         20.41         21.22         2.65 o                         
  -8  -2   4          1.65          1.33         0.43 o                         
  -7  -2   4          7.14          5.35         0.83 o                         
  -6  -2   4        133.99        129.05         6.03 o                         
  -5  -2   4        101.93         98.63         7.97 o                         
  -4  -2   4          4.08          3.84         0.71 o                         
  -3  -2   4       1016.16        903.74       114.33 o                         
  -2  -2   4        110.06        122.43        12.25 o                         
  -1  -2   4       2191.37       2230.64        35.94 o                         
   0  -2   4         13.04         22.68         1.29 o                         
   1  -2   4         24.69         37.17         2.04 o                         
   2  -2   4       1261.44       1231.21        82.56 o                         
   3  -2   4         99.37         90.20         6.41 o                         
   4  -2   4       1649.09       1540.26        70.60 o                         
   5  -2   4          0.60          0.79         0.55 o                         
   6  -2   4        760.11        768.46        37.08 o                         
   7  -2   4         13.78         12.29         1.11 o                         
   8  -2   4         68.47         75.40         8.22 o                         
  -8  -1   4         87.75         99.95         6.93 o                         
  -7  -1   4        105.75        106.30         8.49 o                         
  -6  -1   4         42.24         38.95         3.03 o                         
  -5  -1   4        197.74        184.60        15.92 o                         
  -4  -1   4         21.33         19.86         1.84 o                         
  -3  -1   4       1033.31        965.43        86.56 o                         
  -2  -1   4        181.44        192.38        13.14 o                         
  -1  -1   4       1209.85       1242.21        29.55 o                         
   0  -1   4        359.17        397.33         8.75 o                         
   1  -1   4         14.68         17.66         0.63 o                         
   2  -1   4         94.53         91.50         3.08 o                         
   3  -1   4        185.90        209.10         8.83 o                         
   4  -1   4        121.57        124.81         2.90 o                         
   5  -1   4        330.24        347.76         5.57 o                         
   6  -1   4         91.37         88.88         4.70 o                         
   7  -1   4        261.68        294.70        25.84 o                         
   8  -1   4         12.36         11.79         4.69 o                         
  -9   0   4        157.45        170.30        19.35 o                         
  -8   0   4        291.73        293.53        25.82 o                         
  -7   0   4          9.11          8.53         1.18 o                         
  -6   0   4        398.30        375.64        10.42 o                         
  -5   0   4         91.51         90.20         4.13 o                         
  -4   0   4        292.46        289.80        12.79 o                         
  -3   0   4       2029.27       2077.61        72.67 o                         
  -2   0   4       2813.13       3061.21       143.70 o                         
  -1   0   4        850.66        947.50        39.97 o                         
   0   0   4        250.16        267.09        11.39 o                         
   1   0   4        104.08         96.78         3.29 o                         
   2   0   4        330.23        336.09         7.94 o                         
   3   0   4          2.94          6.10         1.35 o                         
   4   0   4        117.43        119.44         3.40 o                         
   5   0   4        192.18        188.23         5.54 o                         
   6   0   4          0.09          0.46         0.72 o                         
   7   0   4         33.57         36.86         3.10 o                         
  -9   1   4        173.27        182.88        12.94 o                         
  -8   1   4         22.73         24.86         2.32 o                         
  -7   1   4        503.86        498.86        23.88 o                         
  -6   1   4         12.97         12.36         0.98 o                         
  -5   1   4        201.51        215.75         4.17 o                         
  -4   1   4        388.40        422.84        22.83 o                         
  -3   1   4         49.62         61.87         5.00 o                         
  -2   1   4       3659.04       3700.83       258.88 o                         
  -1   1   4          0.82          0.92         0.41 o                         
   0   1   4       2687.26       2533.04       165.26 o                         
   1   1   4        182.16        223.80        14.67 o                         
   2   1   4        798.88        805.52        50.38 o                         
   3   1   4         70.14         65.10         3.02 o                         
   4   1   4         37.12         38.81         3.79 o                         
   5   1   4        351.14        352.31        19.44 o                         
   6   1   4          1.01          0.43         0.74 o                         
   7   1   4         54.56         59.43         7.05 o                         
  -9   2   4         94.01        110.35         7.90 o                         
  -8   2   4         50.76         53.93         3.61 o                         
  -7   2   4        239.32        251.77        12.36 o                         
  -6   2   4          0.08          2.05         0.66 o                         
  -5   2   4         21.13         24.58         1.43 o                         
  -4   2   4        234.87        268.01        18.38 o                         
  -3   2   4         15.36         16.52         0.99 o                         
  -2   2   4       1489.48       1446.83       124.02 o                         
  -1   2   4         76.60         86.69         8.29 o                         
   0   2   4       1866.43       1603.42       180.74 o                         
   1   2   4        749.55        758.38        79.11 o                         
   2   2   4        247.30        256.77        21.92 o                         
   3   2   4         49.86         50.99         3.62 o                         
   4   2   4        406.90        416.90        20.30 o                         
   5   2   4         65.98         66.41         4.95 o                         
   6   2   4         34.68         41.82         4.36 o                         
 -10   3   4          5.84          5.43         1.23 o                         
  -9   3   4        220.35        232.38        21.63 o                         
  -8   3   4         69.87         74.12         4.54 o                         
  -7   3   4        533.45        567.31        32.78 o                         
  -6   3   4         19.81         23.00         2.32 o                         
  -5   3   4        156.26        158.57        19.69 o                         
  -4   3   4          7.05          6.91         0.61 o                         
  -3   3   4          5.50         12.85         2.17 o                         
  -2   3   4       1254.08       1234.05       114.19 o                         
  -1   3   4         11.46         13.57         1.09 o                         
   0   3   4        360.62        380.80        37.93 o                         
   1   3   4        105.30        101.10        13.34 o                         
   2   3   4          1.80          1.44         0.67 o                         
   3   3   4        263.55        277.99        13.93 o                         
   4   3   4         26.39         25.59         2.96 o                         
   5   3   4          2.64          3.41         1.00 o                         
   6   3   4         44.60         46.10         7.66 o                         
 -10   4   4          4.62          4.57         1.91 o                         
  -9   4   4          8.32          7.96         1.43 o                         
  -8   4   4        341.44        370.08        33.98 o                         
  -7   4   4         59.31         58.35         7.83 o                         
  -6   4   4        681.52        711.81        91.13 o                         
  -5   4   4        104.41        109.48        18.14 o                         
  -4   4   4        763.01        763.82        69.35 o                         
  -3   4   4        206.38        204.82        17.33 o                         
  -2   4   4        145.50        136.76         7.41 o                         
  -1   4   4        715.82        715.56        47.84 o                         
   0   4   4        185.96        192.19        22.99 o                         
   1   4   4         43.19         42.02         3.12 o                         
   2   4   4          0.07          2.03         0.97 o                         
   3   4   4        117.87        121.90         7.23 o                         
   4   4   4         12.13         13.89         2.24 o                         
   5   4   4          2.52          2.27         0.83 o                         
 -10   5   4          6.34          5.60         1.22 o                         
  -9   5   4          8.83         10.24         1.69 o                         
  -8   5   4         93.13         99.31        10.24 o                         
  -7   5   4         11.87         10.57         1.89 o                         
  -6   5   4        547.29        552.02        90.50 o                         
  -5   5   4        106.48        102.29         9.73 o                         
  -4   5   4        877.92        871.72        56.33 o                         
  -3   5   4         82.33         76.80         5.31 o                         
  -2   5   4        575.32        555.15        29.64 o                         
  -1   5   4       1099.38       1104.30       103.39 o                         
   0   5   4          0.73          2.15         2.48 o                         
   1   5   4        716.37        743.17        53.14 o                         
   2   5   4         24.96         25.43         2.85 o                         
   3   5   4        200.01        209.26        18.50 o                         
   4   5   4          2.22          2.40         0.89 o                         
  -9   6   4          0.11          1.40         0.83 o                         
  -8   6   4        124.87        139.22        14.76 o                         
  -7   6   4         14.34         16.07         4.67 o                         
  -6   6   4        147.39        153.62        26.37 o                         
  -5   6   4        174.38        171.40        32.89 o                         
  -4   6   4         23.64         24.29         2.08 o                         
  -3   6   4        312.98        303.48        20.02 o                         
  -2   6   4        232.29        234.64        11.66 o                         
  -1   6   4          4.22          4.42         1.30 o                         
   0   6   4         78.93         78.40         7.55 o                         
   1   6   4         49.53         55.23         6.49 o                         
   2   6   4        166.05        171.66        11.79 o                         
   3   6   4          7.93          6.72         1.43 o                         
  -9   7   4         28.89         25.74         4.52 o                         
  -8   7   4         86.79         84.68        14.52 o                         
  -7   7   4         54.22         51.55         6.32 o                         
  -6   7   4        194.38        201.89        41.97 o                         
  -5   7   4         30.43         28.39         3.04 o                         
  -4   7   4         59.02         57.68         3.61 o                         
  -3   7   4        109.52        109.83         7.60 o                         
  -2   7   4         22.39         25.77         3.01 o                         
  -1   7   4          5.51          4.44         1.15 o                         
   0   7   4         35.30         32.44         4.33 o                         
   1   7   4          6.52          5.68         1.16 o                         
   2   7   4         16.74         14.17         3.37 o                         
  -8   8   4         14.59         11.59         2.75 o                         
  -7   8   4         70.03         66.48        14.92 o                         
  -6   8   4          0.02          0.54         0.60 o                         
  -5   8   4        148.71        146.98        27.18 o                         
  -4   8   4          1.75          0.94         0.42 o                         
  -3   8   4        283.99        294.43        26.68 o                         
  -2   8   4          4.19          1.45         0.70 o                         
  -1   8   4         48.85         56.47         8.84 o                         
   0   8   4         72.66         62.33        17.68 o                         
  -6   9   4          0.29          0.63         0.52 o                         
  -5   9   4         15.21         15.14         2.35 o                         
  -4   9   4         91.82         95.48        15.65 o                         
  -3   9   4         26.39         17.98         6.17 o                         
   2 -10   5          4.00          4.87         1.41 o                         
   3 -10   5        143.14        141.32        33.72 o                         
   4 -10   5          0.48          0.29         1.00 o                         
   0  -9   5         23.00         17.79         2.35 o                         
   1  -9   5          5.25          5.32         1.15 o                         
   2  -9   5        126.56        114.05        12.34 o                         
   3  -9   5         27.50         23.01         3.18 o                         
   4  -9   5        155.68        144.20        28.91 o                         
   5  -9   5         54.54         57.84        13.81 o                         
   6  -9   5          0.11          1.05         1.40 o                         
  -2  -8   5         22.70         20.91         2.37 o                         
  -1  -8   5          5.42          6.24         1.15 o                         
   0  -8   5          4.59          3.62         0.93 o                         
   1  -8   5          8.85          9.71         1.86 o                         
   2  -8   5         34.94         34.34         4.44 o                         
   3  -8   5        150.94        141.39        21.65 o                         
   4  -8   5        150.34        127.84        16.05 o                         
   5  -8   5         33.92         31.62         5.20 o                         
   6  -8   5         92.37         90.41        11.08 o                         
   7  -8   5          0.11         -0.06         0.68 o                         
  -4  -7   5          2.98          3.16         1.52 o                         
  -3  -7   5        309.48        317.10        22.21 o                         
  -2  -7   5         90.25         89.57         8.18 o                         
  -1  -7   5         36.48         33.42         4.00 o                         
   0  -7   5        260.94        264.34        23.34 o                         
   1  -7   5         63.76         60.22         5.51 o                         
   2  -7   5         88.22         98.75         7.93 o                         
   3  -7   5         26.36         23.53         2.30 o                         
   4  -7   5         51.88         56.01         3.51 o                         
   5  -7   5        145.50        131.84         7.14 o                         
   6  -7   5         18.64         18.63         2.12 o                         
   7  -7   5         28.74         24.28         2.94 o                         
   8  -7   5          2.67          3.38         1.39 o                         
  -5  -6   5         17.70         18.25         2.64 o                         
  -4  -6   5         74.45         78.62         5.58 o                         
  -3  -6   5        336.80        345.28        18.41 o                         
  -2  -6   5        137.01        139.04         8.00 o                         
  -1  -6   5        443.67        464.28        22.45 o                         
   0  -6   5        403.48        393.01        18.84 o                         
   1  -6   5        194.74        208.70         8.51 o                         
   2  -6   5        681.51        708.12        33.31 o                         
   3  -6   5         61.72         71.29        11.47 o                         
   4  -6   5        613.80        603.30        32.79 o                         
   5  -6   5        191.53        172.03         9.42 o                         
   6  -6   5         65.58         58.87         3.75 o                         
   7  -6   5          0.24          0.87         0.81 o                         
   8  -6   5         18.57         16.83         3.15 o                         
  -6  -5   5          0.29          0.15         1.19 o                         
  -5  -5   5         52.05         53.12         4.00 o                         
  -4  -5   5         53.11         59.89         4.75 o                         
  -3  -5   5          0.23          0.00         0.70 o                         
  -2  -5   5        537.29        560.29        35.86 o                         
  -1  -5   5         69.38         70.77         6.93 o                         
   0  -5   5        228.31        252.75         9.12 o                         
   1  -5   5        121.53        136.65         4.85 o                         
   2  -5   5          1.89          1.43         0.33 o                         
   3  -5   5        572.70        543.78        53.96 o                         
   4  -5   5          0.95          1.55         0.51 o                         
   5  -5   5        798.95        810.65        34.41 o                         
   6  -5   5          1.20          0.65         0.34 o                         
   7  -5   5        147.74        158.36        14.10 o                         
   8  -5   5          5.71          4.81         0.99 o                         
  -6  -4   5        108.55         95.50        10.33 o                         
  -5  -4   5        112.81        107.88         7.91 o                         
  -4  -4   5        290.39        271.12        15.11 o                         
  -3  -4   5          4.60          4.43         0.59 o                         
  -2  -4   5        383.84        407.79        12.97 o                         
  -1  -4   5         29.10         34.32         2.46 o                         
   0  -4   5         73.21         83.17         3.34 o                         
   1  -4   5         34.33         30.23         2.17 o                         
   2  -4   5        275.81        251.34        32.89 o                         
   3  -4   5         42.12         40.15         4.55 o                         
   4  -4   5         93.58         82.98         6.53 o                         
   5  -4   5         90.45         79.33         4.07 o                         
   6  -4   5        123.35        113.51         6.15 o                         
   7  -4   5         74.61         68.40         5.60 o                         
   8  -4   5         97.25        108.40         7.97 o                         
  -7  -3   5        151.13        148.32         8.56 o                         
  -6  -3   5         38.81         35.40         2.99 o                         
  -5  -3   5        200.31        190.20        13.07 o                         
  -4  -3   5        397.71        356.74        48.05 o                         
  -3  -3   5        510.91        488.67        32.70 o                         
  -2  -3   5       2913.03       2946.86        72.68 o                         
  -1  -3   5        719.99        758.61        18.25 o                         
   0  -3   5       2082.02       2268.31        63.08 o                         
   1  -3   5         86.33        104.34         2.82 o                         
   2  -3   5        132.19        144.17         8.40 o                         
   3  -3   5        336.53        337.28        23.93 o                         
   4  -3   5         46.23         42.46         2.81 o                         
   5  -3   5        275.22        257.24         8.15 o                         
   6  -3   5        122.72        119.65         5.59 o                         
   7  -3   5          1.82          1.04         0.50 o                         
   8  -3   5         91.72        103.97        16.98 o                         
  -8  -2   5         19.84         17.79         1.58 o                         
  -7  -2   5         13.20         13.29         1.44 o                         
  -6  -2   5          0.26          1.51         0.83 o                         
  -5  -2   5          6.97          5.73         0.84 o                         
  -4  -2   5          6.99          7.38         0.69 o                         
  -3  -2   5        627.93        556.04        85.99 o                         
  -2  -2   5        225.16        177.88        28.48 o                         
  -1  -2   5       6184.24       6698.34       344.99 o                         
   0  -2   5        534.61        534.31        10.77 o                         
   1  -2   5       1731.97       1850.78        30.89 o                         
   2  -2   5        834.26        880.39        15.21 o                         
   3  -2   5        128.70        126.73         2.68 o                         
   4  -2   5        509.74        526.92        15.85 o                         
   5  -2   5        219.13        208.99         5.96 o                         
   6  -2   5        348.52        363.80        15.18 o                         
   7  -2   5          2.95          2.68         0.59 o                         
   8  -2   5         23.78         29.35         3.56 o                         
  -8  -1   5         83.28         90.81         6.29 o                         
  -7  -1   5        174.06        173.53         7.74 o                         
  -6  -1   5          1.41          1.26         0.48 o                         
  -5  -1   5          1.95          1.50         0.45 o                         
  -4  -1   5        618.51        587.32        48.90 o                         
  -3  -1   5          1.13          2.01         0.55 o                         
  -2  -1   5         45.81         56.08         6.99 o                         
  -1  -1   5        358.04        385.24        22.60 o                         
   0  -1   5          0.32          0.10         0.29 o                         
   1  -1   5        585.72        581.61        13.20 o                         
   2  -1   5        280.74        302.23         5.48 o                         
   3  -1   5         94.84         87.34         2.75 o                         
   4  -1   5        178.28        174.87         4.82 o                         
   5  -1   5         13.52         12.26         1.10 o                         
   6  -1   5        343.92        362.18        19.10 o                         
   7  -1   5          2.14          1.92         0.79 o                         
  -9   0   5         30.05         31.16         2.22 o                         
  -8   0   5        388.80        394.89        26.80 o                         
  -7   0   5          8.92          6.67         0.82 o                         
  -6   0   5        760.26        756.85        31.23 o                         
  -5   0   5         27.46         28.56         1.82 o                         
  -4   0   5          3.21          3.68         0.66 o                         
  -3   0   5        882.57        902.24        43.96 o                         
  -2   0   5          7.62          9.40         0.85 o                         
  -1   0   5       1528.45       1602.49        60.97 o                         
   0   0   5         29.55         40.49         2.11 o                         
   1   0   5        347.95        327.07        14.50 o                         
   2   0   5        482.28        486.74        17.20 o                         
   3   0   5         10.30          9.86         0.92 o                         
   4   0   5         28.11         31.62         2.09 o                         
   5   0   5         93.98         91.20         6.08 o                         
   6   0   5         22.80         21.53         2.02 o                         
   7   0   5         28.87         33.50         3.52 o                         
  -9   1   5          3.97          3.81         1.11 o                         
  -8   1   5        132.77        131.65        11.85 o                         
  -7   1   5        403.66        395.01        21.29 o                         
  -6   1   5        340.32        336.25         6.22 o                         
  -5   1   5        371.85        369.61        12.18 o                         
  -4   1   5        870.86        930.10        48.20 o                         
  -3   1   5         24.89         22.07         1.77 o                         
  -2   1   5       1838.68       1968.17       134.39 o                         
  -1   1   5       3130.55       3171.72       223.69 o                         
   0   1   5       2187.52       2106.29       146.38 o                         
   1   1   5       1084.95       1085.78        59.25 o                         
   2   1   5        296.22        259.23        18.53 o                         
   3   1   5        117.26        124.45         4.75 o                         
   4   1   5         79.72         81.68         5.92 o                         
   5   1   5         32.84         30.70         2.62 o                         
   6   1   5         22.15         23.86         2.28 o                         
   7   1   5         25.00         25.12         2.22 o                         
  -9   2   5          9.97          9.72         1.63 o                         
  -8   2   5        146.13        157.72         8.79 o                         
  -7   2   5        192.03        209.16        11.14 o                         
  -6   2   5         22.94         24.25         3.66 o                         
  -5   2   5        358.27        381.95        19.31 o                         
  -4   2   5         67.87         63.79         5.29 o                         
  -3   2   5       1083.87       1127.35        91.85 o                         
  -2   2   5        226.71        254.85        20.97 o                         
  -1   2   5         36.31         35.34         3.32 o                         
   0   2   5       2528.67       2331.14       322.72 o                         
   1   2   5          0.21          1.96         0.67 o                         
   2   2   5        986.84       1035.74        56.24 o                         
   3   2   5          0.39          0.66         0.76 o                         
   4   2   5        439.43        458.48        23.80 o                         
   5   2   5         54.27         55.03         5.50 o                         
   6   2   5          7.15          6.29         1.70 o                         
  -9   3   5         94.26        101.13         7.05 o                         
  -8   3   5         44.62         44.46         4.57 o                         
  -7   3   5        360.03        395.93        22.91 o                         
  -6   3   5        216.69        227.81        24.58 o                         
  -5   3   5        284.18        280.71        22.19 o                         
  -4   3   5         53.61         54.15         4.72 o                         
  -3   3   5          2.45          2.54         0.43 o                         
  -2   3   5         31.53         24.13         2.85 o                         
  -1   3   5         28.91         26.44         2.61 o                         
   0   3   5        224.12        238.76        21.23 o                         
   1   3   5          1.67          2.26         0.78 o                         
   2   3   5        176.26        191.01         6.97 o                         
   3   3   5        346.91        365.65        19.89 o                         
   4   3   5         76.85         83.16         7.67 o                         
   5   3   5         38.05         40.40         2.92 o                         
  -9   4   5          2.62          2.07         0.92 o                         
  -8   4   5         57.16         58.83         6.46 o                         
  -7   4   5        365.22        381.84        36.78 o                         
  -6   4   5        110.61        111.19        13.77 o                         
  -5   4   5        656.85        674.80        57.38 o                         
  -4   4   5        304.11        291.98        38.84 o                         
  -3   4   5        259.60        248.82        22.93 o                         
  -2   4   5          4.16          6.63         0.78 o                         
  -1   4   5        276.36        272.09        36.47 o                         
   0   4   5        408.33        416.64        28.34 o                         
   1   4   5          9.33         10.20         1.58 o                         
   2   4   5        138.85        147.01        12.84 o                         
   3   4   5         52.44         54.15         4.83 o                         
   4   4   5          0.38          0.75         0.58 o                         
  -9   5   5         14.47         15.02         2.78 o                         
  -8   5   5          6.62          8.07         1.62 o                         
  -7   5   5         39.80         45.54         4.47 o                         
  -6   5   5        220.41        213.23        36.71 o                         
  -5   5   5          2.91          2.35         0.72 o                         
  -4   5   5        603.41        586.41        55.70 o                         
  -3   5   5         31.51         28.02         2.22 o                         
  -2   5   5       1254.02       1263.42        89.15 o                         
  -1   5   5         51.26         55.56         4.48 o                         
   0   5   5         30.11         35.84         3.94 o                         
   1   5   5        318.88        326.61        17.09 o                         
   2   5   5          2.06          2.07         0.86 o                         
   3   5   5         83.44         83.66         7.96 o                         
  -9   6   5          3.89          4.26         1.30 o                         
  -8   6   5         62.80         64.78         6.34 o                         
  -7   6   5        118.31        125.58        25.45 o                         
  -6   6   5        142.56        134.96        29.77 o                         
  -5   6   5        219.31        223.78        50.75 o                         
  -4   6   5         51.57         46.45         4.15 o                         
  -3   6   5         12.56          8.87         1.15 o                         
  -2   6   5        135.23        137.43        12.45 o                         
  -1   6   5         10.63          9.46         1.63 o                         
   0   6   5         89.99         94.30         8.81 o                         
   1   6   5         65.22         74.55         9.29 o                         
   2   6   5         55.16         50.06         7.30 o                         
  -9   7   5         68.91         81.06        21.88 o                         
  -8   7   5          7.10          6.88         1.73 o                         
  -7   7   5         57.44         50.01         7.86 o                         
  -6   7   5        222.06        210.11        46.38 o                         
  -5   7   5         11.58         12.26         6.31 o                         
  -4   7   5        240.35        226.45        19.61 o                         
  -3   7   5         13.32         13.08         1.44 o                         
  -2   7   5         20.88         20.85         3.22 o                         
  -1   7   5          5.03          6.31         1.74 o                         
   0   7   5         14.62         16.10         2.07 o                         
   1   7   5          4.21          4.93         1.28 o                         
  -8   8   5         62.05         80.48        17.78 o                         
  -7   8   5         39.58         37.06         7.73 o                         
  -6   8   5          4.04          1.76         0.63 o                         
  -5   8   5         75.48         57.73         6.28 o                         
  -4   8   5         40.88         40.25         4.80 o                         
  -3   8   5        106.68        108.02         7.92 o                         
  -2   8   5         29.18         28.42         4.76 o                         
  -1   8   5         47.10         49.47         8.03 o                         
   0  -9   6         77.87         81.43        11.37 o                         
   1  -9   6         96.52         97.73        11.82 o                         
   2  -9   6         55.04         53.25         5.25 o                         
   3  -9   6        212.05        211.59        36.92 o                         
   4  -9   6         22.24         21.52         4.92 o                         
   5  -9   6        194.50        229.55        36.69 o                         
   6  -9   6          0.95          0.76         1.37 o                         
  -2  -8   6          5.33          3.98         1.20 o                         
  -1  -8   6         16.03         16.92         1.86 o                         
   0  -8   6          2.76          2.78         0.85 o                         
   1  -8   6          4.10          1.77         1.03 o                         
   2  -8   6          9.48          8.27         1.32 o                         
   3  -8   6          1.46          1.45         0.60 o                         
   4  -8   6        146.31        137.75        13.33 o                         
   5  -8   6          7.42          5.40         1.22 o                         
   6  -8   6        220.70        228.94        22.77 o                         
   7  -8   6          9.34          8.14         2.05 o                         
  -3  -7   6        224.14        218.45        15.82 o                         
  -2  -7   6        104.49        100.14         8.75 o                         
  -1  -7   6        105.67        105.28         9.55 o                         
   0  -7   6        261.38        251.58        13.18 o                         
   1  -7   6         28.31         26.03         2.91 o                         
   2  -7   6         39.02         32.63         3.59 o                         
   3  -7   6        118.35        115.72        11.33 o                         
   4  -7   6         56.17         53.97         7.96 o                         
   5  -7   6         20.96         20.01         2.83 o                         
   6  -7   6         66.25         62.98        10.62 o                         
   7  -7   6         45.11         49.03         7.78 o                         
  -5  -6   6         26.04         22.26         4.96 o                         
  -4  -6   6         29.06         21.95         2.52 o                         
  -3  -6   6        353.39        374.36        32.89 o                         
  -2  -6   6        215.50        207.16        11.74 o                         
  -1  -6   6       1257.39       1316.01        78.83 o                         
   0  -6   6          2.49          2.42         0.97 o                         
   1  -6   6        809.33        858.81        34.78 o                         
   2  -6   6        348.34        350.53        11.94 o                         
   3  -6   6          9.39         13.15         2.03 o                         
   4  -6   6        646.21        582.78        68.17 o                         
   5  -6   6         12.59         11.29         1.09 o                         
   6  -6   6        143.97        133.12        10.76 o                         
   7  -6   6          6.51          4.88         1.05 o                         
   8  -6   6          5.52          5.27         1.16 o                         
  -6  -5   6         15.42         13.74         2.01 o                         
  -5  -5   6         43.30         47.68         3.78 o                         
  -4  -5   6         59.06         60.23         4.34 o                         
  -3  -5   6          8.72          8.56         1.73 o                         
  -2  -5   6         48.72         48.33         6.80 o                         
  -1  -5   6         52.21         58.75         4.22 o                         
   0  -5   6        713.79        744.76        23.26 o                         
   1  -5   6         82.35         88.14         4.92 o                         
   2  -5   6          9.36         14.29         1.71 o                         
   3  -5   6        238.70        223.04        22.60 o                         
   4  -5   6        160.48        145.92        13.91 o                         
   5  -5   6        232.27        214.71        12.85 o                         
   6  -5   6        349.49        340.50        14.65 o                         
   7  -5   6         85.36         84.85         6.03 o                         
   8  -5   6         25.36         25.22         2.74 o                         
  -6  -4   6        143.32        159.74        11.33 o                         
  -5  -4   6        142.67        152.58        13.56 o                         
  -4  -4   6         17.05         15.83         2.12 o                         
  -3  -4   6        298.23        317.38        11.61 o                         
  -2  -4   6         36.11         35.68         3.39 o                         
  -1  -4   6         83.47         87.94         5.28 o                         
   0  -4   6        427.73        471.25         9.99 o                         
   1  -4   6         45.45         52.55         3.28 o                         
   2  -4   6         71.24         70.40         3.60 o                         
   3  -4   6         16.14         15.77         1.19 o                         
   4  -4   6         41.10         41.93         2.39 o                         
   5  -4   6        123.67        122.31         5.63 o                         
   6  -4   6          1.23          1.63         0.52 o                         
   7  -4   6        227.50        224.00        20.02 o                         
   8  -4   6          4.24          3.02         1.12 o                         
  -7  -3   6        244.15        254.11        18.21 o                         
  -6  -3   6         80.67         76.93         7.98 o                         
  -5  -3   6        183.69        167.24        15.62 o                         
  -4  -3   6        185.77        169.40        18.54 o                         
  -3  -3   6         42.70         42.14         2.69 o                         
  -2  -3   6       1205.31       1255.14        35.49 o                         
  -1  -3   6          3.70          5.05         0.82 o                         
   0  -3   6       1231.44       1278.65        44.34 o                         
   1  -3   6         17.82         13.20         0.94 o                         
   2  -3   6        283.14        286.45         5.19 o                         
   3  -3   6         41.09         38.46         1.93 o                         
   4  -3   6          8.37          8.59         1.28 o                         
   5  -3   6         87.30         87.00         5.17 o                         
   6  -3   6          4.06          4.34         0.78 o                         
   7  -3   6         37.85         37.44         2.48 o                         
   8  -3   6          9.52         12.41         2.57 o                         
  -8  -2   6          1.69          1.38         1.61 o                         
  -7  -2   6        165.35        166.12        11.29 o                         
  -6  -2   6         15.82         15.63         2.13 o                         
  -5  -2   6        148.48        134.62        12.45 o                         
  -4  -2   6          7.98          6.38         0.90 o                         
  -3  -2   6         33.89         24.56         5.63 o                         
  -2  -2   6        519.77        547.37        32.25 o                         
  -1  -2   6        623.19        627.75        36.24 o                         
   0  -2   6       2174.59       2214.93        63.90 o                         
   1  -2   6        494.72        517.97        11.70 o                         
   2  -2   6       1270.95       1279.00        20.71 o                         
   3  -2   6         83.83         85.32         3.81 o                         
   4  -2   6        313.64        306.87         5.76 o                         
   5  -2   6        212.55        213.84         9.62 o                         
   6  -2   6        146.68        135.61         9.86 o                         
   7  -2   6        220.66        217.89        22.32 o                         
  -8  -1   6          3.17          2.97         0.84 o                         
  -7  -1   6        277.55        282.69        20.24 o                         
  -6  -1   6         84.52         74.63         4.95 o                         
  -5  -1   6         96.56         94.92         6.49 o                         
  -4  -1   6         29.66         31.38         1.68 o                         
  -3  -1   6         19.92         25.39         1.61 o                         
  -2  -1   6         16.16         12.51         0.81 o                         
  -1  -1   6        271.88        301.65         7.32 o                         
   0  -1   6        493.81        513.07        11.28 o                         
   1  -1   6       2047.78       2111.53        52.23 o                         
   2  -1   6         12.22         10.60         0.90 o                         
   3  -1   6        992.72       1004.51        27.35 o                         
   4  -1   6         40.56         42.88         2.58 o                         
   5  -1   6        342.13        344.56        14.34 o                         
   6  -1   6        232.85        246.42        20.20 o                         
   7  -1   6          8.69          9.07         1.50 o                         
  -9   0   6         16.24         16.49         2.51 o                         
  -8   0   6        140.68        141.37         9.86 o                         
  -7   0   6         80.36         70.29         3.85 o                         
  -6   0   6        542.62        536.36        21.11 o                         
  -5   0   6        159.78        156.34         2.94 o                         
  -4   0   6        105.38        116.62         5.47 o                         
  -3   0   6          3.82          4.78         0.59 o                         
  -2   0   6        114.29        107.27         9.35 o                         
  -1   0   6        165.89        207.07        12.93 o                         
   0   0   6        446.24        437.21        19.19 o                         
   1   0   6        235.54        254.18        10.81 o                         
   2   0   6          4.37          4.06         0.63 o                         
   3   0   6         17.63         18.07         1.35 o                         
   4   0   6        262.46        271.68        16.78 o                         
   5   0   6         58.95         58.19         3.76 o                         
   6   0   6          4.19          6.16         1.94 o                         
   7   0   6         16.29         16.58         1.80 o                         
  -9   1   6          1.13          1.15         0.94 o                         
  -8   1   6        110.99         96.87        12.21 o                         
  -7   1   6         60.60         61.18         3.72 o                         
  -6   1   6        707.67        714.14        19.43 o                         
  -5   1   6         76.39         84.72         4.85 o                         
  -4   1   6       1168.99       1227.91        84.65 o                         
  -3   1   6        462.35        494.20        30.94 o                         
  -2   1   6        369.33        381.52        26.71 o                         
  -1   1   6        430.92        429.44        28.39 o                         
   0   1   6        368.48        384.82        28.70 o                         
   1   1   6        971.20        948.18        73.07 o                         
   2   1   6          0.23          0.52         0.37 o                         
   3   1   6        263.78        274.98         9.54 o                         
   4   1   6        121.75        122.04         6.79 o                         
   5   1   6          6.38          5.73         1.08 o                         
   6   1   6          0.92          0.93         0.79 o                         
  -9   2   6          0.14          0.22         0.86 o                         
  -8   2   6         64.59         68.60         6.39 o                         
  -7   2   6          1.07          0.42         0.61 o                         
  -6   2   6        526.85        542.73        17.55 o                         
  -5   2   6         92.14         96.35         3.59 o                         
  -4   2   6        189.38        196.85        11.81 o                         
  -3   2   6        423.62        424.13        34.35 o                         
  -2   2   6        118.45        105.35         8.61 o                         
  -1   2   6        133.86        123.33        14.74 o                         
   0   2   6        673.14        544.98       110.43 o                         
   1   2   6        296.91        333.04        24.33 o                         
   2   2   6        521.94        546.00        22.34 o                         
   3   2   6         93.39        100.14         5.92 o                         
   4   2   6        271.86        288.25        25.38 o                         
   5   2   6         16.55         19.98         1.78 o                         
  -9   3   6         35.06         39.36         2.19 o                         
  -8   3   6         21.58         25.17         2.75 o                         
  -7   3   6         91.85         94.49         7.48 o                         
  -6   3   6        599.96        625.26        66.27 o                         
  -5   3   6        288.30        303.53        21.27 o                         
  -4   3   6        157.85        162.76        18.29 o                         
  -3   3   6         50.48         43.53         6.77 o                         
  -2   3   6          2.12          2.71         0.42 o                         
  -1   3   6        132.10        130.90        27.50 o                         
   0   3   6         10.30         10.42         1.16 o                         
   1   3   6         71.48         64.44         5.51 o                         
   2   3   6        186.32        194.47        15.36 o                         
   3   3   6          1.83          1.77         0.77 o                         
   4   3   6         73.32         83.78         6.85 o                         
   5   3   6          1.22          1.10         1.59 o                         
  -9   4   6          2.62          3.03         1.01 o                         
  -8   4   6         42.60         44.22         5.25 o                         
  -7   4   6        146.51        151.90        19.95 o                         
  -6   4   6          4.72          5.46         2.15 o                         
  -5   4   6        610.27        634.99        65.64 o                         
  -4   4   6         61.01         60.13         6.19 o                         
  -3   4   6        402.44        379.64        41.47 o                         
  -2   4   6         58.28         51.90         7.34 o                         
  -1   4   6        123.99        122.95         6.07 o                         
   0   4   6         21.58         19.95         2.91 o                         
   1   4   6          6.15          5.92         1.18 o                         
   2   4   6         79.66         75.27         9.46 o                         
   3   4   6          1.38          0.98         0.94 o                         
   4   4   6         28.34         29.86         5.20 o                         
  -9   5   6         45.36         45.26         6.11 o                         
  -8   5   6         48.26         48.58         9.31 o                         
  -7   5   6          7.58          6.57         1.16 o                         
  -6   5   6        101.75        101.80        21.14 o                         
  -5   5   6        395.31        364.06        79.77 o                         
  -4   5   6         23.35         22.47         2.67 o                         
  -3   5   6        445.81        417.00        55.33 o                         
  -2   5   6        226.64        235.45        12.60 o                         
  -1   5   6        154.03        165.59        10.60 o                         
   0   5   6          6.35          7.13         1.49 o                         
   1   5   6        151.23        162.69        14.52 o                         
   2   5   6         18.06         17.35         2.39 o                         
   3   5   6         29.50         29.40         5.16 o                         
  -9   6   6         44.85         38.15         7.80 o                         
  -8   6   6         14.76         15.53         2.25 o                         
  -7   6   6         79.47         69.46        12.42 o                         
  -6   6   6         76.57         71.84        15.32 o                         
  -5   6   6         32.96         34.94         6.33 o                         
  -4   6   6        217.46        199.90        22.32 o                         
  -3   6   6          8.12          7.27         0.79 o                         
  -2   6   6        258.36        271.94        15.45 o                         
  -1   6   6          0.16          0.30         0.65 o                         
   0   6   6        187.11        211.67        17.50 o                         
   1   6   6          3.52          2.77         0.95 o                         
  -8   7   6          0.71          0.80         0.65 o                         
  -7   7   6         34.52         32.35         5.16 o                         
  -6   7   6         17.64         16.39         3.04 o                         
  -5   7   6         18.51         14.03         2.45 o                         
  -4   7   6        117.90        118.95        10.02 o                         
  -3   7   6         18.92         25.03         2.97 o                         
  -2   7   6         75.91         75.05         5.36 o                         
  -1   7   6          2.76          3.30         1.20 o                         
   0   7   6         54.02         55.21         8.50 o                         
  -7   8   6         55.69         66.96        17.71 o                         
  -6   8   6          0.04         -0.14         0.55 o                         
  -4   8   6         39.51         43.27         4.00 o                         
  -3   8   6          4.71          3.61         0.96 o                         
  -2   8   6         85.89         82.20        13.00 o                         
   1  -9   7         62.37         55.76         8.93 o                         
   2  -9   7         12.80         11.11         1.48 o                         
   3  -9   7        108.73         96.18        13.10 o                         
   4  -9   7          7.17          7.12         1.54 o                         
   5  -9   7        177.68        194.81        38.86 o                         
  -2  -8   7          2.78          1.70         0.67 o                         
  -1  -8   7         34.22         29.35         3.25 o                         
   0  -8   7         18.30         18.23         2.36 o                         
   1  -8   7         34.63         33.01         3.48 o                         
   2  -8   7          9.99         11.13         2.83 o                         
   3  -8   7          0.29         -0.16         0.61 o                         
   4  -8   7         17.81         17.01         2.05 o                         
   5  -8   7         46.56         40.07         2.09 o                         
   6  -8   7         72.27         81.34        15.93 o                         
  -3  -7   7          3.19          2.03         0.95 o                         
  -2  -7   7         67.13         69.47         6.43 o                         
  -1  -7   7          9.47          8.03         1.52 o                         
   0  -7   7         64.32         65.73         7.30 o                         
   1  -7   7         46.52         44.14         5.37 o                         
   2  -7   7          3.17          3.17         0.84 o                         
   3  -7   7         13.18         13.63         1.79 o                         
   4  -7   7          3.57          2.08         0.67 o                         
   5  -7   7          1.06          1.05         0.70 o                         
   7  -7   7          1.80          2.52         1.26 o                         
  -4  -6   7         21.87         19.38         1.70 o                         
  -3  -6   7        133.35        135.27        11.40 o                         
  -2  -6   7        154.69        148.20         8.39 o                         
  -1  -6   7        354.27        365.16        19.41 o                         
   0  -6   7        142.51        148.36         8.43 o                         
   1  -6   7        262.77        285.26        15.86 o                         
   2  -6   7        121.64        120.57         6.92 o                         
   3  -6   7          0.34          0.35         0.49 o                         
   4  -6   7        104.43         94.39         6.23 o                         
   5  -6   7         33.70         33.44         3.64 o                         
   6  -6   7        141.34        126.62        12.38 o                         
   7  -6   7          8.98          7.25         2.52 o                         
  -5  -5   7         37.28         37.67         2.05 o                         
  -4  -5   7         15.06         15.35         2.51 o                         
  -3  -5   7         82.11         83.72         5.40 o                         
  -2  -5   7          2.74          2.09         1.20 o                         
  -1  -5   7        680.70        754.76        35.84 o                         
   0  -5   7        134.26        138.70         5.89 o                         
   1  -5   7        823.83        909.18        29.82 o                         
   2  -5   7         11.37          9.63         1.84 o                         
   3  -5   7        405.24        426.84        20.57 o                         
   4  -5   7          9.67          8.43         0.88 o                         
   5  -5   7         55.82         49.37         3.25 o                         
   6  -5   7        321.46        320.11        22.98 o                         
   7  -5   7         34.30         35.19         2.93 o                         
  -6  -4   7         95.35         96.92        12.36 o                         
  -5  -4   7          0.44          0.74         0.75 o                         
  -4  -4   7          1.70          2.00         0.88 o                         
  -3  -4   7         76.68         82.63         6.08 o                         
  -2  -4   7         55.93         60.73         4.05 o                         
  -1  -4   7         72.91         78.35         5.50 o                         
   0  -4   7         36.76         37.37         3.53 o                         
   1  -4   7         97.81        111.67         4.59 o                         
   2  -4   7        274.51        281.58         5.88 o                         
   3  -4   7          3.79          2.63         0.49 o                         
   4  -4   7        137.93        134.79         5.64 o                         
   5  -4   7         18.64         17.08         1.39 o                         
   6  -4   7          1.38          1.58         0.63 o                         
   7  -4   7        110.94        106.39        10.04 o                         
  -7  -3   7        133.25        135.33        15.41 o                         
  -6  -3   7        263.71        267.69        21.99 o                         
  -5  -3   7        244.45        251.22        14.48 o                         
  -4  -3   7        294.51        310.99        15.10 o                         
  -3  -3   7         66.72         67.25         4.38 o                         
  -2  -3   7        250.61        254.23         9.43 o                         
  -1  -3   7        323.95        353.03        16.09 o                         
   0  -3   7        253.64        264.42        13.63 o                         
   1  -3   7        453.02        484.77        17.48 o                         
   2  -3   7        341.93        346.66         9.02 o                         
   3  -3   7         55.49         59.95         3.55 o                         
   4  -3   7         43.41         46.28         2.90 o                         
   5  -3   7         11.01         10.96         1.04 o                         
   6  -3   7         39.79         38.66         3.36 o                         
   7  -3   7         29.58         25.14         3.12 o                         
  -7  -2   7        173.48        171.85        11.46 o                         
  -6  -2   7          6.79          5.24         0.82 o                         
  -5  -2   7        802.14        717.08        94.56 o                         
  -4  -2   7         33.78         30.07         4.22 o                         
  -3  -2   7        704.55        748.56        33.12 o                         
  -2  -2   7        188.64        207.44        11.47 o                         
  -1  -2   7         46.49         52.84         2.62 o                         
   0  -2   7       1784.16       1820.26        52.22 o                         
   1  -2   7          2.89          3.28         0.81 o                         
   2  -2   7        945.68        968.65        24.96 o                         
   3  -2   7         11.95         11.83         1.14 o                         
   4  -2   7        118.75        123.17         5.56 o                         
   5  -2   7         75.92         71.11         3.58 o                         
   6  -2   7         26.80         25.47         2.29 o                         
   7  -2   7         10.48         10.68         1.53 o                         
  -8  -1   7         60.94         63.94        10.77 o                         
  -7  -1   7         67.02         65.71         4.80 o                         
  -6  -1   7          0.02          0.02         0.32 o                         
  -5  -1   7        144.24        137.67        11.88 o                         
  -4  -1   7         34.73         30.58         3.30 o                         
  -3  -1   7         72.65         70.43         3.87 o                         
  -2  -1   7        135.57        131.13         4.16 o                         
  -1  -1   7          3.12          4.61         0.48 o                         
   0  -1   7        639.03        662.96        26.85 o                         
   1  -1   7         83.46         95.72         4.04 o                         
   2  -1   7        722.89        734.75        21.71 o                         
   3  -1   7          1.59          2.54         0.59 o                         
   4  -1   7        105.75         98.45         5.00 o                         
   5  -1   7         59.11         56.53         3.97 o                         
   6  -1   7          7.16          7.65         2.29 o                         
  -8   0   7         17.28         15.82         1.41 o                         
  -7   0   7        207.58        204.36        14.68 o                         
  -6   0   7         24.28         24.76         2.06 o                         
  -5   0   7        795.83        802.87        32.71 o                         
  -4   0   7        118.25        124.48         4.21 o                         
  -3   0   7         71.00         70.25         4.15 o                         
  -2   0   7         27.93         29.12         1.87 o                         
  -1   0   7         71.08         64.31         3.14 o                         
   0   0   7         18.93         18.87         1.17 o                         
   1   0   7        279.30        279.44        13.37 o                         
   2   0   7        459.44        450.28        26.52 o                         
   3   0   7        277.45        282.74        18.36 o                         
   4   0   7          6.93          5.82         1.16 o                         
   5   0   7        105.58        116.71        10.05 o                         
   6   0   7          0.64          0.43         0.77 o                         
  -9   1   7         33.04         27.89         4.09 o                         
  -8   1   7         37.81         34.01         2.89 o                         
  -7   1   7          0.03          0.71         0.68 o                         
  -6   1   7        469.13        483.34        21.41 o                         
  -5   1   7        300.98        305.65        19.63 o                         
  -4   1   7       1079.53       1146.44        63.72 o                         
  -3   1   7         62.70         69.16         4.61 o                         
  -2   1   7        280.24        268.76        32.79 o                         
  -1   1   7         17.21         16.37         1.12 o                         
   0   1   7         74.37         74.44         4.56 o                         
   1   1   7        229.75        216.61        20.29 o                         
   2   1   7        105.44        102.12         8.70 o                         
   3   1   7        229.59        234.58        13.03 o                         
   4   1   7          3.01          1.91         0.76 o                         
   5   1   7         18.79         20.70         1.93 o                         
  -9   2   7         35.74         32.67         2.25 o                         
  -8   2   7         12.06         11.19         1.73 o                         
  -7   2   7         23.35         19.69         2.56 o                         
  -6   2   7        237.02        248.31        11.10 o                         
  -5   2   7         82.69         85.96         6.00 o                         
  -4   2   7        969.78       1032.76        91.46 o                         
  -3   2   7         85.05         79.97         9.52 o                         
  -2   2   7        989.96        948.40       101.59 o                         
  -1   2   7        308.40        294.64        36.39 o                         
   0   2   7        363.62        414.92        11.24 o                         
   1   2   7        214.18        216.23         9.46 o                         
   2   2   7         89.29         99.10         6.98 o                         
   3   2   7        301.54        309.14        17.33 o                         
   4   2   7          3.84          4.12         1.19 o                         
   5   2   7         88.83         97.21        13.28 o                         
  -9   3   7         25.36         27.60         2.07 o                         
  -8   3   7          1.34          0.87         0.83 o                         
  -7   3   7          0.74          1.51         0.52 o                         
  -6   3   7         82.12         86.68        10.31 o                         
  -5   3   7         12.46          4.48         4.48 o                         
  -4   3   7        418.28        412.86        49.88 o                         
  -3   3   7         78.85         65.60         8.81 o                         
  -2   3   7        145.45        132.08        15.26 o                         
  -1   3   7        606.52        463.38       116.67 o                         
   0   3   7         90.39         90.05         6.65 o                         
   1   3   7         68.16         68.73         5.32 o                         
   2   3   7        244.23        246.60        13.47 o                         
   3   3   7         10.39          9.71         1.88 o                         
   4   3   7        110.82        115.88        13.37 o                         
  -9   4   7         35.82         35.53         5.94 o                         
  -8   4   7         46.17         51.73         4.93 o                         
  -7   4   7         44.48         43.64         6.41 o                         
  -6   4   7          0.56          0.03         0.66 o                         
  -5   4   7         92.39         94.52        10.91 o                         
  -4   4   7        484.98        467.64        60.00 o                         
  -3   4   7        114.35        113.23        14.59 o                         
  -2   4   7         32.28         28.18         4.21 o                         
  -1   4   7         38.36         42.86         3.56 o                         
   0   4   7          2.47          1.36         0.86 o                         
   1   4   7         42.22         47.76         4.31 o                         
   2   4   7          0.35          0.52         0.79 o                         
   3   4   7          0.73          1.23         1.07 o                         
  -9   5   7          1.96          1.90         0.93 o                         
  -8   5   7        143.50        137.20        23.89 o                         
  -7   5   7         38.23         34.31         5.92 o                         
  -6   5   7        234.58        231.95        53.77 o                         
  -5   5   7         79.48         73.72        15.10 o                         
  -4   5   7         16.86         14.58         2.10 o                         
  -3   5   7        421.14        389.62        53.31 o                         
  -2   5   7          3.48          2.36         0.73 o                         
  -1   5   7        236.94        266.38        14.32 o                         
   0   5   7          4.92          4.62         0.98 o                         
   1   5   7         65.55         68.84         5.05 o                         
   2   5   7          1.02          1.13         0.99 o                         
  -8   6   7         21.54         24.40         2.75 o                         
  -7   6   7         48.50         43.33         5.86 o                         
  -6   6   7          5.61          6.11         2.32 o                         
  -5   6   7          0.44          0.68         0.68 o                         
  -4   6   7         43.42         39.65         5.03 o                         
  -3   6   7         61.67         73.10         9.46 o                         
  -2   6   7         55.16         52.57         6.88 o                         
  -1   6   7        180.91        206.85        14.01 o                         
   0   6   7        103.70        104.26        12.06 o                         
   1   6   7         88.53         94.04        18.21 o                         
  -7   7   7         20.98         17.40         3.71 o                         
  -6   7   7         18.08         15.57         2.23 o                         
  -4   7   7          6.90          9.26         2.27 o                         
  -3   7   7          0.90          0.45         1.06 o                         
  -2   7   7         30.63         30.91         3.15 o                         
  -1   7   7          0.25          0.21         0.79 o                         
   2  -9   8          0.02         -0.36         0.76 o                         
   3  -9   8         60.31         60.44        16.46 o                         
  -1  -8   8          0.95          0.81         0.89 o                         
   0  -8   8        138.10        133.94        16.22 o                         
   1  -8   8          6.24          6.56         1.29 o                         
   2  -8   8        143.78        140.91        15.34 o                         
   3  -8   8         34.98         32.49         2.32 o                         
   4  -8   8         10.77          9.34         1.78 o                         
   5  -8   8         88.03         76.68        11.90 o                         
  -3  -7   8         13.45         13.66         1.72 o                         
  -2  -7   8         46.70         40.89         5.65 o                         
  -1  -7   8         34.33         32.02         5.03 o                         
   0  -7   8         40.72         37.67         5.80 o                         
   1  -7   8         61.08         58.35         3.35 o                         
   2  -7   8         10.15         10.46         2.08 o                         
   3  -7   8         64.66         67.15         6.21 o                         
   4  -7   8          8.76          9.56         1.39 o                         
   5  -7   8         11.00         11.96         2.17 o                         
   6  -7   8         15.80         14.98         2.53 o                         
  -4  -6   8          2.53          1.86         0.99 o                         
  -3  -6   8        199.94        193.39        12.98 o                         
  -2  -6   8        279.73        289.19        24.05 o                         
  -1  -6   8        129.59        121.92         7.80 o                         
   0  -6   8        407.06        434.71        23.98 o                         
   1  -6   8         57.47         58.28         5.79 o                         
   2  -6   8        203.23        210.18        12.81 o                         
   3  -6   8         31.11         28.73         2.93 o                         
   4  -6   8          4.47          2.24         0.68 o                         
   5  -6   8          0.17          0.31         0.33 o                         
   6  -6   8          3.49          1.69         0.86 o                         
  -5  -5   8          0.22         -0.23         0.89 o                         
  -4  -5   8        140.06        148.50        10.12 o                         
  -3  -5   8         10.95         10.48         1.57 o                         
  -2  -5   8          5.35          4.77         1.02 o                         
  -1  -5   8        256.21        260.49        14.38 o                         
   0  -5   8         55.57         50.32         4.86 o                         
   1  -5   8        641.98        703.25        33.79 o                         
   2  -5   8        250.65        255.35        14.29 o                         
   3  -5   8        246.42        265.80        14.05 o                         
   4  -5   8         25.20         25.25         2.65 o                         
   5  -5   8          1.15          1.25         0.59 o                         
   6  -5   8         25.67         23.28         1.72 o                         
  -6  -4   8         42.44         44.46         6.35 o                         
  -5  -4   8         11.22         12.22         1.63 o                         
  -4  -4   8         12.80         13.83         1.66 o                         
  -3  -4   8          2.61          2.19         0.80 o                         
  -2  -4   8          0.31          0.52         0.86 o                         
  -1  -4   8          0.29          0.32         0.94 o                         
   0  -4   8          0.13          0.36         0.90 o                         
   1  -4   8        554.54        568.46        19.77 o                         
   2  -4   8         56.09         60.05         4.93 o                         
   3  -4   8        350.47        350.44        19.02 o                         
   4  -4   8         15.18         16.46         1.50 o                         
   5  -4   8         71.65         76.52         6.19 o                         
   6  -4   8          0.41          0.69         0.50 o                         
  -7  -3   8          5.82          5.29         1.12 o                         
  -6  -3   8        241.64        255.86        16.69 o                         
  -5  -3   8         23.80         20.31         2.31 o                         
  -4  -3   8        367.89        400.75        20.94 o                         
  -3  -3   8          0.14          2.01         0.82 o                         
  -2  -3   8         17.06         20.05         2.94 o                         
  -1  -3   8         21.14         25.39         3.01 o                         
   0  -3   8          7.30          8.59         1.88 o                         
   1  -3   8        335.10        359.76        10.08 o                         
   2  -3   8         39.27         34.09         2.00 o                         
   3  -3   8         98.32         95.01         4.97 o                         
   4  -3   8         50.34         48.31         3.13 o                         
   5  -3   8          1.70          1.65         0.49 o                         
   6  -3   8         69.14         67.17         5.11 o                         
  -7  -2   8         35.86         36.37         2.63 o                         
  -6  -2   8         41.02         37.02         4.60 o                         
  -5  -2   8        305.93        320.40        16.57 o                         
  -4  -2   8        396.27        418.64        20.12 o                         
  -3  -2   8        692.79        738.55        38.25 o                         
  -2  -2   8        169.20        180.80         4.28 o                         
  -1  -2   8         38.06         40.21         3.54 o                         
   0  -2   8        623.77        685.26        32.64 o                         
   1  -2   8        206.20        225.04         5.27 o                         
   2  -2   8        548.14        561.41        15.54 o                         
   3  -2   8        646.78        647.77        29.56 o                         
   4  -2   8        145.43        137.35         6.63 o                         
   5  -2   8          5.92          2.62         0.57 o                         
   6  -2   8          4.23          4.82         1.30 o                         
  -8  -1   8         15.14         13.48         3.29 o                         
  -7  -1   8         10.11          7.35         1.30 o                         
  -6  -1   8         66.58         59.58         6.57 o                         
  -5  -1   8        238.29        215.71        25.60 o                         
  -4  -1   8         23.47         20.66         1.38 o                         
  -3  -1   8        726.88        735.22        27.99 o                         
  -2  -1   8         88.63         92.78         5.27 o                         
  -1  -1   8        910.49        928.24        33.58 o                         
   0  -1   8         10.99         12.55         1.33 o                         
   1  -1   8        622.89        622.24        18.13 o                         
   2  -1   8       1105.86       1115.34        47.22 o                         
   3  -1   8         11.91         13.98         3.48 o                         
   4  -1   8        765.38        811.76        44.02 o                         
   5  -1   8          0.93          0.98         0.76 o                         
   6  -1   8         82.10         79.93        11.27 o                         
  -8   0   8         14.08         15.21         2.23 o                         
  -7   0   8         25.77         23.74         2.37 o                         
  -6   0   8         60.90         58.90         2.91 o                         
  -5   0   8        364.92        376.60        16.58 o                         
  -4   0   8         54.85         54.60         3.48 o                         
  -3   0   8         68.69         70.38         4.58 o                         
  -2   0   8          7.25          7.50         1.67 o                         
  -1   0   8         24.13         19.40         1.88 o                         
   0   0   8        583.93        584.17        33.07 o                         
   1   0   8          4.47          3.28         0.58 o                         
   2   0   8          6.08          4.81         0.77 o                         
   3   0   8        105.75        113.46         6.26 o                         
   4   0   8         64.82         62.15         5.48 o                         
   5   0   8         49.41         51.98         5.32 o                         
  -8   1   8         55.39         57.13         4.50 o                         
  -7   1   8         14.10         11.78         1.47 o                         
  -6   1   8        140.38        148.12         7.45 o                         
  -5   1   8        294.94        311.44        17.05 o                         
  -4   1   8        226.30        237.57        15.26 o                         
  -3   1   8       1073.63       1090.73        93.55 o                         
  -2   1   8         82.46         80.37         9.16 o                         
  -1   1   8         90.35         91.31         5.01 o                         
   0   1   8         62.59         59.75         3.76 o                         
   1   1   8          3.24          3.66         0.80 o                         
   2   1   8          9.00          7.71         1.18 o                         
   3   1   8         35.16         32.80         3.30 o                         
   4   1   8         26.97         24.71         2.88 o                         
   5   1   8         44.10         47.64         6.79 o                         
  -8   2   8          0.64          0.38         0.70 o                         
  -7   2   8         60.86         58.88         6.01 o                         
  -6   2   8          6.54          6.07         0.80 o                         
  -5   2   8         28.74         26.16         2.04 o                         
  -4   2   8        371.48        380.37        36.92 o                         
  -3   2   8        158.84        163.87        15.62 o                         
  -2   2   8        943.38        923.00       108.75 o                         
  -1   2   8          0.71          1.23         0.49 o                         
   0   2   8        426.03        361.58        65.02 o                         
   1   2   8         18.80         22.48         2.23 o                         
   2   2   8        115.61        115.64         6.65 o                         
   3   2   8         57.17         54.95         5.07 o                         
   4   2   8          2.14          2.85         1.16 o                         
  -8   3   8         21.95         20.78         2.25 o                         
  -7   3   8         26.65         25.03         3.36 o                         
  -6   3   8          5.45          3.65         1.02 o                         
  -5   3   8          0.21          0.33         0.40 o                         
  -4   3   8        123.59        117.84        21.85 o                         
  -3   3   8         14.24         13.56         1.41 o                         
  -2   3   8        180.99        169.38        28.24 o                         
  -1   3   8         31.11         32.40         2.88 o                         
   0   3   8        112.84        137.56         7.90 o                         
   1   3   8         88.76         91.90         8.40 o                         
   2   3   8         61.48         69.23         6.21 o                         
   3   3   8          5.54          6.70         1.63 o                         
  -8   4   8          2.18          1.62         0.78 o                         
  -7   4   8        118.98        110.37        17.68 o                         
  -6   4   8         24.87         20.92         2.24 o                         
  -5   4   8         41.17         35.57         4.94 o                         
  -4   4   8        181.91        161.23        22.33 o                         
  -3   4   8         26.91         22.22         3.02 o                         
  -2   4   8        292.53        297.48        15.42 o                         
  -1   4   8         11.13         10.99         2.00 o                         
   0   4   8        100.72        108.48         9.83 o                         
   1   4   8         97.93        113.44         7.80 o                         
   2   4   8          9.05          9.97         1.50 o                         
  -8   5   8         54.16         50.18         7.84 o                         
  -7   5   8         13.10          8.19         2.94 o                         
  -6   5   8        125.06        118.97        26.64 o                         
  -5   5   8         22.32         17.45         5.02 o                         
  -4   5   8         17.37         17.33         2.47 o                         
  -3   5   8         77.39         78.45         7.21 o                         
  -2   5   8         70.46         71.81         6.74 o                         
  -1   5   8        126.36        128.12        10.91 o                         
   0   5   8         20.92         22.16         1.84 o                         
   1   5   8         66.42         69.68         9.67 o                         
  -7   6   8          0.25          0.63         0.53 o                         
  -6   6   8        112.84        101.19        28.66 o                         
  -5   6   8          8.86          5.09         1.07 o                         
  -4   6   8        107.97        122.07         8.28 o                         
  -3   6   8          0.56          0.38         0.75 o                         
  -2   6   8         20.15         22.09         2.38 o                         
  -1   6   8         61.20         59.28         8.54 o                         
  -4   7   8          9.63         11.28         2.23 o                         
  -3   7   8          8.50          8.02         1.35 o                         
   0  -8   9         47.46         44.06         7.12 o                         
   1  -8   9          2.42          3.65         1.04 o                         
   2  -8   9        128.41        131.20        17.38 o                         
   3  -8   9         44.87         42.84         6.86 o                         
   4  -8   9         45.77         48.68         7.06 o                         
  -2  -7   9          4.99          3.95         1.06 o                         
  -1  -7   9         61.17         63.96        10.55 o                         
   0  -7   9          0.96          1.38         0.69 o                         
   1  -7   9          8.04         10.49         1.41 o                         
   2  -7   9         45.03         43.27         4.35 o                         
   3  -7   9         10.57          8.62         1.63 o                         
   4  -7   9         49.07         53.57         7.91 o                         
   5  -7   9         10.64          5.07         2.47 o                         
  -3  -6   9        110.37        122.83        14.08 o                         
  -2  -6   9        100.72         99.78         8.63 o                         
  -1  -6   9          6.30          7.47         1.21 o                         
   0  -6   9        177.81        173.71        16.21 o                         
   1  -6   9         20.46         16.69         2.54 o                         
   2  -6   9        323.27        317.28        28.40 o                         
   3  -6   9          1.92          2.69         0.80 o                         
   4  -6   9         21.11         19.71         3.16 o                         
   5  -6   9          6.50          4.09         2.18 o                         
  -4  -5   9         66.46         67.25         5.27 o                         
  -3  -5   9        200.10        200.58        23.53 o                         
  -2  -5   9         51.50         53.90         4.83 o                         
  -1  -5   9        170.80        176.05         9.94 o                         
   0  -5   9         41.02         45.95         5.09 o                         
   1  -5   9        354.33        339.54        17.49 o                         
   2  -5   9        443.75        458.84        27.34 o                         
   3  -5   9        259.26        253.43        22.52 o                         
   4  -5   9        283.96        275.96        22.72 o                         
   5  -5   9         27.87         24.75         2.13 o                         
   6  -5   9         18.73         12.44         2.06 o                         
  -5  -4   9         37.10         36.49         2.71 o                         
  -4  -4   9         14.62         15.81         3.10 o                         
  -3  -4   9          9.74          9.40         1.43 o                         
  -2  -4   9         68.77         71.42         4.67 o                         
  -1  -4   9         90.17         87.84         6.81 o                         
   0  -4   9         15.12         14.80         2.47 o                         
   1  -4   9         45.04         53.80         5.35 o                         
   2  -4   9          5.53          4.44         1.12 o                         
   3  -4   9        354.45        342.47        18.48 o                         
   4  -4   9         22.94         19.76         2.77 o                         
   5  -4   9        243.80        231.53        16.31 o                         
   6  -4   9          0.09          0.34         0.61 o                         
  -6  -3   9         89.92         90.73        10.52 o                         
  -5  -3   9        105.39        110.87         9.43 o                         
  -4  -3   9        319.28        339.25        18.25 o                         
  -3  -3   9         80.23         84.56         4.93 o                         
  -2  -3   9         54.44         60.23         5.88 o                         
  -1  -3   9          1.69          2.21         0.52 o                         
   0  -3   9          3.87          3.51         0.86 o                         
   1  -3   9         10.31          8.70         1.80 o                         
   2  -3   9          0.26          0.50         0.66 o                         
   3  -3   9        118.93        116.23         9.15 o                         
   4  -3   9         15.34         18.53         1.97 o                         
   5  -3   9         54.21         50.69         3.65 o                         
  -7  -2   9         55.66         47.90         7.98 o                         
  -6  -2   9         37.87         35.51         3.90 o                         
  -5  -2   9         45.57         45.05         3.27 o                         
  -4  -2   9        679.46        707.96        35.74 o                         
  -3  -2   9         93.03         95.36         8.98 o                         
  -2  -2   9        473.87        487.02        24.94 o                         
  -1  -2   9         42.64         43.33         3.43 o                         
   0  -2   9         69.47         67.62         5.16 o                         
   1  -2   9         37.35         36.85         3.78 o                         
   2  -2   9         19.27         18.94         1.69 o                         
   3  -2   9        159.70        161.76         7.54 o                         
   4  -2   9         60.85         53.55         4.15 o                         
   5  -2   9         45.46         43.40         2.78 o                         
  -7  -1   9          0.23          0.06         0.68 o                         
  -6  -1   9          2.01          2.90         0.82 o                         
  -5  -1   9         35.30         35.62         2.86 o                         
  -4  -1   9        164.84        171.98        14.41 o                         
  -3  -1   9        136.37        145.26        10.46 o                         
  -2  -1   9        331.02        337.70        28.33 o                         
  -1  -1   9        155.14        154.26         7.28 o                         
   0  -1   9          6.11          6.35         0.96 o                         
   1  -1   9         47.72         47.92         3.06 o                         
   2  -1   9         28.42         31.18         2.18 o                         
   3  -1   9          9.66          8.66         1.28 o                         
   4  -1   9        134.27        139.83         9.42 o                         
   5  -1   9         52.48         54.72         6.58 o                         
  -8   0   9         24.24         24.24         6.14 o                         
  -7   0   9         11.86         11.16         3.19 o                         
  -6   0   9          1.65          1.93         0.80 o                         
  -5   0   9         99.99         98.42         4.64 o                         
  -4   0   9        115.80        117.94         5.45 o                         
  -3   0   9        537.71        556.46        31.27 o                         
  -2   0   9        451.43        469.89        30.53 o                         
  -1   0   9        424.16        420.24        24.62 o                         
   0   0   9          0.07          0.42         0.49 o                         
   1   0   9         71.06         70.82         5.19 o                         
   2   0   9          1.64          2.45         0.51 o                         
   3   0   9         41.63         45.95         4.89 o                         
   4   0   9         57.58         59.76         6.02 o                         
  -8   1   9        106.54        111.02        21.49 o                         
  -7   1   9          3.00          3.34         0.85 o                         
  -6   1   9         77.23         79.85         6.19 o                         
  -5   1   9          1.97          2.81         0.61 o                         
  -4   1   9         10.00         10.21         1.32 o                         
  -3   1   9        515.19        511.10        68.90 o                         
  -2   1   9          0.13          0.29         0.51 o                         
  -1   1   9        298.86        276.82        26.37 o                         
   0   1   9          6.75          7.63         0.87 o                         
   1   1   9         33.62         34.17         3.75 o                         
   2   1   9         45.68         48.74         3.42 o                         
   3   1   9          0.67          1.51         0.98 o                         
   4   1   9          2.47          1.56         0.77 o                         
  -8   2   9        122.71        105.09        13.02 o                         
  -7   2   9         58.89         53.71         4.44 o                         
  -6   2   9         59.26         56.42         3.75 o                         
  -5   2   9        103.59        104.36         8.15 o                         
  -4   2   9        102.00        100.68        10.38 o                         
  -3   2   9        147.98        144.40        15.24 o                         
  -2   2   9        208.71        198.95        23.62 o                         
  -1   2   9        321.76        288.13        43.35 o                         
   0   2   9        111.05        129.53         7.30 o                         
   1   2   9        100.83        117.65        10.64 o                         
   2   2   9         54.78         58.54         4.56 o                         
   3   2   9         13.28         15.01         1.60 o                         
  -8   3   9        107.19        111.54        15.49 o                         
  -7   3   9         81.93         70.68         6.69 o                         
  -6   3   9          0.55          0.47         0.54 o                         
  -5   3   9        112.02        104.18        11.00 o                         
  -4   3   9         34.47         35.20         5.45 o                         
  -3   3   9         15.87         13.01         1.66 o                         
  -2   3   9        219.47        178.78        35.21 o                         
  -1   3   9         44.03         45.48         3.47 o                         
   0   3   9        399.65        446.68        17.03 o                         
   1   3   9          0.20          0.52         1.13 o                         
   2   3   9        168.52        181.52        20.56 o                         
  -8   4   9         58.51         58.73         8.33 o                         
  -7   4   9         89.90         84.02        13.03 o                         
  -6   4   9          0.07          0.81         0.93 o                         
  -5   4   9         37.60         31.68         5.65 o                         
  -4   4   9         12.82         10.76         1.61 o                         
  -3   4   9          3.47          2.30         0.51 o                         
  -2   4   9         11.04         10.58         1.38 o                         
  -1   4   9          4.95          5.95         1.08 o                         
   0   4   9         48.98         48.63         3.28 o                         
   1   4   9         16.15         11.35         1.47 o                         
  -7   5   9        148.66        130.30        31.06 o                         
  -6   5   9          9.42          7.12         2.39 o                         
  -5   5   9        135.48        108.44        37.48 o                         
  -4   5   9         26.93         31.65         2.75 o                         
  -3   5   9         27.75         30.84         2.76 o                         
  -2   5   9         30.55         28.68         1.89 o                         
  -1   5   9         16.13         15.68         2.65 o                         
   0   5   9         23.21         21.16         2.86 o                         
  -6   6   9         64.15         43.65        13.38 o                         
  -4   6   9         82.99         87.12        16.91 o                         
  -3   6   9         25.15         27.24         2.74 o                         
  -1  -7  10          9.31          8.55         1.83 o                         
   0  -7  10          1.02          1.30         0.78 o                         
   1  -7  10          2.39          2.08         0.96 o                         
   2  -7  10         41.41         41.06         3.39 o                         
   3  -7  10          6.76          5.07         1.21 o                         
  -3  -6  10         47.56         46.02         6.60 o                         
  -2  -6  10         54.13         53.67         7.20 o                         
  -1  -6  10          1.59          2.45         0.98 o                         
   0  -6  10          0.31          0.61         0.71 o                         
   1  -6  10         29.98         34.48         3.86 o                         
   2  -6  10         28.53         24.44         2.40 o                         
   3  -6  10          7.95         11.48         2.25 o                         
   4  -6  10         45.38         35.00         6.67 o                         
  -4  -5  10          0.26         -0.18         0.84 o                         
  -3  -5  10        351.74        372.48        35.65 o                         
  -2  -5  10          1.26          0.76         0.65 o                         
  -1  -5  10        104.19        115.55        10.10 o                         
   0  -5  10         26.00         26.62         5.12 o                         
   1  -5  10          3.93          5.31         1.21 o                         
   2  -5  10         79.25         83.57         7.84 o                         
   3  -5  10          1.55          1.27         0.84 o                         
   4  -5  10        196.15        192.71        21.97 o                         
   5  -5  10          2.45          2.82         0.89 o                         
  -5  -4  10         31.93         31.50         5.39 o                         
  -4  -4  10          4.22          4.34         1.20 o                         
  -3  -4  10        228.07        231.59        19.45 o                         
  -2  -4  10         61.64         63.35         7.15 o                         
  -1  -4  10        146.62        153.40        10.27 o                         
   0  -4  10         17.95         21.29         2.72 o                         
   1  -4  10         35.39         40.04         3.07 o                         
   2  -4  10         10.44         11.09         2.16 o                         
   3  -4  10         46.99         46.02         5.03 o                         
   4  -4  10        178.89        174.61        12.61 o                         
   5  -4  10         51.39         46.01         6.67 o                         
  -6  -3  10          2.40          1.08         0.67 o                         
  -5  -3  10         55.69         53.64         5.63 o                         
  -4  -3  10         34.09         33.85         3.84 o                         
  -3  -3  10        132.80        132.95        11.94 o                         
  -2  -3  10         62.78         63.66         4.12 o                         
  -1  -3  10         78.41         77.49         6.05 o                         
   0  -3  10         60.82         64.87         5.73 o                         
   1  -3  10         31.82         34.29         5.01 o                         
   2  -3  10          1.32          0.89         0.46 o                         
   3  -3  10         29.17         30.26         3.87 o                         
   4  -3  10          6.22          6.46         1.13 o                         
   5  -3  10         83.44         74.47        14.57 o                         
  -6  -2  10         14.02         14.37         1.56 o                         
  -5  -2  10          8.84          9.85         1.34 o                         
  -4  -2  10        225.05        231.35        20.37 o                         
  -3  -2  10         48.30         52.33         3.73 o                         
  -2  -2  10        654.67        690.16        62.93 o                         
  -1  -2  10        134.87        138.02         7.55 o                         
   0  -2  10        178.52        180.82        11.08 o                         
   1  -2  10          2.26          2.13         0.74 o                         
   2  -2  10          2.11          2.69         0.75 o                         
   3  -2  10          1.46          0.50         0.63 o                         
   4  -2  10          1.80          1.86         1.47 o                         
  -7  -1  10         46.81         42.41         8.58 o                         
  -6  -1  10         21.45         19.65         1.60 o                         
  -5  -1  10        109.77        104.56         8.87 o                         
  -4  -1  10          3.63          3.00         0.85 o                         
  -3  -1  10        196.39        198.18        20.47 o                         
  -2  -1  10        957.16        968.15        93.94 o                         
  -1  -1  10        191.51        190.74        22.25 o                         
   0  -1  10        636.72        615.32        69.13 o                         
   1  -1  10         40.67         39.25         2.87 o                         
   2  -1  10        144.82        133.36        10.27 o                         
   3  -1  10          4.28          3.71         0.87 o                         
   4  -1  10          9.97          7.06         1.62 o                         
  -7   0  10         28.68         27.75         3.15 o                         
  -6   0  10         11.97         11.14         1.54 o                         
  -5   0  10         50.01         49.04         2.93 o                         
  -4   0  10         61.59         58.11         3.68 o                         
  -3   0  10          1.42          2.95         1.68 o                         
  -2   0  10         16.39         14.38         1.27 o                         
  -1   0  10        181.66        178.78        14.06 o                         
   0   0  10         54.38         55.21         3.42 o                         
   1   0  10        191.85        184.24        16.74 o                         
   2   0  10          7.61          6.06         1.03 o                         
   3   0  10         35.03         33.16         1.93 o                         
  -7   1  10        184.92        176.75        29.59 o                         
  -6   1  10         40.38         35.64         3.93 o                         
  -5   1  10          3.71          4.20         0.79 o                         
  -4   1  10          4.35          4.17         0.61 o                         
  -3   1  10         28.65         25.89         2.14 o                         
  -2   1  10         56.02         54.54         4.02 o                         
  -1   1  10        111.45        103.65        12.71 o                         
   0   1  10         74.08         53.52         9.97 o                         
   1   1  10        183.98        199.79        16.52 o                         
   2   1  10          5.28          4.64         1.09 o                         
   3   1  10         39.83         40.90         6.68 o                         
  -7   2  10          0.03         -1.05         1.16 o                         
  -6   2  10        228.39        217.74        23.46 o                         
  -5   2  10         21.87         19.85         2.08 o                         
  -4   2  10        149.68        149.98        15.34 o                         
  -3   2  10          0.15          0.68         1.20 o                         
  -2   2  10         23.40         21.51         2.81 o                         
  -1   2  10        179.87        188.12        16.76 o                         
   1   2  10        129.74        128.15         9.26 o                         
   2   2  10         27.54         26.02         2.86 o                         
  -7   3  10          3.17          2.13         0.94 o                         
  -6   3  10         69.43         68.46         8.63 o                         
  -5   3  10         61.29         55.86         6.48 o                         
  -4   3  10         26.25         30.39         7.52 o                         
  -3   3  10        113.38        101.53        15.83 o                         
  -2   3  10         13.43         15.70         2.08 o                         
  -1   3  10         21.59         26.49         2.50 o                         
   0   3  10         57.13         61.44         4.86 o                         
   1   3  10         33.68         40.78         5.85 o                         
  -7   4  10         27.30         26.54         6.58 o                         
  -6   4  10        167.90        146.63        37.12 o                         
  -5   4  10         52.80         34.48         6.56 o                         
  -4   4  10         22.32         16.69         2.98 o                         
  -3   4  10         38.17         44.41         2.19 o                         
  -2   4  10         16.04         17.46         1.75 o                         
  -1   4  10          0.78          1.61         1.02 o                         
   0   4  10         32.77         31.67         4.76 o                         
  -5   5  10        128.57        140.18        27.98 o                         
  -4   5  10          0.21          0.64         0.86 o                         
  -3   5  10         45.32         45.28         6.42 o                         
  -2   5  10          1.99          0.75         0.74 o                         
  -1  -6  11          2.27          2.87         0.84 o                         
   0  -6  11          4.03          4.75         1.42 o                         
   1  -6  11          3.97          6.68         1.75 o                         
   2  -6  11          1.70          0.98         1.32 o                         
  -3  -5  11        247.56        244.54        32.90 o                         
  -2  -5  11         95.74         98.53        11.51 o                         
  -1  -5  11        217.60        205.90        14.68 o                         
   0  -5  11        124.38        117.44         8.86 o                         
   1  -5  11         34.80         33.56         4.73 o                         
   2  -5  11          7.44          5.00         1.33 o                         
   3  -5  11          9.96         10.52         1.55 o                         
  -4  -4  11          2.38          1.76         0.92 o                         
  -3  -4  11         32.97         34.28         4.15 o                         
  -2  -4  11         12.68          9.99         1.56 o                         
  -1  -4  11        341.54        351.34        24.19 o                         
   0  -4  11         21.21         21.81         3.91 o                         
   1  -4  11        182.05        190.22        13.55 o                         
   2  -4  11          3.53          4.38         1.15 o                         
   3  -4  11         48.37         45.88         6.11 o                         
  -5  -3  11         13.34         13.44         2.80 o                         
  -4  -3  11         15.63         14.37         1.87 o                         
  -3  -3  11         20.63         23.10         2.78 o                         
  -2  -3  11          2.90          2.87         1.54 o                         
  -1  -3  11        141.67        139.24        12.20 o                         
   0  -3  11         57.54         61.16         6.44 o                         
   1  -3  11          3.19          2.73         0.87 o                         
   2  -3  11         86.23         89.60         7.83 o                         
   3  -3  11          1.49          2.57         1.03 o                         
  -5  -2  11         21.35         20.81         3.00 o                         
  -4  -2  11          7.86          5.99         1.29 o                         
  -3  -2  11         22.60         22.72         2.73 o                         
  -2  -2  11         79.35         74.46         7.81 o                         
  -1  -2  11        203.84        203.97        18.01 o                         
   0  -2  11         62.14         61.13         6.57 o                         
   1  -2  11         57.05         48.37         6.58 o                         
   2  -2  11         18.53         18.15         2.55 o                         
   3  -2  11         10.52         11.45         2.65 o                         
  -6  -1  11         11.31          9.67         1.56 o                         
  -5  -1  11         66.31         68.47         5.44 o                         
  -4  -1  11         22.58         18.88         3.80 o                         
  -3  -1  11         18.93         19.60         2.39 o                         
  -2  -1  11         77.30         80.36         9.07 o                         
  -1  -1  11          0.43          0.70         0.80 o                         
   0  -1  11        330.58        329.78        39.41 o                         
   1  -1  11         23.70         21.43         2.62 o                         
   2  -1  11        199.55        207.36        23.27 o                         
   3  -1  11          0.19         -0.02         0.84 o                         
  -6   0  11         32.03         27.53         2.39 o                         
  -5   0  11         53.61         49.46         4.62 o                         
  -4   0  11          0.03          0.42         0.53 o                         
  -3   0  11          7.36          6.93         1.01 o                         
  -2   0  11          3.09          3.51         0.83 o                         
  -1   0  11         10.71          9.36         1.22 o                         
   0   0  11        201.07        192.80        25.55 o                         
   1   0  11         88.90         99.55        10.56 o                         
   2   0  11        153.44        175.45        28.17 o                         
  -6   1  11         29.80         27.39         3.33 o                         
  -5   1  11        123.16        110.46         9.21 o                         
  -4   1  11         22.53         24.11         3.27 o                         
  -3   1  11          2.69          1.88         0.76 o                         
  -2   1  11          3.10          2.72         0.49 o                         
  -1   1  11          4.67          4.32         0.74 o                         
   0   1  11         33.40         28.96         1.70 o                         
   1   1  11         17.76         17.93         1.68 o                         
  -6   2  11        109.50         95.43        18.51 o                         
  -5   2  11         84.82         86.14         8.42 o                         
  -4   2  11        164.04        152.54        31.27 o                         
  -3   2  11          7.41          6.78         0.82 o                         
  -2   2  11         13.20          9.20         1.29 o                         
  -1   2  11         36.62         36.17         2.65 o                         
   0   2  11         21.09         20.37         1.78 o                         
   1   2  11         23.27         24.48         3.43 o                         
  -6   3  11        114.65         86.87        16.83 o                         
  -5   3  11          0.83          0.82         0.58 o                         
  -4   3  11        201.66        181.08        32.93 o                         
  -3   3  11         23.98         25.06         2.38 o                         
  -2   3  11        113.85        128.29        14.66 o                         
  -1   3  11          1.54          0.71         0.93 o                         
  -4   4  11         37.38         40.78         5.79 o                         
  -3   4  11         32.40         26.48         2.64 o                         
   0  -5  12        206.02        215.33        41.02 o                         
  -2  -4  12         17.51         17.17         1.92 o                         
  -1  -4  12        144.25        142.64        16.50 o                         
   0  -4  12         67.05         64.06         7.60 o                         
   1  -4  12        118.15        114.36        15.65 o                         
  -3  -3  12          1.15          0.97         0.81 o                         
  -2  -3  12          4.97          3.68         1.17 o                         
  -1  -3  12         74.82         75.64         8.86 o                         
   0  -3  12          8.82         10.37         1.96 o                         
   1  -3  12        155.08        145.43        19.52 o                         
   2  -3  12          0.95          1.35         0.81 o                         
  -4  -2  12         25.68         26.55         2.97 o                         
  -3  -2  12          0.15          1.04         0.84 o                         
  -2  -2  12          4.19          3.88         1.01 o                         
  -1  -2  12         23.92         21.80         1.68 o                         
   0  -2  12          5.01          4.51         1.74 o                         
   1  -2  12        145.41        130.49        18.78 o                         
   2  -2  12         43.33         50.59        10.20 o                         
  -5  -1  12         80.89         72.32        10.22 o                         
  -4  -1  12         90.10         81.56         9.52 o                         
  -3  -1  12         46.38         45.45         4.52 o                         
  -2  -1  12         14.33         10.93         1.50 o                         
  -1  -1  12          0.59          1.03         0.74 o                         
   0  -1  12         35.48         30.04         5.60 o                         
   1  -1  12         48.17         48.93         9.90 o                         
  -5   0  12        114.65        106.54        14.45 o                         
  -4   0  12          6.98          7.66         1.40 o                         
  -3   0  12        122.41        118.65        17.78 o                         
  -2   0  12          8.89          7.87         1.45 o                         
  -1   0  12          3.04          0.40         0.56 o                         
   0   0  12         20.05         21.22         2.98 o                         
  -5   1  12        139.49        135.03        18.27 o                         
  -4   1  12          3.94          2.95         1.62 o                         
  -3   1  12         99.04         86.39        17.86 o                         
  -2   1  12          2.61          1.14         0.78 o                         
  -1   1  12         20.30         20.76         2.88 o                         
   0   1  12         20.99         23.97         3.27 o                         
  -4   2  12         44.32         42.02         9.78 o                         
  -3   2  12         57.65         55.40        10.95 o                         
  -2   2  12         57.19         70.05        13.79 o                         
                                                                                
